# Supplementary material for: Liraglutide attenuates type 2 diabetes mellitus-associated non-alcoholic fatty liver disease by activating AMPK/ACC signaling and inhibiting ferroptosis
Source: Mol Med. 2023 Sep 28;29:132. doi: 10.1186/s10020-023-00721-7 (PMC10540362; doi:10.1186/s10020-023-00721-7)
Supplement: Supplementary file 1 — Additional file 1: Table S1. RNA-seq. [file 10020_2023_721_MOESM1_ESM.xlsx]

## Sheet: Sheet1
Gene_ID	Control1:read count	Control1:fpkm	Control2:read count	Control2:fpkm	Control3:read count	Control3:fpkm	Model1:read count	Model1:fpkm	Model2:read count	Model2:fpkm	Model3:read count	Model3:fpkm	Lira1:read count	Lira1:fpkm	Lira2:read count	Lira2:fpkm	Lira3:read count	Lira3:fpkm	Fer_11:read count	Fer_11:fpkm	Fer_12:read count	Fer_12:fpkm	Fer_13:read count	Fer_13:fpkm	Chromosome	Start Site	End Site	Direction	Length	Name	GO	KEGG	EC	eggNOG Class	eggNOG	Description	Entrez_geneID	UniProtAC
ENSMUSG00000000001	700	18.2382	827	19.4796	930	21.7775	1381	28.7988	1294	26.2542	1549	31.7825	1261	25.8769	1015	24.5908	1141	25.9096	1160	23.6488	1023	26.1829	1001	23.0274	3	108014596	108053462	-	3262	Gnai3	GO:0000139;GO:0000139;GO:0000166;GO:0001664;GO:0003924;GO:0003924;GO:0003924;GO:0003924;GO:0003924;GO:0005515;GO:0005515;GO:0005525;GO:0005525;GO:0005737;GO:0005737;GO:0005737;GO:0005789;GO:0005789;GO:0005794;GO:0005813;GO:0005813;GO:0005813;GO:0005815;GO:0005834;GO:0005834;GO:0005856;GO:0005886;GO:0005886;GO:0005886;GO:0005886;GO:0006906;GO:0006906;GO:0007049;GO:0007165;GO:0007165;GO:0007186;GO:…	K04630	-	T;D	0V44R;KOG0082;12N3X;1AZCH;18VQS;1CS55;0DHF3;09T5Y;0UJ2C	guanine nucleotide binding protein (G protein), alpha inhibiting 3 [Source:MGI Symbol;Acc:MGI:95773]	14679	Q9DC51
ENSMUSG00000000003	0	0	0	0	0	0	0	0	0	0	0	0	0	0	0	0	0	0	0	0	0	0	0	0	X	76881507	76897229	-	902	Pbsn	GO:0005549;GO:0005576;GO:0005576;GO:0005615;GO:0036094;GO:0005576;GO:0036094;	-	-	U	0AAW6;0JFM0;0VMHE;1D5PC;0UWV5;0DWN8;148YX	probasin [Source:MGI Symbol;Acc:MGI:1860484]	54192	O08976;Q3UV89
ENSMUSG00000000028	2	0.0484827	6	0.131491	9	0.196083	51	0.989518	43	0.811718	45	0.859056	28	0.534598	29	0.653697	31	0.654952	59	1.11912	38	0.904893	19	0.406665	16	18599197	18630737	-	3506	Cdc45	GO:0000727;GO:0003682;GO:0003688;GO:0003697;GO:0005634;GO:0005634;GO:0005634;GO:0005654;GO:0005654;GO:0005656;GO:0005813;GO:0005813;GO:0006260;GO:0006270;GO:0006270;GO:0007049;GO:0031261;GO:0031938;GO:0036064;GO:0036064;GO:1902977;GO:0005634;GO:0006260;GO:0006270;GO:0007049;GO:0005634;GO:0006260;GO:0006270;GO:0007049;	K06628	-	L	1B28E;0UIK6;12U7V;1919Y;1CWB4;09Z8Z;KOG2475;0VA67;0DMFT	cell division cycle 45 [Source:MGI Symbol;Acc:MGI:1338073]	12544	Q9Z1X9;Q3UI99
ENSMUSG00000000037	2	0.0265719	0	0	0	0	1	0.0106338	3	0.031038	15	0.156941	4	0.0418567	1	0.0123542	1	0.0115793	2	0.0207917	2	0.0261023	2	0.0234611	X	159865521	160041209	+	6397	Scml2	GO:0000785;GO:0001741;GO:0003682;GO:0005515;GO:0005634;GO:0005634;GO:0005634;GO:0006355;GO:0006915;GO:0034613;GO:0036353;GO:0042393;GO:0045892;GO:0000785;GO:0001741;GO:0003682;GO:0005515;GO:0005634;GO:0005634;GO:0005634;GO:0005634;GO:0006355;GO:0006915;GO:0034613;GO:0036353;GO:0042393;GO:0045892;GO:0000785;GO:0001741;GO:0003682;GO:0005515;GO:0005634;GO:0005634;GO:0005634;GO:0005634;GO:0006355;GO:…	K11465	-	K	0V8XS;1CV5V;12QUP;KOG3766;1B7HD;0UP9D;0DKC0;195Q3;09Y02	Scm polycomb group protein like 2 [Source:MGI Symbol;Acc:MGI:1340042]	107815	B1AVB5;Q8BYC8;I6L9E4
ENSMUSG00000000049	24553	1309.14	30311	1461.07	30448	1459.08	27909	1191.03	30813	1279.37	23338	979.932	40858	1715.81	36774	1823.24	38130	1771.9	25083	1046.47	32284	1690.93	32911	1549.35	11	108234180	108305222	+	1594	Apoh	GO:0001937;GO:0001937;GO:0005543;GO:0005543;GO:0005576;GO:0005615;GO:0005615;GO:0005737;GO:0005886;GO:0006641;GO:0006641;GO:0007596;GO:0007597;GO:0007597;GO:0008201;GO:0008289;GO:0008289;GO:0009986;GO:0009986;GO:0010596;GO:0010596;GO:0010898;GO:0016525;GO:0016525;GO:0030193;GO:0030195;GO:0030195;GO:0031100;GO:0031639;GO:0031639;GO:0033033;GO:0033033;GO:0034197;GO:0034361;GO:0034361;GO:0034364;GO:…	K17305	-	W;T;V	0A1VI;13ET3;0VCR4;1CXY8;0UI8X;KOG4297;0DES1;18VPR;1ATTK	apolipoprotein H [Source:MGI Symbol;Acc:MGI:88058]	11818	Q01339;Q9CY42
ENSMUSG00000000056	170	3.00631	233	3.72503	199	3.16285	404	5.71825	374	5.15035	229	3.18913	539	7.50735	354	5.82116	364	5.61019	302	4.17887	374	6.49701	368	5.74592	11	121128079	121146682	+	4806	Narf	GO:0005521;GO:0005521;GO:0005634;GO:0005638;GO:0005638;GO:0005654;GO:0005654;GO:0005730;GO:0005730;GO:0008150;GO:0031981;	-	-	Y	09XJR;0V8HQ;1CV0F;12PCU;191TB;KOG2439;1B2X3;0DIXC;0USR5	nuclear prelamin A recognition factor [Source:MGI Symbol;Acc:MGI:1914858]	67608	Q9CYQ7
ENSMUSG00000000058	38	0.968404	38	0.875479	48	1.0994	135	2.75362	232	4.60406	221	4.43524	121	2.42868	113	2.67777	161	3.57594	137	2.73187	84	2.10285	129	2.90262	6	17281184	17289114	+	3335	Cav2	GO:0000139;GO:0000149;GO:0001937;GO:0001937;GO:0001938;GO:0002080;GO:0002095;GO:0005515;GO:0005634;GO:0005635;GO:0005637;GO:0005737;GO:0005737;GO:0005783;GO:0005794;GO:0005794;GO:0005794;GO:0005811;GO:0005829;GO:0005886;GO:0005886;GO:0005886;GO:0005887;GO:0005887;GO:0005887;GO:0005901;GO:0005901;GO:0005901;GO:0005901;GO:0005925;GO:0005925;GO:0005925;GO:0005925;GO:0006897;GO:0006906;GO:0006906;GO:…	K12958	-	W	1AU0K;193XV;09VDI;0IFFB;1CRBY;0UH9S;12QRB;0V6CI;0DGN0	caveolin 2 [Source:MGI Symbol;Acc:MGI:107571]	12390	Q9WVC3
ENSMUSG00000000078	60	1.16133	92	1.60984	82	1.42646	684	10.5964	521	7.85278	1077	16.4162	174	2.65257	104	1.8718	176	2.96899	504	7.63314	170	3.2323	113	1.93113	13	5911481	5920393	+	4391	Klf6	GO:0000978;GO:0001228;GO:0001650;GO:0005654;GO:0005730;GO:0005829;GO:0043231;GO:0045944;GO:1990837;	K09207	-	K	1CUAB;18TAS;1AUQ5;13HQY;0UI48;KOG1721;09Y7Z;0DJHW;0V95K	Kruppel-like factor 6 [Source:MGI Symbol;Acc:MGI:1346318]	23849	Q8BPQ2
ENSMUSG00000000085	78	0.857488	93	0.924283	88	0.869474	167	1.46942	180	1.54094	198	1.71416	126	1.09098	92	0.940464	89	0.852735	95	0.817192	112	1.20951	106	1.02888	4	120262478	120387383	+	7731	Scmh1	GO:0003682;GO:0005515;GO:0005515;GO:0005634;GO:0005634;GO:0005634;GO:0005634;GO:0006338;GO:0006355;GO:0007275;GO:0007283;GO:0009952;GO:0010369;GO:0016458;GO:0042393;GO:0045892;GO:0045892;GO:0003682;GO:0005515;GO:0005515;GO:0005634;GO:0005634;GO:0005634;GO:0005634;GO:0006338;GO:0006355;GO:0007275;GO:0007283;GO:0009952;GO:0010369;GO:0016458;GO:0042393;GO:0045892;GO:0045892;GO:0003682;GO:0005515;GO:…	K11461	-	K	1BAM4;1DEFT;0IMEZ;19705;0E7ET;13AR5;0B31G;0WFCT;0V2M9	sex comb on midleg homolog 1 [Source:MGI Symbol;Acc:MGI:1352762]	29871	Q8K214
ENSMUSG00000000088	526	21.2779	624	22.82	727	26.4313	677	21.9194	777	24.4762	543	17.2979	786	25.0425	598	22.4939	773	27.2529	555	17.5672	505	20.0674	681	24.323	9	57428557	57439709	+	2101	Cox5a	GO:0004129;GO:0004129;GO:0004129;GO:0004129;GO:0005515;GO:0005739;GO:0005739;GO:0005743;GO:0005743;GO:0005743;GO:0005751;GO:0005751;GO:0005751;GO:0006119;GO:0006123;GO:0016020;GO:0043209;GO:0046872;GO:1902600;	K02264	-	C	1D30J;13T0D;192VD;0DTNS;0A6S8;0VHK4;0UV0I;1B5I7;KOG4077	cytochrome c oxidase subunit 5A [Source:MGI Symbol;Acc:MGI:88474]	12858	P12787
ENSMUSG00000000093	38	0.890686	29	0.614509	21	0.442386	103	1.9323	146	2.66486	155	2.86105	77	1.42149	65	1.41669	80	1.63426	85	1.55893	62	1.42754	78	1.61422	11	85723377	85732774	+	3626	Tbx2	GO:0000122;GO:0000122;GO:0000785;GO:0000978;GO:0000978;GO:0000978;GO:0000981;GO:0001227;GO:0001227;GO:0001708;GO:0001947;GO:0003007;GO:0003148;GO:0003151;GO:0003203;GO:0003256;GO:0003677;GO:0003677;GO:0003700;GO:0003700;GO:0005515;GO:0005634;GO:0005634;GO:0005634;GO:0005634;GO:0005667;GO:0006355;GO:0006357;GO:0007219;GO:0007275;GO:0007521;GO:0007569;GO:0007569;GO:0008016;GO:0008284;GO:0008284;GO:…	K10176	-	K	09VH0;18VCY;0DGRP;1CRFQ;12SBZ;0UKHZ;0V6G9;1AZHJ;KOG3585	T-box 2 [Source:MGI Symbol;Acc:MGI:98494]	21385	Q60707;Q3UET7
ENSMUSG00000000094	0	0	0	0	0	0	3	0.060004	2	0.0389199	4	0.078718	4	0.078729	0	0	1	0.0217798	2	0.0391074	0	0	1	0.0220642	11	85777248	85806923	+	3401	Tbx4	GO:0000785;GO:0000978;GO:0000981;GO:0001525;GO:0001525;GO:0001708;GO:0002009;GO:0003677;GO:0003700;GO:0005515;GO:0005634;GO:0005634;GO:0006355;GO:0006357;GO:0007275;GO:0030324;GO:0030326;GO:0030326;GO:0035108;GO:0035108;GO:0035108;GO:0035116;GO:0035116;GO:0035116;GO:0048705;GO:0048705;GO:0048705;GO:1990401;GO:1990401;GO:1990401;GO:0000785;GO:0000978;GO:0000981;GO:0001525;GO:0001525;GO:0001708;GO:…	K10178	-	K	0UKP1;12SBZ;1CTPC;0V6G9;1AW54;KOG3585;0DIXX;09XK8;18WSR	T-box 4 [Source:MGI Symbol;Acc:MGI:102556]	21387	P70325;Q8BSY3
ENSMUSG00000000103	0	0	0	0	0	0	2	0.0437879	0	0	0	0	0	0	0	0	0	0	0	0	0	0	0	0	Y	2106015	2170409	-	3107	Zfy2	GO:0000977;GO:0000981;GO:0003677;GO:0003677;GO:0005634;GO:0005634;GO:0005634;GO:0006355;GO:0006357;GO:0007283;GO:0007286;GO:0009048;GO:0046872;GO:0046872;GO:0051598;GO:0000977;GO:0000981;GO:0003677;GO:0003677;GO:0005634;GO:0005634;GO:0005634;GO:0006355;GO:0006357;GO:0007283;GO:0007286;GO:0009048;GO:0046872;GO:0046872;GO:0051598;	-	-	K	KOG1721	zinc finger protein 2, Y-linked [Source:MGI Symbol;Acc:MGI:99213]	22768	P20662
ENSMUSG00000000120	20	0.493269	28	0.62431	33	0.731489	30	0.592204	63	1.20997	15	0.291338	35	0.679883	11	0.252271	19	0.408412	38	0.733338	13	0.314959	16	0.348418	11	95459644	95478561	-	3446	Ngfr	GO:0001540;GO:0001678;GO:0005035;GO:0005035;GO:0005035;GO:0005168;GO:0005515;GO:0005515;GO:0005515;GO:0005516;GO:0005516;GO:0005516;GO:0005634;GO:0005635;GO:0005654;GO:0005737;GO:0005739;GO:0005791;GO:0005794;GO:0005886;GO:0005886;GO:0005886;GO:0005886;GO:0005886;GO:0005911;GO:0006886;GO:0006915;GO:0006919;GO:0006919;GO:0007165;GO:0007165;GO:0007266;GO:0007266;GO:0007266;GO:0007275;GO:0007399;GO:…	K02583	-	T	13IR8;0DNAM;0IQFC;18ZZQ;0URMG;0VBJF;1AWW7;1CX7J;0A0P8	nerve growth factor receptor (TNFR superfamily, member 16) [Source:MGI Symbol;Acc:MGI:97323]	18053	Q9Z0W1
ENSMUSG00000000125	0	0	0	0	0	0	0	0	0	0	0	0	0	0	0	0	0	0	0	0	0	0	0	0	11	103664976	103708783	+	3076	Wnt3	GO:0000902;GO:0000902;GO:0001707;GO:0005102;GO:0005102;GO:0005109;GO:0005109;GO:0005109;GO:0005125;GO:0005515;GO:0005515;GO:0005576;GO:0005576;GO:0005615;GO:0005737;GO:0005737;GO:0005788;GO:0007165;GO:0007267;GO:0007275;GO:0007275;GO:0007276;GO:0007411;GO:0009887;GO:0009948;GO:0009950;GO:0009952;GO:0010628;GO:0010628;GO:0016055;GO:0016055;GO:0019904;GO:0030177;GO:0030182;GO:0031012;GO:0035115;GO:…	K00312	-	T	KOG3913;09V80;0UQS1;12R4V;1CS9V;0DHJJ;0V67H;1B3E3;191KV	wingless-type MMTV integration site family, member 3 [Source:MGI Symbol;Acc:MGI:98955]	22415	P17553;A2A649;Q3TQ59
ENSMUSG00000000126	2	0.0510605	3	0.0692413	2	0.0458908	12	0.245207	10	0.198809	18	0.361892	11	0.221187	18	0.427316	14	0.311511	7	0.139836	15	0.376186	24	0.540995	11	59197754	59224378	+	3329	Wnt9a	GO:0005102;GO:0005576;GO:0005576;GO:0007275;GO:0007275;GO:0008285;GO:0016055;GO:0016055;GO:0048018;GO:0060070;GO:0005102;GO:0005109;GO:0005125;GO:0005515;GO:0005576;GO:0005576;GO:0005576;GO:0005615;GO:0007275;GO:0007275;GO:0008285;GO:0016055;GO:0016055;GO:0030182;GO:0032331;GO:0035115;GO:0043154;GO:0045165;GO:0045597;GO:0045880;GO:0048018;GO:0048704;GO:0048856;GO:0060070;GO:0060070;GO:0060548;GO:…	K01064	-	T	KOG3913;18Y3R;0DJ1F;09XPQ;0V8ME;0UMQ7;1AX6J;1CTSZ;13I1U	wingless-type MMTV integration site family, member 9A [Source:MGI Symbol;Acc:MGI:2446084]	216795	Q8R5M2
ENSMUSG00000000127	50	0.908015	76	1.24774	71	1.15884	105	1.52619	124	1.75358	131	1.87347	106	1.51615	87	1.46914	100	1.58276	118	1.67676	78	1.39147	82	1.31481	17	64170057	64446491	+	4680	Fer	GO:0004713;GO:0005154;GO:0008283;GO:0018108;GO:0030335;GO:0031532;GO:0042058;GO:0051092;GO:0000166;GO:0004672;GO:0004713;GO:0004713;GO:0004715;GO:0005154;GO:0005524;GO:0005524;GO:0006468;GO:0008283;GO:0008289;GO:0016301;GO:0016310;GO:0016740;GO:0018108;GO:0030335;GO:0031532;GO:0042058;GO:0051092;GO:0000166;GO:0000226;GO:0000226;GO:0000785;GO:0000785;GO:0001932;GO:0003779;GO:0004672;GO:0004672;GO:…	K08889	EC:2.7.10.2	T	0DF0D;1AWJJ;0V4P6;0UG4F;KOG0194;09TQ2;1CPQ4;1910X;12U0U	fer (fms/fps related) protein kinase [Source:MGI Symbol;Acc:MGI:105917]	14158	P70451;Q3TZJ5;Q3TME9
ENSMUSG00000000131	276	1.38637	301	1.36686	347	1.56653	572	2.29965	632	2.4721	530	2.09651	478	1.89108	367	1.71418	402	1.75989	423	1.66255	418	2.06254	412	1.82723	7	125700887	125799673	-	16920	Xpo6	GO:0005049;GO:0005049;GO:0005049;GO:0005634;GO:0005654;GO:0005654;GO:0005730;GO:0005730;GO:0005737;GO:0005829;GO:0005829;GO:0005886;GO:0005886;GO:0006611;GO:0006611;GO:0006611;GO:0006611;GO:0006611;GO:0006886;GO:0015031;GO:0032991;GO:0032991;GO:0005049;GO:0005049;GO:0005634;GO:0005654;GO:0005730;GO:0005737;GO:0005829;GO:0005886;GO:0006611;GO:0006611;GO:0006611;GO:0006611;GO:0006886;GO:0015031;GO:…	-	-	Y;U	1AYI8;18UJA;1CQ59;09U5W;0DFFG;KOG2020;0UPUF;0V54W;12N1S	exportin 6 [Source:MGI Symbol;Acc:MGI:2429950]	74204	Q924Z6
ENSMUSG00000000134	311	2.85412	237	1.96629	346	2.85383	531	3.90034	463	3.30881	643	4.64701	371	2.68162	316	2.69662	344	2.75144	638	4.58141	260	2.34391	325	2.63343	X	7628799	7641441	+	9261	Tfe3	GO:0000978;GO:0001228;GO:0005634;GO:0005634;GO:0005654;GO:0005737;GO:0005829;GO:0006355;GO:0006959;GO:0045670;GO:0045785;GO:0045893;GO:0045893;GO:0045944;GO:0045944;GO:0046983;GO:1990837;GO:0005634;GO:0006355;GO:0006959;GO:0045670;GO:0045893;GO:0046983;GO:0000976;GO:0000978;GO:0000981;GO:0002250;GO:0002376;GO:0003677;GO:0003677;GO:0003700;GO:0005634;GO:0005634;GO:0005634;GO:0005654;GO:0005667;GO:…	K09105	-	K	19739;1BATD;0V2VF;13BV3;0WG3Y;0B3PW;0E7UC;1DEU4;KOG1318	transcription factor E3 [Source:MGI Symbol;Acc:MGI:98511]	209446	Q64092;A2AEW1;Q8K420
ENSMUSG00000000142	76	1.17313	70	0.976832	83	1.15147	120	1.48255	115	1.38233	71	0.863064	67	0.814555	58	0.832496	72	0.968626	50	0.603907	81	1.22822	46	0.626927	11	108811175	108841609	+	5506	Axin2	GO:0001756;GO:0001934;GO:0001934;GO:0001957;GO:0003139;GO:0003413;GO:0005515;GO:0005515;GO:0005634;GO:0005634;GO:0005737;GO:0005737;GO:0005737;GO:0005813;GO:0005813;GO:0005813;GO:0008013;GO:0008219;GO:0008283;GO:0008285;GO:0008285;GO:0010718;GO:0010718;GO:0010942;GO:0010942;GO:0016055;GO:0019899;GO:0019899;GO:0019901;GO:0030111;GO:0030282;GO:0031625;GO:0031625;GO:0032423;GO:0032423;GO:0032991;GO:…	K04385	-	T;B	1CS22;18TU4;0DHBW;09W2S;0V712;0UJFH;12UD7;1ASWV;KOG3589	axin 2 [Source:MGI Symbol;Acc:MGI:1270862]	12006	O88566;Q3UQK5
ENSMUSG00000000148	100	1.37547	102	1.26835	97	1.19912	218	2.39996	188	2.01367	217	2.35051	167	1.80917	153	1.95688	182	2.18179	134	1.44219	146	1.9727	180	2.186	5	140690766	140705134	+	6179	Brat1	GO:0001934;GO:0001934;GO:0001934;GO:0005634;GO:0005634;GO:0005634;GO:0005654;GO:0005737;GO:0005737;GO:0006006;GO:0006006;GO:0006915;GO:0006915;GO:0006974;GO:0006974;GO:0006974;GO:0006974;GO:0008283;GO:0008283;GO:0008283;GO:0010212;GO:0010212;GO:0016477;GO:0016477;GO:0030307;GO:0051646;GO:0051646;GO:0006974;GO:0008283;GO:0001934;GO:0001934;GO:0001934;GO:0005634;GO:0005634;GO:0005634;GO:0005654;GO:…	K23112	-	U	0UGB7;0V90H;1ASP7;13IPD;0IEZF;09Y35;0DJG3;18VWZ;1CU8K	BRCA1-associated ATM activator 1 [Source:MGI Symbol;Acc:MGI:1891679]	231841	Q8C3R1
ENSMUSG00000000149	775	19.282	750	16.8695	861	19.2528	1957	38.9707	2226	43.1277	1473	28.8606	1876	36.7618	1325	30.6541	1653	35.8438	1290	25.1135	1852	45.2636	1838	40.376	5	140744163	140816186	-	3416	Gna12	GO:0000166;GO:0001664;GO:0001664;GO:0001701;GO:0003924;GO:0003924;GO:0003924;GO:0005525;GO:0005737;GO:0005834;GO:0005834;GO:0005886;GO:0007165;GO:0007165;GO:0007186;GO:0007186;GO:0007188;GO:0007266;GO:0007266;GO:0007266;GO:0008360;GO:0010762;GO:0016020;GO:0016328;GO:0019001;GO:0030154;GO:0031526;GO:0031526;GO:0031526;GO:0031683;GO:0031683;GO:0031752;GO:0031752;GO:0031752;GO:0032006;GO:0032006;GO:…	K04346	-	T;D	0UFGJ;09X7M;1ARD8;1CP7W;KOG0082;0DEI3;13IT4;0V867;18Y9N	guanine nucleotide binding protein, alpha 12 [Source:MGI Symbol;Acc:MGI:95767]	14673	P27600
ENSMUSG00000000154	1559	77.9869	1489	67.3378	1562	70.2259	2659	106.461	2193	85.4268	2612	102.896	1998	78.7197	1398	65.0285	1621	70.6723	1293	50.6106	1639	80.5399	1734	76.5863	7	143027473	143053071	+	1699	Slc22a18	GO:0016020;GO:0016021;GO:0022857;GO:0055085;GO:0016020;GO:0016021;GO:0016020;GO:0016021;GO:0016020;GO:0016021;GO:0005635;GO:0005737;GO:0016020;GO:0016021;GO:0016324;GO:0022857;GO:0022857;GO:0031625;GO:0042908;GO:0055085;GO:1990961;	K08214	-	P	1AV28;0V73N;0IIP5;0DHEP;18W3T;09W5D;1CS4Q;0UJJN;12NGS	solute carrier family 22 (organic cation transporter), member 18 [Source:MGI Symbol;Acc:MGI:1336884]	18400	Q78KK3;A0A0R4J0P7
ENSMUSG00000000157	19	0.373454	13	0.231002	6	0.105992	18	0.283173	28	0.428569	14	0.216702	8	0.123847	4	0.0731079	17	0.291221	55	0.845888	27	0.521319	14	0.242962	16	96223488	96244819	-	4324	Itgb2l	GO:0001540;GO:0005178;GO:0005886;GO:0005925;GO:0006954;GO:0007155;GO:0007160;GO:0007160;GO:0007229;GO:0007229;GO:0007229;GO:0008305;GO:0016020;GO:0016021;GO:0016477;GO:0030141;GO:0033627;GO:0038023;GO:0001540;GO:0005178;GO:0005886;GO:0005925;GO:0006954;GO:0007155;GO:0007160;GO:0007160;GO:0007229;GO:0007229;GO:0007229;GO:0008305;GO:0016020;GO:0016021;GO:0016477;GO:0030141;GO:0033627;GO:0038023;GO:…	K06464	-	W	KOG1226	integrin beta 2-like [Source:MGI Symbol;Acc:MGI:1277979]	16415	Q3UV74
ENSMUSG00000000159	117	3.94128	92	2.80174	117	3.54224	223	6.01247	169	4.43321	243	6.44629	173	4.58998	134	4.19737	162	4.75617	143	3.76925	144	4.76509	158	4.69932	16	96162868	96223321	+	2523	Igsf5	GO:0016020;GO:0016021;GO:0098609;GO:0016020;GO:0016021;GO:0098609;GO:0098609;	K06786	-	W;T	0IFJ9;12QX9;1B0UV;1CU9I;09Y3Z;18ZUZ;0V91D;0DJH1;0UN7Q	immunoglobulin superfamily, member 5 [Source:MGI Symbol;Acc:MGI:1919308]	72058	Q7TSN7;A0A0R4J105
ENSMUSG00000000167	9	0.27192	5	0.136571	9	0.244389	5	0.120911	5	0.117638	14	0.333103	12	0.285557	0	0	8	0.210659	9	0.212769	5	0.148397	3	0.0800289	9	50528621	50536300	+	2813	Pih1d2	GO:0000492;GO:0005737;GO:0006364;GO:0031267;GO:0031267;GO:0097255;GO:1990904;GO:0000492;GO:0005737;GO:0006364;GO:0031267;GO:0097255;GO:1990904;	-	-	S;C	191MK;13Q89;1B4SE;1CWTF;0DMXM;0UR5H;0VB6Y;0A0AW;KOG4356	PIH1 domain containing 2 [Source:MGI Symbol;Acc:MGI:1919864]	72614	Q8CHR9
ENSMUSG00000000168	417	7.25357	813	12.7848	742	11.6001	637	8.86852	550	7.45003	407	5.57522	666	9.12436	649	10.4974	626	9.49031	414	5.63486	474	8.09936	536	8.23203	9	50545933	50571080	-	4886	Dlat	GO:0004742;GO:0004742;GO:0004742;GO:0004742;GO:0004742;GO:0004742;GO:0005739;GO:0005739;GO:0005739;GO:0005739;GO:0005759;GO:0005967;GO:0005967;GO:0005975;GO:0006006;GO:0006086;GO:0006086;GO:0006086;GO:0006090;GO:0006099;GO:0016740;GO:0016746;GO:0016746;GO:0018215;GO:0030431;GO:0030523;GO:0034604;GO:0034604;GO:0034604;GO:0042802;GO:0042802;GO:0043209;GO:0043231;GO:0045254;GO:0045254;GO:0045254;GO:…	K00627	EC:2.3.1.12	C	0DK4C;0V7AX;09WCG;12PUW;KOG0557;1B4J6;18X4Z;0UMU3;1CV35	dihydrolipoamide S-acetyltransferase (E2 component of pyruvate dehydrogenase complex) [Source:MGI Symbol;Acc:MGI:2385311]	235339	Q8BMF4
ENSMUSG00000000171	1276	88.0971	2417	150.861	2357	146.255	2019	111.569	2251	121.023	1312	71.334	2632	143.123	1638	105.159	2018	121.429	1809	97.7274	1883	127.708	1985	121.004	9	50507657	50515112	-	1231	Sdhd	GO:0000104;GO:0005739;GO:0005739;GO:0005740;GO:0005743;GO:0005743;GO:0005749;GO:0005749;GO:0006099;GO:0006099;GO:0006099;GO:0006121;GO:0008177;GO:0016020;GO:0016020;GO:0016021;GO:0016021;GO:0020037;GO:0020037;GO:0046872;GO:0048039;GO:0048039;GO:0050433;GO:0055114;GO:0071456;	K00237	-	C	0A6XJ;0DTW7;KOG4097;1D4EZ;0UV4U;13T8W;1B5ER;0VJHZ;1962Q	succinate dehydrogenase complex, subunit D, integral membrane protein [Source:MGI Symbol;Acc:MGI:1914175]	66925	Q9CXV1
ENSMUSG00000000182	0	0	0	0	0	0	0	0	5	0.182424	3	0.110689	1	0.0369015	0	0	0	0	1	0.0366605	0	0	1	0.0413674	6	127049865	127058371	+	1814	Fgf23	GO:0000165;GO:0001934;GO:0005104;GO:0005104;GO:0005104;GO:0005105;GO:0005105;GO:0005515;GO:0005576;GO:0005576;GO:0005615;GO:0005615;GO:0005615;GO:0005615;GO:0005737;GO:0006796;GO:0008083;GO:0008083;GO:0008083;GO:0008284;GO:0008543;GO:0008543;GO:0008543;GO:0009887;GO:0010628;GO:0010966;GO:0010966;GO:0010980;GO:0010980;GO:0030154;GO:0030154;GO:0030334;GO:0030500;GO:0030502;GO:0030502;GO:0030643;GO:…	K22428	-	T	0A23B;1AWYF;18VRQ;0DPRB;1CYQM;0UT2P;KOG3885;0VC7R;13P54	fibroblast growth factor 23 [Source:MGI Symbol;Acc:MGI:1891427]	64654	Q9EPC2;Q3U1V5
ENSMUSG00000000183	0	0	0	0	0	0	0	0	0	0	0	0	0	0	0	0	0	0	5	0.0714003	0	0	1	0.0161135	6	126992549	127005150	+	4657	Fgf6	GO:0001502;GO:0001525;GO:0001934;GO:0005104;GO:0005576;GO:0005615;GO:0005615;GO:0005737;GO:0007275;GO:0008083;GO:0008083;GO:0008083;GO:0008284;GO:0008284;GO:0008284;GO:0008543;GO:0008543;GO:0008543;GO:0009887;GO:0010628;GO:0030154;GO:0030154;GO:0030334;GO:0042383;GO:0042383;GO:0045445;GO:0051781;	K04358	-	T	KOG3885;0A1CZ;1CSVR;0DI5B;1B1U8;0VDQY;13I1J;18U89;0UKII	fibroblast growth factor 6 [Source:MGI Symbol;Acc:MGI:95520]	14177	P21658;Q8C399
ENSMUSG00000000184	53	0.478742	54	0.440969	57	0.462744	191	1.38088	386	2.71514	202	1.43691	149	1.06005	89	0.747544	158	1.24387	139	0.982443	140	1.24225	82	0.653982	6	127102125	127129156	-	9409	Ccnd2	GO:0000079;GO:0000082;GO:0000307;GO:0000307;GO:0000785;GO:0001934;GO:0005515;GO:0005634;GO:0005634;GO:0005634;GO:0005654;GO:0005730;GO:0005737;GO:0005737;GO:0005737;GO:0005829;GO:0007049;GO:0007616;GO:0008284;GO:0008344;GO:0016020;GO:0016538;GO:0019901;GO:0031965;GO:0043066;GO:0044772;GO:0045737;GO:0050679;GO:0051301;GO:0051726;GO:0071481;GO:0097129;GO:1900087;GO:1900087;	K10151	-	D	09WBY;0V7AD;1AVB1;18WZ4;1CSBQ;0DHMA;0UIEE;12TGV;KOG0656	cyclin D2 [Source:MGI Symbol;Acc:MGI:88314]	12444	P30280;Q4FK45
ENSMUSG00000000194	195	1.29822	163	0.981049	202	1.20867	415	2.21136	329	1.70565	352	1.84548	285	1.49442	204	1.26289	247	1.43318	355	1.84931	237	1.54996	242	1.42251	2	31042328	31108787	+	12766	Gpr107	GO:0005515;GO:0005654;GO:0005654;GO:0005769;GO:0005794;GO:0005794;GO:0005794;GO:0005794;GO:0005886;GO:0016020;GO:0016020;GO:0016021;GO:0016021;GO:0030136;GO:0030136;GO:0032050;GO:0032050;GO:0072583;GO:0072583;	K22985	-	T	12PVR;1AUUB;KOG2569;0UJB6;09WDX;0V7C9;0DEG2;1CP5R;191RP	G protein-coupled receptor 107 [Source:MGI Symbol;Acc:MGI:2139054]	277463	Q8BUV8;Q148Z6
ENSMUSG00000000197	0	0	0	0	0	0	1	0.0046228	2	0.00899536	2	0.00909684	2	0.00909811	1	0.00537069	1	0.00503384	6	0.0271161	1	0.00567369	0	0	14	123514046	123864556	-	14715	Nalcn	GO:0005216;GO:0005261;GO:0006811;GO:0016020;GO:0016020;GO:0016021;GO:0034220;GO:0055085;GO:0098655;	K21863	-	P	1AUQY;195N0;KOG2301;0UJ89;1CRWK;12QBQ;0V4FQ;09VXW;0DH6E	sodium leak channel, non-selective [Source:MGI Symbol;Acc:MGI:2444306]	338370	Q8BXR5;E9QLE4
ENSMUSG00000000202	0	0	0	0	0	0	1	0.0213444	2	0.0415333	8	0.168008	0	0	0	0	2	0.0464844	0	0	2	0.052393	0	0	11	114682043	114686771	-	3187	Btbd17	GO:0003674;GO:0005575;GO:0005576;GO:0008150;	K24808	-	S	0V98G;0DJQQ;12QPX;09YAZ;KOG2075;1CUHP;191CF;0UNHM;1B1AB	BTB (POZ) domain containing 17 [Source:MGI Symbol;Acc:MGI:1919264]	72014	Q9DB72
ENSMUSG00000000204	14	0.300167	3	0.0581494	13	0.250507	194	3.32915	212	3.53957	452	7.63178	86	1.45227	16	0.31899	47	0.878262	436	7.31457	43	0.90565	26	0.492193	11	83066012	83081042	+	3964	Slfn4	GO:0003674;GO:0005575;GO:0009617;GO:0003674;GO:0005575;GO:0009617;GO:0003674;GO:0005575;GO:0009617;	K24457	-	S	1D111;1423J;1963I;0A069;0VDXK;0JAUV;0DRSW;0UUIB;1B4R5	schlafen 4 [Source:MGI Symbol;Acc:MGI:1329010]	20558	Q3UV66;Q3UV10
ENSMUSG00000000214	0	0	0	0	0	0	2	0.0575503	3	0.083989	6	0.169873	3	0.0849484	0	0	1	0.0313337	0	0	0	0	0	0	7	142446489	142484865	-	2364	Th	GO:0001666;GO:0001666;GO:0001666;GO:0001666;GO:0001963;GO:0001975;GO:0004497;GO:0004497;GO:0004497;GO:0004497;GO:0004511;GO:0004511;GO:0004511;GO:0004511;GO:0004511;GO:0004511;GO:0005506;GO:0005634;GO:0005737;GO:0005737;GO:0005737;GO:0005737;GO:0005737;GO:0005739;GO:0005739;GO:0005790;GO:0005790;GO:0005829;GO:0005829;GO:0006585;GO:0006585;GO:0006585;GO:0006631;GO:0006665;GO:0007507;GO:0007507;GO:…	K00501	EC:1.14.16.2	E	0DJUH;12SID;0URMC;0V93G;1B3A6;18TKN;KOG3820;1CUMQ;09V2Z	tyrosine hydroxylase [Source:MGI Symbol;Acc:MGI:98735]	21823	P24529
ENSMUSG00000000215	0	0	0	0	0	0	1	0.0518479	2	0.100889	1	0.0510137	0	0	3	0.180708	1	0.056458	0	0	1	0.0636344	0	0	7	142232393	142297118	-	1312	Ins2	GO:0005179;GO:0005576;GO:0007165;GO:0000122;GO:0000187;GO:0000187;GO:0001819;GO:0002020;GO:0002674;GO:0005158;GO:0005158;GO:0005159;GO:0005179;GO:0005179;GO:0005179;GO:0005576;GO:0005576;GO:0005576;GO:0005615;GO:0005634;GO:0005732;GO:0005737;GO:0005829;GO:0005975;GO:0006006;GO:0006006;GO:0006521;GO:0006953;GO:0006983;GO:0007165;GO:0007186;GO:0007520;GO:0008284;GO:0008286;GO:0010033;GO:0010468;GO:…	K04526	-	T	0VJG4;1B6GH;0A9RV;13V2W;1D4DX;0J0XC;0UW2N;193U7;0DV3D	insulin II [Source:MGI Symbol;Acc:MGI:96573]	16334	P01326;Q5EEX1
ENSMUSG00000000216	0	0	0	0	1	0.0255384	0	0	7	0.154893	0	0	4	0.089521	0	0	0	0	0	0	1	0.0279132	3	0.0752663	7	121333702	121367698	+	2991	Scnn1g	GO:0005216;GO:0005216;GO:0005272;GO:0005272;GO:0005272;GO:0005654;GO:0005654;GO:0005886;GO:0005886;GO:0005886;GO:0005887;GO:0005887;GO:0005887;GO:0005887;GO:0006811;GO:0006814;GO:0006814;GO:0006814;GO:0009897;GO:0009986;GO:0015280;GO:0015280;GO:0015280;GO:0015280;GO:0016020;GO:0016020;GO:0016020;GO:0016021;GO:0016021;GO:0016021;GO:0016324;GO:0016324;GO:0034706;GO:0034706;GO:0034706;GO:0035313;GO:…	K04827	-	P	13K0X;1AXZE;0DMEQ;09TCH;190J3;0UQM7;KOG4294;0V7CI;1CW9Y	sodium channel, nonvoltage-gated 1 gamma [Source:MGI Symbol;Acc:MGI:104695]	20278	Q9WU39
ENSMUSG00000000223	0	0	0	0	0	0	0	0	2	0.0154761	0	0	0	0	0	0	3	0.0259814	0	0	2	0.0195226	1	0.00877359	X	133305300	133357322	+	8553	Drp2	GO:0005515;GO:0005886;GO:0005886;GO:0005886;GO:0007417;GO:0008270;GO:0014069;GO:0014069;GO:0016020;GO:0016020;GO:0030054;GO:0030425;GO:0030425;GO:0042995;GO:0043204;GO:0045202;GO:0046872;GO:0050808;GO:0098978;GO:0099536;GO:0005515;GO:0005886;GO:0005886;GO:0005886;GO:0007417;GO:0008270;GO:0014069;GO:0014069;GO:0016020;GO:0016020;GO:0030054;GO:0030425;GO:0030425;GO:0042995;GO:0043204;GO:0045202;GO:…	-	-	Z	0AZQI;196PK;0E58X;0V0S7;0WC6P;0KCP3;1B9RZ;14SUK;1DC8X	dystrophin related protein 2 [Source:MGI Symbol;Acc:MGI:107432]	13497	Q05AA6
ENSMUSG00000000244	5	0.0681667	0	0	5	0.061265	29	0.316444	51	0.541442	42	0.450924	35	0.375823	3	0.0380316	7	0.0831746	70	0.746736	11	0.147317	9	0.108336	7	142558783	142573381	+	6234	Tspan32	GO:0003674;GO:0003674;GO:0005887;GO:0007010;GO:0007229;GO:0007596;GO:0007599;GO:0008285;GO:0009986;GO:0016020;GO:0016021;GO:0016021;GO:0030886;GO:0042832;GO:0050688;GO:0051604;GO:0070442;GO:0070527;GO:0072659;GO:0016020;GO:0016021;GO:0016020;GO:0016021;GO:0016021;GO:0016020;GO:0016021;GO:0016020;GO:0016021;GO:0016021;GO:0016020;GO:0016021;GO:0016021;GO:0016020;GO:0016021;GO:0016021;	K17359	-	T;U	0UIFY;13RRS;0VG53;0IY3A;0A59J;0DSMD;1B50B;18U8D;1D1RB	tetraspanin 32 [Source:MGI Symbol;Acc:MGI:1350360]	27027	Q9JHH2
ENSMUSG00000000247	56	1.08342	46	0.804553	54	0.938949	68	1.05296	56	0.843676	32	0.487539	50	0.761887	45	0.809546	38	0.64074	44	0.666082	51	0.969247	55	0.939501	2	38229293	38259745	+	4393	Lhx2	GO:0000978;GO:0000981;GO:0001228;GO:0003677;GO:0003677;GO:0005634;GO:0006355;GO:0045944;GO:0046872;GO:0046872;GO:0000977;GO:0000978;GO:0000978;GO:0000981;GO:0000981;GO:0001228;GO:0001228;GO:0001843;GO:0001942;GO:0003677;GO:0003677;GO:0003682;GO:0005515;GO:0005515;GO:0005515;GO:0005634;GO:0005634;GO:0005634;GO:0005654;GO:0006355;GO:0006357;GO:0006357;GO:0007399;GO:0007411;GO:0007411;GO:0007420;GO:…	K09373	-	K	1ASFT;0V4YD;192BU;1CQ5F;0UGRR;09TZI;12TWM;0DFFP;KOG0490	LIM homeobox protein 2 [Source:MGI Symbol;Acc:MGI:96785]	16870	Q9Z0S2;Q543C6
ENSMUSG00000000248	0	0	0	0	2	0.0536602	5	0.119467	3	0.0697401	0	0	0	0	2	0.0555179	0	0	0	0	2	0.05865	1	0.0263577	6	128911344	128961670	+	2847	Clec2g	GO:0005615;GO:0005886;GO:0009897;GO:0016020;GO:0016021;GO:0030246;GO:0045671;GO:0046703;GO:0046703;GO:0016020;GO:0016021;GO:0005615;GO:0005886;GO:0009897;GO:0016020;GO:0016021;GO:0030246;GO:0045671;GO:0046703;GO:0046703;GO:0016020;GO:0016021;GO:0030246;GO:0005615;GO:0005886;GO:0009897;GO:0016020;GO:0016021;GO:0030246;GO:0045671;GO:0046703;GO:0046703;	-	-	T;V	0UVA0;0VI61;1B6CS;0DU77;KOG4297;0A77D;13YB3;1D3EM	C-type lectin domain family 2, member g [Source:MGI Symbol;Acc:MGI:1918059]	70809	Q9D676
ENSMUSG00000000253	12	0.439037	5	0.165378	6	0.197293	18	0.527095	35	0.997167	36	1.03723	25	0.720398	23	0.782472	18	0.573962	27	0.772948	22	0.790677	21	0.678368	13	45660920	45707276	+	2323	Gmpr	GO:0003824;GO:0003920;GO:0003920;GO:0006144;GO:0006163;GO:0009117;GO:0016491;GO:0016491;GO:0046872;GO:0055114;GO:0055114;GO:1902560;GO:0003824;GO:0003920;GO:0003920;GO:0006144;GO:0009117;GO:0016491;GO:0016491;GO:0055114;GO:0055114;GO:1902560;	K00364	EC:1.7.1.7	F	09YQW;1CYMR;KOG2550;12TT2;0VB09;0DP6D;195FH;1B515;0USKE	guanosine monophosphate reductase [Source:MGI Symbol;Acc:MGI:1913605]	66355	Q9DCZ1
ENSMUSG00000000263	0	0	0	0	0	0	0	0	1	0.0274165	2	0.0554515	2	0.0554593	0	0	0	0	0	0	0	0	0	0	11	55405064	55499024	-	2414	Glra1	GO:0004888;GO:0005216;GO:0005230;GO:0005254;GO:0005886;GO:0005887;GO:0006811;GO:0006811;GO:0006821;GO:0016020;GO:0016021;GO:0016021;GO:0016594;GO:0022824;GO:0030054;GO:0034220;GO:0034707;GO:0042995;GO:0045202;GO:0045211;GO:1902476;GO:0001508;GO:0001964;GO:0001964;GO:0002087;GO:0004888;GO:0005216;GO:0005230;GO:0005254;GO:0005254;GO:0005886;GO:0005887;GO:0005887;GO:0005887;GO:0005887;GO:0006811;GO:…	K05193	-	W;T	12PJU;0DH6C;0UHDK;1CRWI;0V71Z;1AV3U;KOG3643;18YBF;09W3H	glycine receptor, alpha 1 subunit [Source:MGI Symbol;Acc:MGI:95747]	14654	Q64018;Q5NCT9
ENSMUSG00000000266	40	0.418981	63	0.596573	75	0.70605	128	1.0731	162	1.32138	126	1.03934	114	0.940484	75	0.730494	91	0.830742	110	0.901558	92	0.946626	87	0.8046	X	139565348	139668464	+	8114	Mid2	GO:0008270;GO:0046872;GO:0005737;GO:0005856;GO:0005874;GO:0008270;GO:0045893;GO:0046872;GO:0003713;GO:0005737;GO:0005856;GO:0005874;GO:0005874;GO:0008017;GO:0008270;GO:0010508;GO:0019899;GO:0032897;GO:0035372;GO:0042803;GO:0043123;GO:0045087;GO:0046597;GO:0046872;GO:0051091;GO:0051092;GO:0051219;GO:1902187;GO:0005737;GO:0005856;GO:0005874;GO:0008270;GO:0045893;GO:0046872;	K10647	EC:2.3.2.27	Z;O	1DGA3;0B69X;0V3TB;0WIZS;0E9ET;1BBGC;197FN;0ITF1;13FXW	midline 2 [Source:MGI Symbol;Acc:MGI:1344333]	23947	Q9QUS6;B1AVF4
ENSMUSG00000000275	425	6.27752	573	7.65143	430	5.70832	1239	14.6476	1232	14.1706	1245	14.4817	935	10.8774	784	10.768	934	12.0237	1344	15.5334	1098	15.9316	876	11.4243	11	88890202	88911119	+	5754	Trim25	GO:0046872;GO:0002376;GO:0003713;GO:0005515;GO:0005634;GO:0005654;GO:0005654;GO:0005737;GO:0005737;GO:0005829;GO:0005829;GO:0006511;GO:0006511;GO:0006513;GO:0006513;GO:0010494;GO:0010494;GO:0010494;GO:0016567;GO:0016604;GO:0016604;GO:0016740;GO:0016874;GO:0030433;GO:0030433;GO:0032880;GO:0033280;GO:0039552;GO:0039552;GO:0043123;GO:0043123;GO:0043627;GO:0043627;GO:0043627;GO:0045087;GO:0045087;GO:…	K10652	EC:2.3.2.27	O	13FYX;0WJ0S;1BBH2;1DGB0;0B6AX;0E9FQ;0ITFP;0V3U3	tripartite motif-containing 25 [Source:MGI Symbol;Acc:MGI:102749]	217069	Q61510
ENSMUSG00000000276	17	0.172271	32	0.293158	12	0.109291	58	0.470421	68	0.536601	87	0.694278	44	0.351178	34	0.320378	37	0.326779	62	0.49161	49	0.48777	22	0.196839	11	88926005	88957676	-	8387	Dgke	GO:0000166;GO:0003951;GO:0004143;GO:0004143;GO:0004143;GO:0004143;GO:0004143;GO:0005524;GO:0005654;GO:0005654;GO:0005737;GO:0005737;GO:0005737;GO:0005829;GO:0005829;GO:0006654;GO:0006654;GO:0006661;GO:0007165;GO:0007205;GO:0016020;GO:0016020;GO:0016020;GO:0016021;GO:0016301;GO:0016301;GO:0016301;GO:0016301;GO:0016310;GO:0016740;GO:0035556;GO:0035556;GO:0046339;GO:0046339;GO:0046339;GO:0046339;GO:…	K00901	EC:2.7.1.107	T;I	12SM6;1AS0M;0DJ90;0V8TX;0UG7J;1CU11;1948S;09XWD;KOG1169	diacylglycerol kinase, epsilon [Source:MGI Symbol;Acc:MGI:1889276]	56077	Q9R1C6
ENSMUSG00000000278	341	13.8205	499	18.2835	425	15.481	380	12.3268	352	11.1095	315	10.0539	343	10.9491	305	11.4945	345	12.1865	628	19.9158	294	11.7051	277	9.91236	11	88814846	88846291	-	2097	Scpep1	GO:0004180;GO:0004185;GO:0004185;GO:0004185;GO:0005576;GO:0005829;GO:0005829;GO:0006508;GO:0006508;GO:0008233;GO:0016787;GO:0042573;GO:0045776;GO:0097746;	K09646	EC:3.4.16.-	O	09X6A;0V84R;1CT7Z;0DIHH;12SGZ;1B2TW;KOG1283;18ZX5;0UG9M	serine carboxypeptidase 1 [Source:MGI Symbol;Acc:MGI:1921867]	74617	Q920A5
ENSMUSG00000000282	92	1.68989	68	1.12919	93	1.5353	116	1.70539	158	2.25999	110	1.59116	107	1.54798	79	1.34933	106	1.69694	135	1.94031	101	1.82242	98	1.58936	11	74721746	74736551	+	4627	Mnt	GO:0000122;GO:0000122;GO:0000785;GO:0000977;GO:0000977;GO:0000978;GO:0000981;GO:0001227;GO:0001227;GO:0003677;GO:0003677;GO:0003682;GO:0003700;GO:0005515;GO:0005634;GO:0005634;GO:0005654;GO:0005654;GO:0006355;GO:0006357;GO:0007569;GO:0046983;GO:0051726;GO:2001234;GO:0046983;	K09115	-	K	0V2ZQ;KOG2483;1974W;1DF0E;13CCX;0WGFF;0E813;1BAWD;0B409	max binding protein [Source:MGI Symbol;Acc:MGI:109150]	17428	O08789
ENSMUSG00000000290	38	1.0582	42	1.05736	65	1.62682	546	12.1695	501	10.8643	634	13.9035	282	6.18509	145	3.75469	190	4.61136	1815	39.5483	190	5.1975	116	2.85213	10	77366086	77401542	+	3052	Itgb2	GO:0002523;GO:0005886;GO:0006909;GO:0007155;GO:0007155;GO:0007159;GO:0007160;GO:0007229;GO:0007229;GO:0007568;GO:0008305;GO:0009986;GO:0016020;GO:0016021;GO:0030101;GO:0038023;GO:0043542;GO:0044877;GO:0045123;GO:0045429;GO:0045766;GO:0046872;GO:0050839;GO:0051092;GO:0098609;GO:0007155;GO:0007160;GO:0007229;GO:0008305;GO:0038023;GO:0007155;GO:0007155;GO:0007160;GO:0007229;GO:0007229;GO:0008305;GO:…	K06464	-	W	0DG9T;1CUIS;0V602;18TZE;09V0A;1AVA6;12SZY;KOG1226;0UJTE	integrin beta 2 [Source:MGI Symbol;Acc:MGI:96611]	16414	P11835;Q542I8
ENSMUSG00000000295	10	0.242275	16	0.350444	12	0.261295	40	0.77565	25	0.47166	48	0.915804	27	0.515212	11	0.247813	8	0.168923	21	0.398103	10	0.237994	6	0.128347	10	31189379	31204200	+	3508	Hddc2	GO:0002953;GO:0002953;GO:0005737;GO:0005739;GO:0016311;GO:0016787;GO:0046872;GO:0002953;GO:0016311;	K07023	-	F;S	0DQF2;0VDNK;1B45Q;13J90;195VF;0UTIR;KOG3197;0A2T1;1CZH3	HD domain containing 2 [Source:MGI Symbol;Acc:MGI:1916942]	69692	Q3SXD3
ENSMUSG00000000296	86	5.52469	112	6.50453	101	5.83137	125	6.42711	165	8.25416	115	5.8178	179	9.0568	115	6.86955	141	7.8944	123	6.18274	142	8.96095	121	6.86311	10	31208372	31321954	-	1323	Tpd52l1	GO:0000086;GO:0000086;GO:0005737;GO:0005737;GO:0005769;GO:0042802;GO:0042803;GO:0042803;GO:0043406;GO:0046330;GO:0048471;GO:0048471;GO:2001235;	-	-	S;O	18VKN;0V7AF;KOG4010;09WC0;12PUE;1CSBS;0DHMC;1B05D;0UJUH	tumor protein D52-like 1 [Source:MGI Symbol;Acc:MGI:1298386]	21987	O54818
ENSMUSG00000000301	3415	137.948	4990	182.227	5025	182.431	3720	120.271	2970	93.4242	2741	87.1935	4416	140.496	4512	169.478	4354	153.286	3088	97.604	3038	120.55	3433	122.44	11	59861440	59937315	-	2104	Pemt	GO:0000773;GO:0001835;GO:0004608;GO:0004608;GO:0004608;GO:0005739;GO:0005739;GO:0005740;GO:0005783;GO:0005789;GO:0005789;GO:0006629;GO:0006650;GO:0006656;GO:0006656;GO:0006656;GO:0006656;GO:0006686;GO:0008168;GO:0008285;GO:0008429;GO:0008654;GO:0008757;GO:0008757;GO:0016020;GO:0016020;GO:0016021;GO:0016740;GO:0031526;GO:0031966;GO:0032259;GO:0033273;GO:0042383;GO:0042493;GO:0046498;GO:0046500;GO:…	K00551	-	I	13PRH;09ZTZ;1CW7G;0UQHS;18XQX;KOG4142;0VAQB;1B329;0DMC9	phosphatidylethanolamine N-methyltransferase [Source:MGI Symbol;Acc:MGI:104535]	18618	Q61907
ENSMUSG00000000303	605	11.2416	736	12.3634	582	9.71933	1438	21.3859	1133	16.3939	1547	22.6368	648	9.48332	422	7.29132	601	9.7328	832	12.0966	402	7.33763	486	7.97326	8	107329983	107396878	+	4574	Cdh1	GO:0005509;GO:0005509;GO:0005737;GO:0005802;GO:0005886;GO:0005886;GO:0005886;GO:0005886;GO:0005912;GO:0007155;GO:0007155;GO:0007156;GO:0007416;GO:0008013;GO:0009636;GO:0009898;GO:0010033;GO:0010468;GO:0015629;GO:0016020;GO:0016020;GO:0016021;GO:0016021;GO:0016328;GO:0016342;GO:0016600;GO:0021983;GO:0022408;GO:0030027;GO:0030054;GO:0030336;GO:0030506;GO:0030864;GO:0031175;GO:0032794;GO:0034332;GO:…	K05689	-	Z;W;U	0UGH1;1B5BW;13J0W;1CPTV;KOG3594;0V755;09W6X;0DHG3;18YN2	cadherin 1 [Source:MGI Symbol;Acc:MGI:88354]	12550	P09803;A0A0R4IZW5
ENSMUSG00000000305	2	0.023423	5	0.0529384	7	0.0736801	26	0.243715	26	0.237118	15	0.138342	18	0.166034	8	0.087121	16	0.163314	17	0.155786	13	0.149559	14	0.144766	2	179084224	179541166	+	7257	Cdh4	GO:0005509;GO:0005509;GO:0005886;GO:0005886;GO:0005886;GO:0005886;GO:0005887;GO:0007155;GO:0007155;GO:0007156;GO:0007156;GO:0007156;GO:0007157;GO:0007411;GO:0016020;GO:0016020;GO:0016021;GO:0016342;GO:0045296;GO:0045773;GO:0046872;GO:0098609;GO:0098742;GO:0005509;GO:0005509;GO:0005886;GO:0007155;GO:0007156;GO:0016020;GO:0016020;GO:0098609;	K06797	-	Z;W;U	09Z7X;0VA54;0DINR;KOG3594;1AZ96;18V0V;12SG5;1CVII;0UPQF	cadherin 4 [Source:MGI Symbol;Acc:MGI:99218]	12561	P39038;Q80ZV4
ENSMUSG00000000308	2	0.0681011	0	0	1	0.0306031	16	0.436055	16	0.424252	24	0.643558	5	0.134093	2	0.063325	4	0.118707	2	0.053287	2	0.0668977	4	0.120257	2	121188195	121194218	+	2496	Ckmt1	GO:0004111;GO:0016301;GO:0016310;GO:0016772;GO:0046314;GO:0000166;GO:0003824;GO:0004111;GO:0004111;GO:0004111;GO:0004111;GO:0005515;GO:0005524;GO:0005739;GO:0005739;GO:0005739;GO:0005739;GO:0005743;GO:0016020;GO:0016301;GO:0016301;GO:0016301;GO:0016310;GO:0016740;GO:0016772;GO:0032091;GO:0042802;GO:0043066;GO:0043204;GO:0043209;GO:0044289;GO:0046314;GO:0046314;GO:0004111;GO:0016301;GO:0016310;GO:…	K00933	EC:2.7.3.2	C	18X2I;12PU8;1ARGN;0V9UC;09YWM;1CSB7;KOG3581;0DHKS;0UFKW	creatine kinase, mitochondrial 1, ubiquitous [Source:MGI Symbol;Acc:MGI:99441]	12716	P30275;Q545N7
ENSMUSG00000000317	2	0.045706	15	0.309901	18	0.369705	81	1.48158	113	2.01095	57	1.02582	58	1.04396	50	1.06251	69	1.3743	115	2.0564	75	1.68368	48	0.968525	11	70114954	70120624	-	3719	Bcl6b	GO:0000122;GO:0000122;GO:0000977;GO:0000978;GO:0001227;GO:0001227;GO:0001817;GO:0002682;GO:0003677;GO:0005515;GO:0005634;GO:0005634;GO:0005654;GO:0006357;GO:0042092;GO:0042127;GO:0045595;GO:0046872;GO:0050727;GO:1990837;GO:1990837;	K22648	-	K	13N4K;1AX74;0UMCH;0VDGI;1CW7H;09XWA;0DR8Z;18Y4E;KOG1721	B cell CLL/lymphoma 6, member B [Source:MGI Symbol;Acc:MGI:1278332]	12029	O88282;Q5BKP3
ENSMUSG00000000318	2	0.0586342	9	0.238535	4	0.105395	32	0.750874	49	1.11866	41	0.946578	13	0.300177	9	0.245349	16	0.408819	62	1.42226	9	0.259191	11	0.284734	11	70047023	70061660	+	2899	Clec10a	GO:0002248;GO:0016020;GO:0016021;GO:0030246;GO:0016020;GO:0016021;GO:0016020;GO:0016021;GO:0030246;GO:0016020;GO:0016021;	K06721	-	T;V	0VDNS;1CQWT;13HQ6;09UXQ;KOG4297;0DG79;0UHVT;1AWUT;18TJI	C-type lectin domain family 10, member A [Source:MGI Symbol;Acc:MGI:96975]	17312	P49300
ENSMUSG00000000320	15	0.312082	9	0.169281	22	0.411377	22	0.36635	34	0.550853	27	0.442377	22	0.360506	13	0.251502	15	0.271994	21	0.341872	19	0.388318	16	0.293916	11	70132283	70146179	-	4085	Alox12	GO:0004052;GO:0004052;GO:0004052;GO:0005506;GO:0005737;GO:0005737;GO:0005737;GO:0005829;GO:0005829;GO:0005829;GO:0005829;GO:0005886;GO:0006629;GO:0006629;GO:0006631;GO:0007568;GO:0010628;GO:0010628;GO:0010656;GO:0010656;GO:0010942;GO:0010942;GO:0016020;GO:0016020;GO:0016165;GO:0016165;GO:0016165;GO:0016491;GO:0016702;GO:0016702;GO:0016787;GO:0019369;GO:0019369;GO:0019369;GO:0019369;GO:0019372;GO:…	K00458	EC:1.13.11.31	S;T;E	0A0XY;0IF0U;1CXGG;0V7PZ;1AW3H;18X1K;0DNJ7;12Q31;0URWI	arachidonate 12-lipoxygenase [Source:MGI Symbol;Acc:MGI:87998]	11684	P39655;A2CF85
ENSMUSG00000000326	16571	556.23	13422	407.297	14087	424.976	11518	309.442	10089	263.714	8064	213.161	12245	323.725	11233	350.608	10371	303.401	6715	176.367	8291	273.381	14390	426.474	16	18225636	18245602	-	2532	Comt	GO:0000287;GO:0005737;GO:0005739;GO:0005829;GO:0005829;GO:0005829;GO:0005886;GO:0006584;GO:0006584;GO:0007565;GO:0007565;GO:0007612;GO:0007612;GO:0007614;GO:0007614;GO:0008168;GO:0008171;GO:0008171;GO:0008210;GO:0008210;GO:0014070;GO:0016020;GO:0016020;GO:0016020;GO:0016020;GO:0016021;GO:0016036;GO:0016206;GO:0016206;GO:0016206;GO:0016206;GO:0016206;GO:0016740;GO:0030424;GO:0030424;GO:0030424;GO:…	K00545	EC:2.1.1.6	Q	18U7Q;0A43J;1D0VS;0UI41;KOG1663;0VEYE;0DQVJ;1ATPP;12SJK	catechol-O-methyltransferase [Source:MGI Symbol;Acc:MGI:88470]	12846	O88587
ENSMUSG00000000339	63	2.84808	132	5.39478	166	6.74465	204	7.38138	203	7.1464	127	4.52133	222	7.90454	159	6.68389	160	6.30408	162	5.73051	132	5.86195	167	6.66583	3	116282612	116301857	-	1880	Rtca	GO:0000166;GO:0003824;GO:0003963;GO:0003963;GO:0003963;GO:0005524;GO:0005634;GO:0005634;GO:0005654;GO:0005654;GO:0005654;GO:0006396;GO:0016874;GO:0003824;GO:0003963;GO:0003963;GO:0006396;GO:0000166;GO:0003824;GO:0003963;GO:0003963;GO:0006396;GO:0016874;GO:0003824;GO:0003963;GO:0003963;GO:0006396;	K01974	EC:6.5.1.4	A	1D1XK;1B568;KOG3980;0DEIS;1939E;09T7J;0V46H;0UHRB;12TVT	RNA 3'-terminal phosphate cyclase [Source:MGI Symbol;Acc:MGI:1913618]	66368	Q9D7H3
ENSMUSG00000000340	1263	32.0617	1373	31.5096	1356	30.9374	1007	20.4602	1564	30.9172	1295	25.8884	1477	29.5309	1250	29.5063	1220	26.9919	1165	23.1407	1334	33.2657	1370	30.7065	3	116306719	116343630	+	3348	Dbt	GO:0005737;GO:0005739;GO:0005739;GO:0005739;GO:0005759;GO:0016407;GO:0016740;GO:0016746;GO:0016746;GO:0031405;GO:0031625;GO:0042645;GO:0043754;GO:0016746;	K09699	EC:2.3.1.168	C	0V4IS;1CZI4;12S35;0USN7;KOG0558;0DEWG;09TJS;190U6;1B25B	dihydrolipoamide branched chain transacylase E2 [Source:MGI Symbol;Acc:MGI:105386]	13171	P53395
ENSMUSG00000000346	1264	37.044	1818	48.1675	1811	47.7013	2444	57.3282	2378	54.2704	1938	44.7277	2242	51.7511	1560	42.5125	1967	50.2419	2299	52.7202	1678	48.3081	1785	46.1887	15	100513230	100518642	+	2900	Dazap2	GO:0005515;GO:0005634;GO:0005667;GO:0005737;GO:0016607;GO:0016607;GO:0030971;GO:0031435;GO:0032991;GO:0032991;GO:0042802;GO:0042802;GO:0043539;GO:0050699;GO:0050699;GO:0071902;	-	-	S	0DKYR;13NN8;0UQ11;0VAD8;190G4;09ZG6;0IVQC;1AZQA;1CVTP	DAZ associated protein 2 [Source:MGI Symbol;Acc:MGI:1344344]	23994	Q9DCP9
ENSMUSG00000000355	286	15.4724	365	17.8515	338	16.4343	432	18.7057	431	18.1572	363	15.465	474	20.1969	320	16.0977	394	18.5772	399	16.8901	333	17.6968	362	17.2913	X	37689455	37702303	+	1571	Mcts1	GO:0001731;GO:0001731;GO:0001731;GO:0002188;GO:0003723;GO:0003743;GO:0005737;GO:0005829;GO:0005829;GO:0005886;GO:0005886;GO:0006412;GO:0006413;GO:0006974;GO:0007049;GO:0022627;GO:0022627;GO:0032790;GO:0032790;GO:0040008;GO:0075522;GO:0075522;	K07575	-	J;K	18UTI;0A0V2;KOG2523;0DJFP;1AY8D;13HR3;0UR11;0VBRK;1CU86	malignant T cell amplified sequence 1 [Source:MGI Symbol;Acc:MGI:1916245]	68995	Q9DB27
ENSMUSG00000000359	12	0.473044	5	0.178188	4	0.141717	19	0.599474	41	1.25859	27	0.838177	5	0.15524	10	0.366557	10	0.343567	15	0.462678	7	0.271066	10	0.348054	2	152468871	152477118	+	2156	Rem1	GO:0000166;GO:0003924;GO:0005246;GO:0005516;GO:0005525;GO:0005525;GO:0005525;GO:0005886;GO:0007165;GO:0008150;GO:0016020;GO:1901842;	K07847	-	S;J	1CQPK;0V77K;0UMXS;12UZ0;18SZF;0DID0;09YEU;1B3R5;KOG0395	rad and gem related GTP binding protein 1 [Source:MGI Symbol;Acc:MGI:1097696]	19700	O35929
ENSMUSG00000000365	1	0.013618	0	0	0	0	8	0.0871969	1	0.0106046	12	0.128691	2	0.0214515	2	0.025326	2	0.0237375	10	0.106557	2	0.0267548	1	0.0120238	14	56640038	56762489	+	6241	Rnf17	GO:0005634;GO:0005737;GO:0005737;GO:0007275;GO:0007283;GO:0007286;GO:0030154;GO:0042802;GO:0046872;GO:0005634;GO:0005737;GO:0005737;GO:0007275;GO:0007283;GO:0007286;GO:0030154;GO:0042802;GO:0046872;	K18405	-	K	0E84I;1975T;13CMM;0WGMR;0IPQY;0B45K;0V31N;1DF3I;1BAXR	ring finger protein 17 [Source:MGI Symbol;Acc:MGI:1353419]	30054	Q99MV7
ENSMUSG00000000374	189	1.97627	176	1.66375	228	2.1427	321	2.6865	310	2.52422	329	2.70915	266	2.19068	213	2.07103	257	2.34212	288	2.35638	243	2.49602	215	1.98495	10	78022559	78080475	-	8128	Trappc10	GO:0005794;	K20307	-	S;K;U	KOG1931;09X6R;0V85D;0UQ3N;12QCN;1AW51;18X33;1CZDP;0DQBR	trafficking protein particle complex 10 [Source:MGI Symbol;Acc:MGI:1336209]	216131	Q3TLI0
ENSMUSG00000000378	261	6.05086	246	5.15585	348	7.25097	482	8.94376	441	7.9615	477	8.70857	352	6.42735	304	6.55347	293	5.92018	360	6.53049	231	5.26072	324	6.63205	11	6496887	6546744	+	3666	Ccm2	GO:0001568;GO:0001570;GO:0001570;GO:0001701;GO:0001885;GO:0001944;GO:0005515;GO:0005737;GO:0005737;GO:0005737;GO:0005739;GO:0005739;GO:0007507;GO:0032991;GO:0035264;GO:0045216;GO:0048839;GO:0048845;GO:0060039;GO:0060837;GO:0061154;GO:0061154;	-	-	Z;T	0DPUS;0UN4P;1CYU1;0A26S;1AXNB;0VD2D;12P0K;1911D;0IHRT	cerebral cavernous malformation 2 [Source:MGI Symbol;Acc:MGI:2384924]	216527	Q8K2Y9
ENSMUSG00000000381	0	0	0	0	0	0	0	0	0	0	0	0	0	0	1	0.0784024	0	0	4	0.263898	1	0.0828257	0	0	11	6585482	6588637	-	1008	Wap	GO:0005576;GO:0010466;GO:0030414;	K17106	-	W	0AA8K;0VM6M;0JG7V;0DW34;196JC;0UW9Z;148BW;1D5CZ;1B6MU	whey acidic protein [Source:MGI Symbol;Acc:MGI:98943]	22373	Q7M748
ENSMUSG00000000384	355	8.16329	369	7.67101	429	8.86614	579	10.6564	570	10.2069	502	9.0906	619	11.2109	484	10.3491	512	10.2612	451	8.11485	447	10.0972	542	11.0043	11	6565598	6576067	-	3696	Tbrg4	GO:0005739;GO:0005739;GO:0005759;GO:0005759;GO:0016071;GO:0016071;GO:0044528;GO:0044528;GO:0044528;GO:0090615;GO:0090615;GO:0005739;GO:0005739;GO:0005739;GO:0005759;GO:0005759;GO:0005759;GO:0016071;GO:0016071;GO:0016071;GO:0044528;GO:0044528;GO:0044528;GO:0044528;GO:0090615;GO:0090615;GO:0090615;GO:0005739;GO:0005739;GO:0005759;GO:0005759;GO:0016071;GO:0016071;GO:0044528;GO:0044528;GO:0044528;GO:…	-	-	O;K	0VAWT;1CWEY;0UI34;13KIA;1B0AI;0IEJA;0A004;18WFA;0DMJN	transforming growth factor beta regulated gene 4 [Source:MGI Symbol;Acc:MGI:1100868]	21379	Q91YM4
ENSMUSG00000000385	35	0.407376	52	0.547166	53	0.554426	141	1.31354	148	1.34143	282	2.58481	66	0.605039	29	0.313867	58	0.588364	179	1.63022	76	0.868955	59	0.606325	16	97365882	97412395	-	7302	Tmprss2	GO:0004252;GO:0005044;GO:0005576;GO:0005886;GO:0005886;GO:0006508;GO:0006508;GO:0006508;GO:0006897;GO:0008233;GO:0008236;GO:0016020;GO:0016020;GO:0016021;GO:0016540;GO:0016540;GO:0016540;GO:0016787;GO:0046598;GO:0046598;GO:0005044;GO:0006508;GO:0006897;GO:0008236;GO:0016020;	K09633	EC:3.4.21.-	O	1B56G;0UIZ2;KOG3627;19160;0DFET;0V5E5;12SGR;1CQ4J;09UET	transmembrane protease, serine 2 [Source:MGI Symbol;Acc:MGI:1354381]	50528	Q9JIQ8
ENSMUSG00000000392	3	0.0450319	3	0.0407108	2	0.0269817	4	0.0480569	5	0.0584452	7	0.0827464	8	0.0945805	1	0.0139579	4	0.0523299	5	0.0587268	4	0.0589815	3	0.0397601	2	62331287	62404419	-	5662	Fap	GO:0001525;GO:0002020;GO:0002020;GO:0004175;GO:0004175;GO:0004252;GO:0004252;GO:0004252;GO:0004252;GO:0005178;GO:0005178;GO:0005576;GO:0005615;GO:0005615;GO:0005886;GO:0005886;GO:0005886;GO:0006508;GO:0006508;GO:0006508;GO:0006508;GO:0006915;GO:0007155;GO:0008233;GO:0008233;GO:0008233;GO:0008233;GO:0008236;GO:0008236;GO:0008236;GO:0008236;GO:0008239;GO:0008239;GO:0008239;GO:0009986;GO:0010710;GO:…	K08674	EC:3.4.21.-	O	0UPGA;1ATV1;0DG1A;KOG2100;09URM;0V52H;18USZ;12P87;1CQQX	fibroblast activation protein [Source:MGI Symbol;Acc:MGI:109608]	14089	P97321
ENSMUSG00000000394	0	0	0	0	0	0	0	0	0	0	2	0.0895984	4	0.179222	0	0	4	0.198321	0	0	2	0.111765	0	0	2	62304874	62313994	-	1494	Gcg	GO:0005179;GO:0005179;GO:0005179;GO:0005179;GO:0005576;GO:0005576;GO:0005615;GO:0005615;GO:0005615;GO:0005737;GO:0005737;GO:0005737;GO:0007188;GO:0007188;GO:0007189;GO:0010737;GO:0010737;GO:0010800;GO:0014823;GO:0031769;GO:0031769;GO:0032092;GO:0032099;GO:0033138;GO:0034774;GO:0035774;GO:0035774;GO:0042593;GO:0042802;GO:0043066;GO:0043066;GO:0045722;GO:0045860;GO:0050796;GO:0050796;GO:0051571;GO:…	K05259	-	T	13JTJ;1CZIP;190JK;0IKZ8;0A2UH;0VDQ3;0DQGK;1AZUU;0UQ4F	glucagon [Source:MGI Symbol;Acc:MGI:95674]	14526	P55095
ENSMUSG00000000399	760	30.7437	1166	42.6413	1165	42.3555	1432	46.3642	1354	42.6522	853	27.1734	1573	50.1169	1028	38.6685	1257	44.3168	999	31.621	988	39.2606	1336	47.7173	6	126798684	126826099	-	2101	Ndufa9	GO:0003954;GO:0003954;GO:0003954;GO:0005515;GO:0005654;GO:0005654;GO:0005739;GO:0005739;GO:0005739;GO:0005739;GO:0005743;GO:0005747;GO:0005747;GO:0005747;GO:0005759;GO:0005759;GO:0005759;GO:0007623;GO:0007623;GO:0007623;GO:0009749;GO:0031966;GO:0031966;GO:0032981;GO:0032981;GO:0032981;GO:0044877;GO:0044877;GO:0055114;GO:0070469;GO:1901006;	K03953	-	C	13CP5;0V9VY;18W70;0UN0W;KOG2865;0DKD7;1CV76;1AXH1;09YY6	NADH:ubiquinone oxidoreductase subunit A9 [Source:MGI Symbol;Acc:MGI:1913358]	66108	Q9DC69
ENSMUSG00000000402	0	0	3	0.0852457	0	0	0	0	2	0.0489522	0	0	1	0.0247557	1	0.0292269	0	0	0	0	0	0	1	0.0277517	X	165306003	165368716	-	2704	Egfl6	GO:0005178;GO:0005509;GO:0005576;GO:0005604;GO:0005604;GO:0007155;GO:0007275;GO:0010811;GO:0010811;GO:0016020;GO:0030154;GO:0030198;GO:0031012;	-	-	T	0E5RJ;14TFN;0WCSM;0KD9I;0B09Z;1DCRD;1BA1P;0V16F	EGF-like-domain, multiple 6 [Source:MGI Symbol;Acc:MGI:1858599]	54156	Q9JJZ5
ENSMUSG00000000409	9	0.261151	9	0.236092	11	0.286868	37	0.859306	52	1.17499	36	0.822629	26	0.594204	20	0.539636	26	0.657527	44	0.999009	23	0.655593	12	0.307438	4	129442137	129467434	-	2929	Lck	GO:0000166;GO:0000242;GO:0001772;GO:0001784;GO:0004672;GO:0004713;GO:0004713;GO:0004713;GO:0004715;GO:0004722;GO:0005524;GO:0005524;GO:0005829;GO:0005886;GO:0005886;GO:0006468;GO:0006468;GO:0006470;GO:0006882;GO:0006919;GO:0008022;GO:0016020;GO:0016301;GO:0016310;GO:0016740;GO:0018108;GO:0019901;GO:0019903;GO:0030217;GO:0034116;GO:0042169;GO:0042493;GO:0042608;GO:0042609;GO:0042610;GO:0042802;GO:…	K05856	EC:2.7.10.2	T	0V4Q4;1AY0V;KOG0197;09TQU;0USB1;18YZC;1CPQW;0DF11;12NBR	lymphocyte protein tyrosine kinase [Source:MGI Symbol;Acc:MGI:96756]	16818	P06240
ENSMUSG00000000411	0	0	0	0	0	0	2	0.106288	2	0.103412	1	0.0522891	1	0.0522964	0	0	0	0	0	0	0	0	0	0	4	129382807	129384815	-	1280	Tssk3	GO:0000166;GO:0000287;GO:0004672;GO:0004674;GO:0004674;GO:0004674;GO:0005524;GO:0005524;GO:0005634;GO:0005737;GO:0006468;GO:0006468;GO:0006468;GO:0007275;GO:0007283;GO:0016301;GO:0016310;GO:0016740;GO:0030154;GO:0035556;GO:0035556;GO:0046872;GO:0048240;GO:0106310;GO:0106311;	K08811	EC:2.7.11.1	T	1B2S3;KOG0583;12RJ4;0US60;0A16Q;1CXRS;0V4VX;195BF;0DNUG	testis-specific serine kinase 3 [Source:MGI Symbol;Acc:MGI:1929914]	58864	Q9D2E1
ENSMUSG00000000416	5	0.0481313	2	0.0174051	4	0.0346065	12	0.092456	6	0.0449768	8	0.0606456	6	0.0454906	4	0.0358046	10	0.0838973	3	0.0225967	3	0.0283684	4	0.0339973	6	18366477	18514842	-	8829	Cttnbp2	GO:0005737;GO:0005938;GO:0008021;GO:0017124;GO:0030054;GO:0042995;GO:0043197;GO:0045202;GO:0050807;GO:0098871;GO:0098978;GO:0098978;GO:1905274;GO:0005737;GO:0005938;GO:0007420;GO:0008021;GO:0008021;GO:0017124;GO:0017124;GO:0030054;GO:0042995;GO:0043197;GO:0045202;GO:0050807;GO:0050807;GO:0098871;GO:0098978;GO:0098978;GO:0098978;GO:1905274;GO:1905274;	-	-	Z;S	0UGJE;1ASBA;09U19;18T67;0V500;0DFAZ;0IGN3;1CQ0R;13KAW	cortactin binding protein 2 [Source:MGI Symbol;Acc:MGI:1353467]	30785	B9EJA2
ENSMUSG00000000420	313	4.82007	480	6.6825	510	7.05861	781	9.62623	716	8.58621	765	9.27731	775	9.39989	507	7.26002	614	8.24077	857	10.3266	540	8.16881	509	6.92075	18	24338401	24419875	+	5519	Galnt1	GO:0004653;GO:0004653;GO:0005576;GO:0005794;GO:0005794;GO:0005794;GO:0006486;GO:0006493;GO:0016020;GO:0016021;GO:0016740;GO:0016757;GO:0018215;GO:0018242;GO:0018243;GO:0030145;GO:0030145;GO:0030246;GO:0032580;GO:0046872;GO:0048471;GO:0004653;GO:0004653;GO:0004653;GO:0004653;GO:0005576;GO:0005794;GO:0005794;GO:0005794;GO:0005794;GO:0006486;GO:0006493;GO:0006493;GO:0016020;GO:0016021;GO:0016740;GO:…	K00710	EC:2.4.1.41	O	0V43X;09T56;KOG3736;1B3Y0;194VS;1CP61;0DEGC;0UFE7;12N1X	polypeptide N-acetylgalactosaminyltransferase 1 [Source:MGI Symbol;Acc:MGI:894693]	14423	O08912;Q3UFE4
ENSMUSG00000000435	0	0	0	0	0	0	0	0	0	0	0	0	0	0	0	0	0	0	0	0	0	0	0	0	10	107318769	107321995	-	2083	Myf5	GO:0000785;GO:0000978;GO:0000981;GO:0000981;GO:0001228;GO:0001502;GO:0001503;GO:0001756;GO:0001952;GO:0003677;GO:0005634;GO:0005634;GO:0005654;GO:0005654;GO:0006355;GO:0006357;GO:0007275;GO:0007517;GO:0007517;GO:0007517;GO:0007519;GO:0030154;GO:0030198;GO:0035914;GO:0035914;GO:0043010;GO:0043565;GO:0045663;GO:0045944;GO:0046983;GO:0048644;GO:0048704;GO:0048743;GO:0060415;	K18484	-	K	0VEDC;13HF1;0A3IF;0DQSF;1CZVU;1AVST;0UKAK;KOG3960;18Z9Q	myogenic factor 5 [Source:MGI Symbol;Acc:MGI:97252]	17877	P24699;A2RSK4
ENSMUSG00000000439	77	0.934225	117	1.28332	136	1.483	171	1.66056	159	1.50223	136	1.29943	159	1.51939	103	1.16203	133	1.40638	135	1.28163	146	1.74008	140	1.49974	6	115578863	115599585	+	7005	Mkrn2	GO:0003674;GO:0008150;GO:0016567;GO:0016567;GO:0016740;GO:0046872;GO:0046872;GO:0061630;	K15687	EC:2.3.2.27	O	0IP7S;19748;0WGBW;1BAVA;0B3X0;1DEYC;0V2YA;13C8R;0E7YX	makorin, ring finger protein, 2 [Source:MGI Symbol;Acc:MGI:1914277]	67027	Q9ERV1
ENSMUSG00000000440	47	1.35271	138	3.59065	86	2.22456	349	8.03947	295	6.61161	302	6.84486	303	6.86848	193	5.16516	206	5.1673	162	3.64827	191	5.40002	232	5.89549	6	115337912	115467360	+	2953	Pparg	GO:0003677;GO:0003677;GO:0003700;GO:0004879;GO:0005634;GO:0005634;GO:0005737;GO:0006355;GO:0008270;GO:0030522;GO:0043565;GO:0046872;GO:0048511;GO:0003677;GO:0003677;GO:0003700;GO:0004879;GO:0005634;GO:0005634;GO:0005737;GO:0006355;GO:0008270;GO:0030522;GO:0043565;GO:0046872;GO:0048511;GO:0003677;GO:0003677;GO:0004879;GO:0005634;GO:0005634;GO:0005737;GO:0006355;GO:0030522;GO:0046872;GO:0048511;GO:…	K08530	-	K	0A11Z;192AA;0DHQ8;0VBYE;1AVF6;12TC3;0UJYB;KOG3575;1CSEJ	peroxisome proliferator activated receptor gamma [Source:MGI Symbol;Acc:MGI:97747]	19016	P37238;Q6GU14;M1VPI1
ENSMUSG00000000441	67	0.831899	187	2.09907	171	1.90824	235	2.33539	176	1.70172	91	0.889792	163	1.59403	93	1.07374	135	1.4609	164	1.59333	117	1.42705	109	1.19495	6	115595028	115653596	-	6845	Raf1	GO:0000165;GO:0000166;GO:0000186;GO:0001666;GO:0001678;GO:0001934;GO:0004672;GO:0004672;GO:0004672;GO:0004674;GO:0004674;GO:0004709;GO:0005515;GO:0005515;GO:0005524;GO:0005524;GO:0005524;GO:0005634;GO:0005737;GO:0005737;GO:0005739;GO:0005739;GO:0005794;GO:0005829;GO:0005829;GO:0005886;GO:0005886;GO:0005886;GO:0006468;GO:0006468;GO:0007165;GO:0007190;GO:0008179;GO:0008285;GO:0010856;GO:0016020;GO:…	K04366	EC:2.7.11.1	T	09WN6;1CWER;0UQSB;0DHXQ;1AV29;12SII;KOG0193;18XIG;0V7KT	v-raf-leukemia viral oncogene 1 [Source:MGI Symbol;Acc:MGI:97847]	110157	Q99N57
ENSMUSG00000000486	18	0.553682	22	0.611786	14	0.387041	63	1.55105	116	2.7786	72	1.7441	36	0.872174	43	1.22992	47	1.26002	59	1.42006	41	1.23888	54	1.46659	7	126813619	126832302	-	2763	Septin1	GO:0000166;GO:0003924;GO:0005525;GO:0005525;GO:0005737;GO:0005815;GO:0005856;GO:0005940;GO:0007049;GO:0007056;GO:0008021;GO:0015630;GO:0017157;GO:0030496;GO:0030496;GO:0031105;GO:0032153;GO:0034613;GO:0042802;GO:0051301;GO:0051311;GO:0060090;GO:0061640;GO:0072687;GO:0000166;GO:0005525;GO:0005525;GO:0005856;GO:0000166;GO:0005525;GO:0005525;GO:0005856;GO:0000166;GO:0005525;GO:0005525;GO:0005856;GO:…	K13737	-	Z;D	12QMH;191P9;1CQCM;0UQ7R;09T7M;KOG2655;0V46J;1B16D;0DFP4	septin 1 [Source:MGI Symbol;Acc:MGI:1858916]	54204	P42209
ENSMUSG00000000489	7	0.142978	18	0.332378	21	0.385506	80	1.30785	81	1.28836	78	1.25464	34	0.546969	31	0.588781	36	0.640862	80	1.27858	27	0.541741	33	0.59513	15	79880075	79899178	-	4161	Pdgfb	GO:0001938;GO:0002548;GO:0005161;GO:0005518;GO:0005576;GO:0006468;GO:0008083;GO:0008083;GO:0008083;GO:0008284;GO:0009611;GO:0009986;GO:0010512;GO:0010544;GO:0010628;GO:0010629;GO:0010811;GO:0014068;GO:0014911;GO:0016020;GO:0016176;GO:0018105;GO:0018108;GO:0030335;GO:0031954;GO:0032091;GO:0032147;GO:0032148;GO:0035655;GO:0035793;GO:0042056;GO:0042802;GO:0042803;GO:0043406;GO:0043410;GO:0043536;GO:…	K17386	-	W;B	1AWYI;0V6A1;0IJ45;0DGJ4;1CR8Z;0UIAU;18V7B;09VAQ;13JSP	platelet derived growth factor, B polypeptide [Source:MGI Symbol;Acc:MGI:97528]	18591	P31240;A0A0R4IZW4
ENSMUSG00000000530	46	0.916659	19	0.342289	48	0.85967	138	2.20103	181	2.80872	156	2.44808	120	1.88341	60	1.11179	101	1.75413	212	3.30562	95	1.85965	49	0.86213	15	101026403	101043217	+	4265	Acvrl1	GO:0000166;GO:0001525;GO:0001525;GO:0001525;GO:0001666;GO:0001701;GO:0001937;GO:0001938;GO:0001946;GO:0001974;GO:0003203;GO:0004672;GO:0004674;GO:0004674;GO:0004674;GO:0004675;GO:0004675;GO:0005024;GO:0005025;GO:0005025;GO:0005515;GO:0005515;GO:0005524;GO:0005524;GO:0005524;GO:0005886;GO:0005886;GO:0005886;GO:0005887;GO:0006355;GO:0006468;GO:0006468;GO:0006468;GO:0007162;GO:0007165;GO:0007178;GO:…	K13594	EC:2.7.11.30	T	09UFM;1ATY1;KOG2052;0DM10;0UPRB;1CVVY;0V5EZ;18UZ2;12NCS	activin A receptor, type II-like 1 [Source:MGI Symbol;Acc:MGI:1338946]	11482	Q61288
ENSMUSG00000000531	18	0.752496	10	0.377938	19	0.713881	53	1.77339	59	1.92072	30	0.987654	64	2.10729	32	1.24395	36	1.31167	41	1.34117	30	1.232	44	1.62409	15	101122069	101130637	+	2033	Tamalin	GO:0005515;GO:0005641;GO:0005737;GO:0005737;GO:0005886;GO:0005886;GO:0005886;GO:0005886;GO:0006886;GO:0007165;GO:0007165;GO:0008104;GO:0008104;GO:0014069;GO:0014069;GO:0016020;GO:0030054;GO:0030165;GO:0030165;GO:0031267;GO:0042802;GO:0042802;GO:0045202;GO:0045211;GO:0048471;GO:0098685;GO:0098978;GO:0098978;GO:0098978;GO:0099152;	K24053	-	O;T;W	197EW;13FT6;KOG3528;1DG75;0WIVQ;0B660;0E9BT;0V3RN;1BBF2	trafficking regulator and scaffold protein tamalin [Source:MGI Symbol;Acc:MGI:1860303]	56149	Q9JJA9
ENSMUSG00000000532	82	1.57746	140	2.43478	164	2.83549	298	4.58834	281	4.20949	233	3.52981	235	3.5606	161	2.87999	179	3.00114	327	4.92219	183	3.45821	172	2.92145	15	101071948	101111565	+	4418	Acvr1b	GO:0000082;GO:0000082;GO:0000166;GO:0001701;GO:0001942;GO:0004672;GO:0004674;GO:0004674;GO:0004674;GO:0004674;GO:0004675;GO:0004675;GO:0004675;GO:0005515;GO:0005524;GO:0005524;GO:0005524;GO:0005524;GO:0005829;GO:0005829;GO:0005886;GO:0005886;GO:0005886;GO:0005887;GO:0005887;GO:0006355;GO:0006355;GO:0006468;GO:0006468;GO:0006468;GO:0006468;GO:0007165;GO:0007165;GO:0007166;GO:0007178;GO:0007399;GO:…	K13567	EC:2.7.11.30	T	1AV0U;09UFM;KOG2052;0UU7J;0DFRB;0V5EZ;12NCS;1CQEW;18SSY	activin A receptor, type 1B [Source:MGI Symbol;Acc:MGI:1338944]	11479	Q61271;Q3TZF1
ENSMUSG00000000538	182	1.76497	161	1.4115	169	1.47297	325	2.52259	305	2.30328	261	1.99324	300	2.2914	245	2.2093	268	2.26512	242	1.83632	280	2.66736	281	2.40602	11	60117540	60243731	-	8764	Tom1l2	GO:0005768;GO:0006886;GO:0007165;GO:0007165;GO:0015031;GO:0016020;GO:0019901;GO:0030276;GO:0030276;GO:0045839;GO:0005768;GO:0006886;GO:0007165;GO:0007165;GO:0007165;GO:0015031;GO:0016020;GO:0019901;GO:0019901;GO:0030276;GO:0030276;GO:0030276;GO:0045839;GO:0045839;GO:0006886;GO:0006886;GO:0015031;GO:0006886;GO:0006886;GO:0015031;GO:0005768;GO:0006886;GO:0007165;GO:0007165;GO:0015031;GO:0016020;GO:…	-	-	U	1AYEH;09YUI;KOG1087;18XFK;0V4JM;12UB7;0DK99;0UNX4;1CSU5	target of myb1-like 2 (chicken) [Source:MGI Symbol;Acc:MGI:2443306]	216810	Q5SRX1
ENSMUSG00000000544	0	0	0	0	0	0	6	0.14885	3	0.0724107	0	0	0	0	0	0	0	0	2	0.0485063	0	0	1	0.0273671	1	165957807	165994079	+	2742	Gpa33	GO:0005887;GO:0016020;GO:0016021;GO:0005887;GO:0016020;GO:0016021;	K06790	-	T	18WG2;13QPE;1ATU4;0V4NM;0UG3H;0IWKU;1CPPM;09TPF;0DEZU	glycoprotein A33 (transmembrane) [Source:MGI Symbol;Acc:MGI:1891703]	59290	Q9JKA5;A0A0R4J209
ENSMUSG00000000552	128	4.32555	133	4.06323	188	5.70991	507	13.7131	410	10.7893	505	13.4392	345	9.18254	188	5.90759	280	8.24669	292	7.72113	166	5.51056	234	6.9819	15	103222322	103248520	-	2515	Zfp385a	GO:0000785;GO:0002039;GO:0003676;GO:0003723;GO:0003730;GO:0003730;GO:0005634;GO:0005634;GO:0005730;GO:0005737;GO:0006417;GO:0006915;GO:0006974;GO:0007049;GO:0007599;GO:0007611;GO:0007626;GO:0008270;GO:0008298;GO:0010609;GO:0010609;GO:0030220;GO:0030425;GO:0030425;GO:0035855;GO:0035855;GO:0042995;GO:0043025;GO:0043025;GO:0045600;GO:0046872;GO:0070889;GO:1902164;GO:1902164;GO:1902166;GO:1902166;GO:…	-	-	S;K	0IHAD;0VC9R;1AVI7;0DP1Q;0UU00;1CXZJ;18UZ6;0A1E6;12Y0Y	zinc finger protein 385A [Source:MGI Symbol;Acc:MGI:1352495]	29813	Q8VD12
ENSMUSG00000000555	331	5.70277	278	4.33004	354	5.48153	359	4.9505	341	4.57501	637	8.64269	278	3.77238	246	3.94107	292	4.38461	512	6.90232	213	3.60491	156	2.37306	15	103252713	103275190	-	4933	Itga5	GO:0005154;GO:0005154;GO:0005178;GO:0005178;GO:0005515;GO:0005515;GO:0005515;GO:0005737;GO:0005737;GO:0005783;GO:0005794;GO:0005886;GO:0005886;GO:0005886;GO:0005911;GO:0005911;GO:0005925;GO:0005925;GO:0005925;GO:0007044;GO:0007155;GO:0007155;GO:0007155;GO:0007155;GO:0007155;GO:0007157;GO:0007159;GO:0007229;GO:0007229;GO:0007229;GO:0007229;GO:0007565;GO:0007613;GO:0008305;GO:0008305;GO:0008305;GO:…	K06484	-	W	1CP6D;09T5M;0V44B;0UFEM;190SD;KOG3637;12N24;1B1M0;0DEGR	integrin alpha 5 (fibronectin receptor alpha) [Source:MGI Symbol;Acc:MGI:96604]	16402	P11688;Q80YP5
ENSMUSG00000000560	0	0	0	0	0	0	2	0.0178075	2	0.0173255	0	0	1	0.0087617	0	0	1	0.00969541	1	0.00870448	0	0	0	0	5	71114940	71253192	-	7640	Gabra2	GO:0001505;GO:0004888;GO:0004890;GO:0004890;GO:0005216;GO:0005230;GO:0005237;GO:0005254;GO:0005254;GO:0005515;GO:0005886;GO:0005887;GO:0006811;GO:0006811;GO:0006821;GO:0006821;GO:0006836;GO:0007165;GO:0007214;GO:0007214;GO:0007214;GO:0007268;GO:0008503;GO:0008503;GO:0016020;GO:0016020;GO:0016021;GO:0016021;GO:0022851;GO:0022851;GO:0030054;GO:0030285;GO:0030424;GO:0030425;GO:0030425;GO:0030594;GO:…	K05175	-	T	0DH6J;0UQK8;191I1;09U8T;1CRWR;1B0BT;0V57Y;KOG3642;12RN9	gamma-aminobutyric acid (GABA) A receptor, subunit alpha 2 [Source:MGI Symbol;Acc:MGI:95614]	14395	P26048;Q544G1
ENSMUSG00000000561	246	4.31886	199	3.15846	270	4.26028	272	3.82208	326	4.45688	330	4.56247	256	3.53986	273	4.45674	289	4.42204	300	4.12119	248	4.27703	235	3.64274	3	105866685	105877353	+	4841	Wdr77	GO:0005515;GO:0005634;GO:0005634;GO:0005634;GO:0005654;GO:0005654;GO:0005654;GO:0005737;GO:0005737;GO:0005737;GO:0005794;GO:0005794;GO:0005829;GO:0005829;GO:0005829;GO:0005829;GO:0006357;GO:0006357;GO:0007315;GO:0008284;GO:0008284;GO:0008285;GO:0008327;GO:0008327;GO:0008327;GO:0008327;GO:0030374;GO:0030374;GO:0030374;GO:0034709;GO:0034709;GO:0034709;GO:0034709;GO:0045495;GO:0045893;GO:0060528;GO:…	K13221	-	K	0WCF1;14T3N;0AZYQ;0E5G0;196RB;1B9WF;1DCG0;0KCXQ;0V0YS	WD repeat domain 77 [Source:MGI Symbol;Acc:MGI:1917715]	70465	Q99J09
ENSMUSG00000000562	0	0	0	0	0	0	1	0.018242	3	0.0532449	3	0.0538455	1	0.017951	0	0	0	0	0	0	4	0.0895557	0	0	3	105778174	105816242	+	3729	Adora3	GO:0001609;GO:0001609;GO:0001973;GO:0004930;GO:0004930;GO:0005886;GO:0007165;GO:0007186;GO:0007186;GO:0016020;GO:0016021;GO:0016021;GO:0001609;GO:0001609;GO:0001973;GO:0004930;GO:0004930;GO:0005886;GO:0007165;GO:0007186;GO:0007186;GO:0008285;GO:0016020;GO:0016021;GO:0016021;GO:0030336;GO:0032088;	-	-	T	KOG3656;1CWVD;12NPJ;1AXN0;0A0CG;194TJ;0DIGQ;0URKR;0VB8K	adenosine A3 receptor [Source:MGI Symbol;Acc:MGI:104847]	69296	G3X8R9
ENSMUSG00000000563	2940	60.87	4041	75.6369	4250	79.0834	5304	87.8933	5722	92.2537	3930	64.0767	6022	98.1995	3736	71.9257	4767	86.0185	4268	69.1428	4497	91.4609	4890	89.3905	3	105850014	105867415	-	4105	Atp5pb	GO:0000276;GO:0000276;GO:0000276;GO:0005654;GO:0005654;GO:0005739;GO:0005739;GO:0005739;GO:0005743;GO:0005743;GO:0005753;GO:0005753;GO:0005753;GO:0006811;GO:0015078;GO:0015986;GO:0015986;GO:0016020;GO:0016887;GO:0042776;GO:0042776;GO:0043209;GO:0044877;GO:0045263;GO:0046933;GO:0046933;GO:0000276;GO:0005739;GO:0005743;GO:0006811;GO:0015078;GO:0015986;GO:0016020;GO:0016021;	K02127	-	C	0INNH;0E7SI;1DESD;0WG12;13BRG;0B3M9;1BASB;0V2U6;1972P	ATP synthase peripheral stalk-membrane subunit b [Source:MGI Symbol;Acc:MGI:1100495]	11950	Q9CQQ7;Q5I0W0
ENSMUSG00000000567	202	4.15188	159	2.95447	173	3.1958	133	2.18797	256	4.09745	436	7.05719	104	1.6836	109	2.08325	149	2.66913	255	4.1011	110	2.22097	121	2.19586	11	112673050	112678586	+	4135	Sox9	GO:0000122;GO:0000122;GO:0000122;GO:0000976;GO:0000976;GO:0000978;GO:0000978;GO:0000978;GO:0000978;GO:0000981;GO:0000981;GO:0000981;GO:0000981;GO:0000981;GO:0000987;GO:0000987;GO:0000987;GO:0000987;GO:0001228;GO:0001228;GO:0001228;GO:0001228;GO:0001501;GO:0001501;GO:0001501;GO:0001502;GO:0001502;GO:0001503;GO:0001658;GO:0001708;GO:0001837;GO:0001894;GO:0001934;GO:0001934;GO:0001942;GO:0002009;GO:…	K18435	-	K	0VCBK;1ASQ6;0A1G2;13J5S;KOG0527;0UH0X;18TKU;0DP3M;1CY1K	SRY (sex determining region Y)-box 9 [Source:MGI Symbol;Acc:MGI:98371]	20682	Q04887
ENSMUSG00000000568	465	5.37401	476	4.97326	576	5.98285	913	8.44525	871	7.83869	792	7.20813	967	8.80206	829	8.90884	852	8.58175	775	7.00832	819	9.29792	674	6.87752	5	100103794	100126797	-	7354	Hnrnpd	GO:0000785;GO:0001889;GO:0003676;GO:0003677;GO:0003680;GO:0003680;GO:0003682;GO:0003682;GO:0003723;GO:0003723;GO:0003723;GO:0003723;GO:0003729;GO:0003729;GO:0005515;GO:0005634;GO:0005634;GO:0005634;GO:0005654;GO:0005654;GO:0005654;GO:0005737;GO:0005829;GO:0005829;GO:0007420;GO:0008134;GO:0008134;GO:0010468;GO:0010628;GO:0010628;GO:0010629;GO:0010629;GO:0021549;GO:0032204;GO:0032355;GO:0035925;GO:…	K13044	-	A;K	1CPJC;0V4HZ;0UFXP;1ARRX;KOG0118;09TJ2;12S12;194WT;0DEVR	heterogeneous nuclear ribonucleoprotein D [Source:MGI Symbol;Acc:MGI:101947]	11991	Q60668
ENSMUSG00000000579	9	0.202518	8	0.162742	4	0.0808951	5	0.090051	20	0.350455	31	0.549333	16	0.283566	18	0.376631	5	0.0980579	29	0.510607	15	0.331566	9	0.17881	17	6869070	6877173	+	3777	Dynlt1c	GO:0000132;GO:0001917;GO:0003774;GO:0005515;GO:0005515;GO:0005515;GO:0005737;GO:0005794;GO:0005794;GO:0005819;GO:0005856;GO:0005868;GO:0005868;GO:0005874;GO:0005881;GO:0007049;GO:0007399;GO:0008022;GO:0008277;GO:0010976;GO:0030027;GO:0030286;GO:0030426;GO:0030742;GO:0031681;GO:0042802;GO:0043025;GO:0044295;GO:0044297;GO:0050768;GO:0051301;GO:0070373;GO:0099503;	K10420	-	N	0VICP;0UVM9;19651;KOG4081;1D3ND;13SR6;0DUAS;0A7HX;1B5XX	dynein light chain Tctex-type 1C [Source:MGI Symbol;Acc:MGI:3807476]	100040563	P51807
ENSMUSG00000000581	475	10.1052	598	11.5012	641	12.2561	899	15.3076	895	14.8271	787	13.185	915	15.3315	735	14.5399	930	17.2435	812	13.5168	844	17.6381	765	14.3695	11	17207579	17219176	+	3995	C1d	GO:0000178;GO:0000460;GO:0000460;GO:0003677;GO:0003677;GO:0003677;GO:0003714;GO:0003723;GO:0003723;GO:0003723;GO:0005515;GO:0005634;GO:0005654;GO:0005654;GO:0005730;GO:0005730;GO:0005730;GO:0005730;GO:0005737;GO:0006364;GO:0006915;GO:0010468;GO:0016922;GO:0017053;GO:0045892;GO:0003723;GO:0005634;GO:0006364;	K12592	-	K;L	KOG4835;0A6CM;0UI2U;1CTJE;0DIU3;1B5TJ;13RMQ;0VHUU;192QT	C1D nuclear receptor co-repressor [Source:MGI Symbol;Acc:MGI:1927354]	57316	O35473
ENSMUSG00000000594	1176	24.2182	1728	32.1712	1606	29.7249	1742	28.713	1493	23.9428	2099	34.0407	1436	23.2917	1413	27.0581	1321	23.7098	1597	25.7339	939	18.9958	1116	20.292	11	54988941	55003855	+	4127	Gm2a	GO:0001573;GO:0004563;GO:0005319;GO:0005319;GO:0005737;GO:0005739;GO:0005764;GO:0005764;GO:0005829;GO:0006629;GO:0006665;GO:0006689;GO:0006689;GO:0006689;GO:0006869;GO:0006869;GO:0007611;GO:0008047;GO:0008047;GO:0009313;GO:0009898;GO:0009898;GO:0016004;GO:0016323;GO:0016324;GO:0016787;GO:0019915;GO:0032428;GO:0043231;GO:0050877;GO:0050885;GO:0051345;	K12383	-	O;G	1CWVZ;0A0D1;0DMZQ;0IX9N;18UCH;0VB98;1AW9K;0UGUC;13R58	GM2 ganglioside activator protein [Source:MGI Symbol;Acc:MGI:95762]	14667	Q60648;Q5F1Z8
ENSMUSG00000000600	152	0.591155	146	0.513334	204	0.713064	196	0.610113	297	0.899486	266	0.814688	233	0.713718	221	0.799229	165	0.559284	299	0.909905	219	0.836679	200	0.686775	5	3853184	3895564	+	21853	Krit1	GO:0001525;GO:0001937;GO:0001937;GO:0005515;GO:0005515;GO:0005546;GO:0005546;GO:0005737;GO:0005737;GO:0005856;GO:0005856;GO:0005886;GO:0005886;GO:0005911;GO:0005911;GO:0008017;GO:0008017;GO:0010596;GO:0010596;GO:0016020;GO:0016525;GO:0016525;GO:0030054;GO:0030695;GO:0032092;GO:0032991;GO:0045454;GO:0045454;GO:0050790;GO:2000114;GO:2000114;GO:2000352;GO:2000352;GO:0001525;GO:0001937;GO:0001937;GO:…	K17705	-	T	0A23A;0DPR9;1CYQJ;KOG4335;0V4J1;0UI3G;12TH3;1AXD8;18YBD	KRIT1, ankyrin repeat containing [Source:MGI Symbol;Acc:MGI:1930618]	79264	Q6S5J6;B2RUA8
ENSMUSG00000000605	640	6.34329	601	5.38515	753	6.70765	736	5.83861	718	5.54165	802	6.25981	762	5.94843	827	7.62187	648	5.59758	851	6.59981	660	6.42592	629	5.50443	7	7285308	7303850	-	8575	Clcn4	GO:0000166;GO:0005247;GO:0005247;GO:0005524;GO:0005764;GO:0005765;GO:0005765;GO:0005768;GO:0005769;GO:0005783;GO:0005789;GO:0005789;GO:0005794;GO:0005887;GO:0006811;GO:0006821;GO:0006821;GO:0006821;GO:0008021;GO:0010008;GO:0010008;GO:0015297;GO:0015297;GO:0015299;GO:0016020;GO:0016020;GO:0016021;GO:0031901;GO:0031902;GO:0055037;GO:0055037;GO:0055038;GO:0055085;GO:1902476;GO:1902600;GO:0005247;GO:…	K05012	-	P	0DPDC;09U7E;1B28R;1CZ1A;KOG0475;194ZJ;0UIIV;12N5M;0V68B	chloride channel, voltage-sensitive 4 [Source:MGI Symbol;Acc:MGI:104571]	12727	Q61418;Q8BQG0;Q8CBL5
ENSMUSG00000000606	0	0	0	0	0	0	0	0	1	0.0143971	1	0.0145595	0	0	0	0	0	0	0	0	0	0	0	0	14	51648277	51658178	+	4597	Vmn2r88	GO:0004930;GO:0004930;GO:0004930;GO:0005886;GO:0005887;GO:0007165;GO:0007186;GO:0007186;GO:0016020;GO:0016021;GO:0016021;GO:0004930;GO:0004930;GO:0005887;GO:0007186;GO:0016020;GO:0016021;GO:0016021;GO:0004930;GO:0004930;GO:0004930;GO:0005886;GO:0005887;GO:0007165;GO:0007186;GO:0007186;GO:0016020;GO:0016021;GO:0016021;GO:0004930;GO:0004930;GO:0004930;GO:0005886;GO:0005887;GO:0007165;GO:0007186;GO:…	K04613	-	T	1409G;KOG1056	vomeronasal 2, receptor 88 [Source:MGI Symbol;Acc:MGI:1316662]	669149	-
ENSMUSG00000000617	0	0	0	0	0	0	0	0	1	0.0122087	0	0	0	0	1	0.0145784	0	0	0	0	0	0	0	0	11	50741512	50757035	+	5421	Grm6	GO:0000139;GO:0000139;GO:0000139;GO:0001640;GO:0001640;GO:0001642;GO:0001642;GO:0004930;GO:0004930;GO:0005783;GO:0005789;GO:0005789;GO:0005789;GO:0005794;GO:0005886;GO:0005887;GO:0005887;GO:0005887;GO:0005887;GO:0007165;GO:0007165;GO:0007186;GO:0007186;GO:0007196;GO:0007196;GO:0007216;GO:0007216;GO:0007216;GO:0007216;GO:0007268;GO:0007601;GO:0007626;GO:0008066;GO:0008066;GO:0008066;GO:0008066;GO:…	K04608	-	T	1CQA1;KOG1056;12RDB;18TP0;0UREP;1B2MI;0V59W;09TPM;0DFKD	glutamate receptor, metabotropic 6 [Source:MGI Symbol;Acc:MGI:1351343]	108072	Q5NCH9;A7MD55;Q8CFQ7
ENSMUSG00000000627	0	0	3	0.0435736	1	0.0144396	1	0.0128591	4	0.0500441	2	0.0253043	3	0.0379618	0	0	2	0.0280049	1	0.0125713	0	0	5	0.0709267	6	82888866	82916750	-	5290	Sema4f	GO:0001755;GO:0005515;GO:0005615;GO:0005783;GO:0005783;GO:0005886;GO:0005886;GO:0005887;GO:0007275;GO:0007399;GO:0007411;GO:0007411;GO:0007411;GO:0007411;GO:0014069;GO:0016020;GO:0016021;GO:0016021;GO:0016021;GO:0016021;GO:0030054;GO:0030154;GO:0030215;GO:0030215;GO:0030335;GO:0030425;GO:0030517;GO:0030517;GO:0031290;GO:0031290;GO:0042995;GO:0043204;GO:0045202;GO:0045202;GO:0045202;GO:0045211;GO:…	K06521	-	T	0UIHE;1CR2S;13JFE;18V3E;09UAH;1AU1I;0DR3H;KOG3611;0V6D7	sema domain, immunoglobulin domain (Ig), TM domain, and short cytoplasmic domain [Source:MGI Symbol;Acc:MGI:1340055]	20355	Q9Z123
ENSMUSG00000000628	5	0.071193	3	0.0386169	9	0.115173	72	0.820534	81	0.898116	107	1.19978	61	0.684085	39	0.516361	35	0.434336	202	2.25053	42	0.587453	38	0.477725	6	82702006	82751435	-	5969	Hk2	GO:0000166;GO:0001666;GO:0001678;GO:0001678;GO:0002931;GO:0002931;GO:0003824;GO:0004340;GO:0004340;GO:0004340;GO:0004340;GO:0004340;GO:0004396;GO:0004396;GO:0004396;GO:0004396;GO:0004396;GO:0005515;GO:0005524;GO:0005524;GO:0005524;GO:0005524;GO:0005536;GO:0005536;GO:0005536;GO:0005737;GO:0005739;GO:0005739;GO:0005739;GO:0005739;GO:0005739;GO:0005741;GO:0005741;GO:0005741;GO:0005813;GO:0005829;GO:…	K00844	EC:2.7.1.1	G	09TDH;18ZPV;1CS69;0UPBU;12P4I;1B2BF;KOG1369;0V4CM;0DHG4	hexokinase 2 [Source:MGI Symbol;Acc:MGI:1315197]	15277	O08528
ENSMUSG00000000631	480	2.54382	565	2.70697	620	2.9531	1168	4.95433	1191	4.91516	1089	4.54491	1019	4.25336	735	3.62205	861	3.97685	1239	5.13788	874	4.55003	944	4.41717	11	77654072	77756806	+	16037	Myo18a	GO:0000139;GO:0000166;GO:0005524;GO:0005524;GO:0005524;GO:0005737;GO:0005793;GO:0005794;GO:0005802;GO:0005802;GO:0005856;GO:0005856;GO:0005903;GO:0007030;GO:0007030;GO:0016459;GO:0016459;GO:0016477;GO:0016477;GO:0030054;GO:0031032;GO:0031032;GO:0042641;GO:0043030;GO:0043030;GO:0043066;GO:0043531;GO:0043531;GO:0045202;GO:0045335;GO:0048194;GO:0048194;GO:0050714;GO:0050714;GO:0051015;GO:0051015;GO:…	K10362	-	Z	09TM6;191TE;0DGUS;0V4K6;0UNXZ;1AYFP;KOG0161;1CRIW;12N9X	myosin XVIIIA [Source:MGI Symbol;Acc:MGI:2667185]	360013	Q9JMH9;B2RRE2;Q3UIM4
ENSMUSG00000000632	0	0	0	0	0	0	2	0.023542	0	0	4	0.0463264	2	0.0231664	2	0.0273506	3	0.0384528	1	0.0115076	2	0.0288937	1	0.012985	11	77821626	77869874	+	5779	Sez6	GO:0003674;GO:0005576;GO:0005737;GO:0005783;GO:0005886;GO:0008344;GO:0016020;GO:0016021;GO:0021680;GO:0030054;GO:0030425;GO:0042995;GO:0043025;GO:0043197;GO:0043198;GO:0045202;GO:0048471;GO:0050773;GO:0060074;GO:0060079;GO:0090036;GO:0097440;GO:2000171;GO:0003674;GO:0005576;GO:0005737;GO:0005783;GO:0005886;GO:0008344;GO:0016020;GO:0016021;GO:0021680;GO:0030054;GO:0030425;GO:0042995;GO:0043025;GO:…	K24363	-	W;T;U	1B1S9;0URIB;18TV1;0DHP5;13JEN;1CSDN;0IJTP;09WDZ;0V7CB	seizure related gene 6 [Source:MGI Symbol;Acc:MGI:104745]	20370	Q7TSK2
ENSMUSG00000000673	7715	140.077	9272	152.192	8904	145.297	4388	63.7666	4978	70.3826	3031	43.3379	7163	102.433	8764	147.963	6875	108.791	4412	62.6806	5197	92.6915	5905	94.6623	17	84138585	84155392	-	4681	Haao	GO:0000334;GO:0000334;GO:0000334;GO:0000334;GO:0000334;GO:0005506;GO:0005506;GO:0005737;GO:0005737;GO:0005737;GO:0005737;GO:0005829;GO:0005829;GO:0005829;GO:0006569;GO:0008198;GO:0008198;GO:0008198;GO:0009435;GO:0009435;GO:0009435;GO:0010043;GO:0010043;GO:0016491;GO:0019363;GO:0019805;GO:0019805;GO:0019805;GO:0019825;GO:0031966;GO:0034354;GO:0034354;GO:0043420;GO:0046686;GO:0046686;GO:0046872;GO:…	K00452	EC:1.13.11.6	E	KOG3995;0UJWT;12TX0;09WI7;1CSHW;1B1T7;0V7GR;0DHTG;19297	3-hydroxyanthranilate 3,4-dioxygenase [Source:MGI Symbol;Acc:MGI:1349444]	107766	Q78JT3
ENSMUSG00000000682	70	5.01206	32	2.07137	43	2.76711	474	27.164	510	28.436	861	48.5482	330	18.6099	174	11.5848	202	12.6055	838	46.9493	175	12.3087	129	8.1552	4	133809759	133822393	-	1187	Cd52	GO:0005886;GO:0007204;GO:0009617;GO:0016020;GO:0031225;GO:0097225;GO:0097225;	K06488	-	-	-	CD52 antigen [Source:MGI Symbol;Acc:MGI:1346088]	23833	Q64389;Q3U1T8
ENSMUSG00000000686	56	1.56819	83	2.10125	112	2.81883	113	2.53271	119	2.595	49	1.08058	129	2.8452	73	1.90088	77	1.87928	99	2.16926	129	3.5486	96	2.3736	11	77405947	77429433	+	3035	Abhd15	GO:0005576;GO:0016787;GO:0034338;GO:0044255;GO:0047372;	K13707	-	S;U	09YD5;18Z2N;1AY4C;0UJBK;1CUK6;KOG1838;0V9AR;13P8F;0DJT2	abhydrolase domain containing 15 [Source:MGI Symbol;Acc:MGI:1914727]	67477	Q5F2F2;B6DQM2
ENSMUSG00000000690	2	0.0865481	3	0.117365	4	0.155571	4	0.138543	6	0.20219	1	0.0340784	4	0.136333	2	0.0804783	2	0.0754307	9	0.304745	6	0.255056	5	0.19104	11	96183302	96192395	+	1964	Hoxb6	GO:0000978;GO:0000981;GO:0000981;GO:0003677;GO:0003677;GO:0003700;GO:0005634;GO:0005634;GO:0005634;GO:0006355;GO:0006357;GO:0007275;GO:0009952;GO:0009952;GO:0034101;GO:0048704;GO:0048706;GO:1990837;GO:1990837;GO:0000978;GO:0000981;GO:0000981;GO:0003677;GO:0003677;GO:0003700;GO:0005634;GO:0005634;GO:0005634;GO:0006355;GO:0006357;GO:0007275;GO:0009952;GO:0009952;GO:0034101;GO:0048704;GO:0048706;GO:…	K09306	-	K	0UQZH;KOG0489;1CX83;0DGUZ;1AXXN;0A1AS;18YWA;12TJH;0VC6G	homeobox B6 [Source:MGI Symbol;Acc:MGI:96187]	15414	P09023
ENSMUSG00000000693	15	0.276961	17	0.28377	15	0.24892	50	0.738915	50	0.718916	52	0.756107	30	0.436277	25	0.429229	29	0.466677	39	0.563455	38	0.689237	26	0.423865	6	83011154	83029543	+	4603	Loxl3	GO:0001837;GO:0001837;GO:0001837;GO:0001968;GO:0004720;GO:0004720;GO:0004720;GO:0004720;GO:0005044;GO:0005507;GO:0005576;GO:0005576;GO:0005576;GO:0005615;GO:0005615;GO:0005615;GO:0005634;GO:0005634;GO:0005634;GO:0005737;GO:0005737;GO:0005737;GO:0006897;GO:0006954;GO:0006954;GO:0016020;GO:0016491;GO:0016641;GO:0018057;GO:0018057;GO:0018057;GO:0018057;GO:0018215;GO:0021510;GO:0030199;GO:0030324;GO:…	K00280	EC:1.4.3.-	O;W	12NE8;0DF5G;0V4U9;09TV2;0UGC6;18TPS;0IE2X;1B332;1CPV4	lysyl oxidase-like 3 [Source:MGI Symbol;Acc:MGI:1337004]	16950	Q9Z175
ENSMUSG00000000701	0	0	0	0	0	0	0	0	0	0	0	0	0	0	3	0.224729	2	0.140423	2	0.126071	0	0	1	0.0711284	12	105142603	105147404	+	1055	Tcl1b5	GO:0033138;GO:0043539;GO:0043539;GO:0071902;	-	-	S;T	0DV7T;196M8;1D4IC;146CC;0UVXU;0VKQQ;1B6I0;0A9T8;0JEJH	T cell leukemia/lymphoma 1B, 5 [Source:MGI Symbol;Acc:MGI:1351635]	27382	P56845;Q3UT92
ENSMUSG00000000706	0	0	0	0	0	0	0	0	0	0	0	0	0	0	0	0	1	0.0179832	1	0.0161452	0	0	1	0.0182181	13	23641162	23650071	-	4119	Btn1a1	GO:0001817;GO:0005102;GO:0005515;GO:0009897;GO:0016020;GO:0016021;GO:0050852;GO:0001818;GO:0031324;GO:0046007;	K06712	-	S	09XY5;0IJI4;0DJ60;1AXBG;1CTXW;12TZ8;0V8VY;0UMV5;18ZXD	butyrophilin, subfamily 1, member A1 [Source:MGI Symbol;Acc:MGI:103118]	12231	Q62556;Q3UM26;Q3UQC0
ENSMUSG00000000708	417	7.28188	613	9.67736	654	10.2642	813	11.363	781	10.6203	565	7.76977	859	11.8144	506	8.21636	726	11.0493	566	7.73377	668	11.4588	569	8.77297	17	53873889	53979748	+	4867	Kat2b	GO:0000123;GO:0000776;GO:0000785;GO:0000977;GO:0003682;GO:0003682;GO:0003712;GO:0003712;GO:0003713;GO:0003713;GO:0004145;GO:0004402;GO:0004402;GO:0004402;GO:0004402;GO:0004468;GO:0004468;GO:0004468;GO:0004861;GO:0005515;GO:0005515;GO:0005515;GO:0005634;GO:0005634;GO:0005634;GO:0005634;GO:0005654;GO:0005654;GO:0005654;GO:0005671;GO:0005671;GO:0005737;GO:0005813;GO:0005813;GO:0005813;GO:0005815;GO:…	K06062	EC:2.3.1.48	K;B	0DJU7;1CUMB;18WPU;KOG1472;1AY5I;09YE2;0V9BR;0UNP0;12NNQ	K(lysine) acetyltransferase 2B [Source:MGI Symbol;Acc:MGI:1343094]	18519	Q9JHD1;B2RR30
ENSMUSG00000000711	462	9.3467	774	14.1562	706	12.8369	953	15.4314	870	13.7061	632	10.069	856	13.6396	556	10.4595	704	12.4131	708	11.2077	494	9.81748	625	11.1641	10	128513044	128532133	-	4201	Rab5b	GO:0000166;GO:0003924;GO:0003924;GO:0003924;GO:0003924;GO:0005515;GO:0005525;GO:0005525;GO:0005768;GO:0005768;GO:0005768;GO:0005768;GO:0005769;GO:0005886;GO:0005886;GO:0006886;GO:0006897;GO:0007032;GO:0012505;GO:0015031;GO:0016020;GO:0019003;GO:0019003;GO:0019003;GO:0019882;GO:0019882;GO:0030100;GO:0030100;GO:0030139;GO:0030139;GO:0030742;GO:0030742;GO:0031901;GO:0042470;GO:0043231;GO:0043231;GO:…	K07888	-	U	KOG0092;18ZWA;12QYJ;09UPH;0UI2W;0V5P4;0DGCC;1B3B4;1CR1T	RAB5B, member RAS oncogene family [Source:MGI Symbol;Acc:MGI:105938]	19344	P61021;B2RPS1
ENSMUSG00000000724	0	0	0	0	0	0	1	0.0426754	1	0.0415203	3	0.125966	1	0.0419946	1	0.0495795	4	0.185879	6	0.250322	0	0	0	0	11	77609441	77616109	-	1594	Cryba1	GO:0001818;GO:0002088;GO:0005634;GO:0005737;GO:0007601;GO:0014067;GO:0032007;GO:0051898;GO:0070373;GO:2000210;	-	-	Z;O	1955C;0IGDN;0VARZ;0UHC9;12SBP;0DMDX;1ATBH;09ZVE;1CW96	crystallin, beta A1 [Source:MGI Symbol;Acc:MGI:88518]	12957	Q9QXC6
ENSMUSG00000000730	0	0	0	0	0	0	0	0	0	0	2	0.0447992	2	0.0448055	0	0	0	0	2	0.0445128	0	0	0	0	10	77877781	77899456	+	2988	Dnmt3l	GO:0000792;GO:0000794;GO:0001701;GO:0001890;GO:0005515;GO:0005515;GO:0005515;GO:0005634;GO:0005634;GO:0005654;GO:0005737;GO:0006306;GO:0006306;GO:0007141;GO:0007283;GO:0007283;GO:0008047;GO:0008168;GO:0010468;GO:0010529;GO:0016740;GO:0019899;GO:0019899;GO:0019899;GO:0030154;GO:0030234;GO:0032259;GO:0032259;GO:0032776;GO:0035098;GO:0043046;GO:0045892;GO:0045892;GO:0046872;GO:0048863;GO:0050790;GO:…	K17400	-	K;L	1CUE0;18VCG;0DJM7;13N1Z;0V958;1B3E4;09Y7P;0IIXK;0UND3	DNA (cytosine-5-)-methyltransferase 3-like [Source:MGI Symbol;Acc:MGI:1859287]	54427	Q9CWR8;A3EWM2
ENSMUSG00000000731	0	0	0	0	0	0	1	0.0177842	6	0.103817	1	0.017498	2	0.035001	7	0.144629	0	0	0	0	1	0.021827	1	0.0196184	10	77865856	77879444	-	3825	Aire	GO:0000976;GO:0000977;GO:0000977;GO:0001228;GO:0002458;GO:0002458;GO:0002509;GO:0002509;GO:0002509;GO:0003677;GO:0003677;GO:0003682;GO:0003682;GO:0003682;GO:0005634;GO:0005634;GO:0005634;GO:0005634;GO:0005737;GO:0005737;GO:0005737;GO:0006355;GO:0006417;GO:0006959;GO:0006959;GO:0006959;GO:0008270;GO:0008270;GO:0016604;GO:0032602;GO:0042393;GO:0042393;GO:0042393;GO:0042802;GO:0042802;GO:0045060;GO:…	K10603	-	K	0IRE7;197AR;13E3D;1DFMF;0B53V;0WHPY;0V3DH;0E8Q3;1BB6G	autoimmune regulator (autoimmune polyendocrinopathy candidiasis ectodermal dystrophy) [Source:MGI Symbol;Acc:MGI:1338803]	11634	Q9Z0E3;B2MVU6
ENSMUSG00000000732	9	0.165565	10	0.166309	11	0.18187	49	0.721472	128	1.83365	82	1.18793	29	0.420182	20	0.34212	35	0.561159	41	0.590171	26	0.469848	22	0.357336	10	77905136	77919747	+	4620	Icosl	GO:0001817;GO:0002250;GO:0002376;GO:0005102;GO:0005102;GO:0005515;GO:0005886;GO:0005886;GO:0005887;GO:0007165;GO:0009897;GO:0009897;GO:0016020;GO:0016021;GO:0032753;GO:0036464;GO:0042104;GO:0042110;GO:0042113;GO:0042802;GO:0045190;GO:0050852;GO:0016020;GO:0016021;	K06710	-	T	0DPDJ;0VF7M;13SIB;0IYI6;0A4CT;193D1;1B2XG;1CYBG;0USRG	icos ligand [Source:MGI Symbol;Acc:MGI:1354701]	50723	Q9JHJ8;Q544C7
ENSMUSG00000000738	352	6.62164	400	6.80255	513	8.67322	752	11.3224	757	11.0892	600	8.88845	676	10.0157	419	7.32922	515	8.44346	530	7.80128	454	8.38948	557	9.25134	8	123789681	123824499	+	4518	Spg7	GO:0004176;GO:0004222;GO:0005524;GO:0006508;GO:0008270;GO:0016020;GO:0016021;GO:0016021;GO:0004176;GO:0004222;GO:0005524;GO:0005739;GO:0005743;GO:0006508;GO:0006508;GO:0008233;GO:0008237;GO:0008270;GO:0016020;GO:0016020;GO:0016021;GO:0016021;GO:0016787;GO:0016887;GO:0000166;GO:0004176;GO:0004222;GO:0005515;GO:0005524;GO:0005524;GO:0005739;GO:0005739;GO:0005743;GO:0005743;GO:0005745;GO:0005757;GO:…	K09552	EC:3.4.24.-	O	KOG0731;0UQ97;09THV;18WI7;0DEUM;0V4GU;1AS11;12NNX;1CPIA	SPG7, paraplegin matrix AAA peptidase subunit [Source:MGI Symbol;Acc:MGI:2385906]	234847	Q3ULF4
ENSMUSG00000000739	236	4.53897	229	3.98171	220	3.80284	33	0.50799	116	1.73733	13	0.196897	113	1.71173	103	1.84206	117	1.9612	57	0.857802	127	2.39942	222	3.76985	8	123866931	123885054	-	4419	Sult5a1	GO:0005737;GO:0008146;GO:0008146;GO:0016740;GO:0051923;GO:0005737;GO:0008146;GO:0008146;GO:0016740;GO:0051923;GO:0005737;GO:0008146;GO:0008146;GO:0016740;GO:0051923;GO:0005737;GO:0008146;GO:0051923;	-	-	S;J	1D0CH;1B7FJ;13KC1;0A3KF;0DPEQ;KOG1584;0UJ3N;1961U;0VEFM	sulfotransferase family 5A, member 1 [Source:MGI Symbol;Acc:MGI:1931463]	57429	Q91X36
ENSMUSG00000000740	4768	156.159	4665	138.125	4942	145.47	5572	146.063	5644	143.946	6372	164.346	5113	131.892	5236	159.46	4888	139.525	5939	152.199	4096	131.78	4145	119.862	8	123829089	123831983	+	2595	Rpl13	GO:0001824;GO:0003723;GO:0003735;GO:0003735;GO:0003735;GO:0003735;GO:0005730;GO:0005730;GO:0005783;GO:0005783;GO:0005829;GO:0005829;GO:0005829;GO:0005840;GO:0005840;GO:0006412;GO:0022625;GO:0022625;GO:0060348;GO:0060348;	K02873	-	J	1CQAD;09UB3;137DK;18TIZ;0V5A8;1ASN3;0UGZ7;KOG3295;0DFKR	ribosomal protein L13 [Source:MGI Symbol;Acc:MGI:105922]	270106	P47963;Q5RKP3
ENSMUSG00000000743	502	13.0395	621	14.5826	665	15.5245	1145	23.8044	1186	23.9894	972	19.8826	1071	21.9108	746	18.0184	867	19.6275	931	18.9222	859	21.9182	1012	23.2093	8	123931003	123939502	-	3272	Chmp1a	GO:0000794;GO:0000794;GO:0000815;GO:0000815;GO:0005515;GO:0005634;GO:0005737;GO:0005768;GO:0005769;GO:0005769;GO:0005771;GO:0005815;GO:0005815;GO:0006997;GO:0007034;GO:0007049;GO:0007076;GO:0007076;GO:0007076;GO:0007080;GO:0010008;GO:0010824;GO:0012505;GO:0012505;GO:0015031;GO:0015031;GO:0016020;GO:0016192;GO:0016192;GO:0016363;GO:0016363;GO:0016363;GO:0016458;GO:0016458;GO:0019904;GO:0032509;GO:…	K12197	-	K;B;U	1CVAZ;1AUFD;18VG5;13ID9;0A29X;0DIHD;0VEFK;0UME8;KOG3232	charged multivesicular body protein 1A [Source:MGI Symbol;Acc:MGI:1920159]	234852	Q921W0
ENSMUSG00000000751	161	2.45311	327	4.5043	319	4.36839	381	4.64635	361	4.28329	266	3.19171	436	5.23226	266	3.76871	315	4.18304	288	3.4336	259	3.87656	232	3.12108	11	75188992	75239150	-	5578	Rpa1	GO:0000723;GO:0000724;GO:0000724;GO:0000793;GO:0000794;GO:0000800;GO:0001673;GO:0001701;GO:0003676;GO:0003677;GO:0003677;GO:0003682;GO:0003684;GO:0003684;GO:0003684;GO:0003697;GO:0003697;GO:0005634;GO:0005634;GO:0005634;GO:0005654;GO:0005654;GO:0005662;GO:0005662;GO:0005662;GO:0006260;GO:0006260;GO:0006260;GO:0006268;GO:0006281;GO:0006281;GO:0006281;GO:0006284;GO:0006284;GO:0006289;GO:0006289;GO:…	K07466	-	L	0DM2P;0UR20;12P3P;KOG0851;09ZJD;1CVXR;0V8SX;1B0X8;191QX	replication protein A1 [Source:MGI Symbol;Acc:MGI:1915525]	68275	Q8VEE4
ENSMUSG00000000753	7696	277.272	8743	284.767	8814	285.4	6161	177.66	6536	183.372	5861	166.289	7660	217.361	6918	231.762	6546	205.545	3893	109.747	5631	199.289	7101	225.885	11	75300595	75313527	-	2359	Serpinf1	GO:0001822;GO:0004867;GO:0005576;GO:0005576;GO:0005576;GO:0005576;GO:0005604;GO:0005604;GO:0005615;GO:0005615;GO:0005615;GO:0005615;GO:0005615;GO:0007568;GO:0007614;GO:0007614;GO:0010447;GO:0010596;GO:0010596;GO:0010629;GO:0010629;GO:0010951;GO:0010976;GO:0010976;GO:0014070;GO:0014070;GO:0016525;GO:0016525;GO:0016525;GO:0016525;GO:0030424;GO:0030424;GO:0042470;GO:0042698;GO:0043025;GO:0043025;GO:…	K19614	-	V	13K85;0V58V;1926E;1CQ94;KOG2392;1AWHV;09U9P;0DFJD;0UM20	serine (or cysteine) peptidase inhibitor, clade F, member 1 [Source:MGI Symbol;Acc:MGI:108080]	20317	P97298
ENSMUSG00000000759	248	2.46003	176	1.57831	207	1.84544	277	2.19921	354	2.73447	308	2.40598	230	1.79693	289	2.66568	214	1.85009	242	1.87833	301	2.933	196	1.71661	8	12664277	12722248	-	8568	Tubgcp3	GO:0000226;GO:0000922;GO:0005737;GO:0005815;GO:0005856;GO:0005874;GO:0007020;GO:0043015;GO:0000226;GO:0000278;GO:0000922;GO:0000923;GO:0000930;GO:0005737;GO:0005737;GO:0005737;GO:0005813;GO:0005813;GO:0005813;GO:0005814;GO:0005814;GO:0005815;GO:0005815;GO:0005827;GO:0005827;GO:0005856;GO:0005874;GO:0007020;GO:0008275;GO:0031122;GO:0043015;GO:0043015;GO:0043015;GO:0043015;GO:0051011;GO:0051225;GO:…	K16570	-	Z	1CX49;12ST0;18SRZ;KOG2000;0DN7P;0A0K9;1AZ92;0UPMD;0VBGG	tubulin, gamma complex associated protein 3 [Source:MGI Symbol;Acc:MGI:2183752]	259279	P58854
ENSMUSG00000000766	0	0	0	0	0	0	0	0	0	0	0	0	0	0	0	0	1	0.00921649	1	0.0082745	0	0	0	0	10	6708506	6988198	+	8037	Oprm1	GO:0001965;GO:0001965;GO:0001965;GO:0004930;GO:0004930;GO:0004930;GO:0004930;GO:0004979;GO:0004979;GO:0004979;GO:0004985;GO:0004985;GO:0005245;GO:0005245;GO:0005515;GO:0005737;GO:0005768;GO:0005886;GO:0005886;GO:0005887;GO:0005925;GO:0007165;GO:0007186;GO:0007186;GO:0007186;GO:0007191;GO:0007193;GO:0007197;GO:0007197;GO:0007200;GO:0007200;GO:0007204;GO:0007218;GO:0007626;GO:0008022;GO:0016020;GO:…	K04215	-	T;P	KOG3656;0DGFA;1AYPP;09V6H;0V662;1907H;13BCV;0UU0K;1CR4Z	opioid receptor, mu 1 [Source:MGI Symbol;Acc:MGI:97441]	18390	P42866
ENSMUSG00000000776	78	2.32279	56	1.50762	133	3.55965	157	3.74206	187	4.33647	146	3.42389	122	2.86146	89	2.46448	121	3.14044	170	3.96124	76	2.22323	130	3.4181	14	70676197	70680887	-	2854	Polr3d	GO:0002376;GO:0003677;GO:0003682;GO:0003899;GO:0005634;GO:0005634;GO:0005654;GO:0005666;GO:0005666;GO:0005666;GO:0005829;GO:0006383;GO:0016607;GO:0032728;GO:0032728;GO:0045087;GO:0045089;GO:0045089;GO:0051607;GO:0002376;GO:0003677;GO:0003682;GO:0003682;GO:0003899;GO:0005634;GO:0005634;GO:0005654;GO:0005654;GO:0005666;GO:0005666;GO:0005666;GO:0005666;GO:0005829;GO:0005829;GO:0006383;GO:0016607;GO:…	K03026	-	K	0UJ9J;190K9;0DJWV;KOG3122;0V9EE;1B260;09YGM;1CUQA;12R6N	polymerase (RNA) III (DNA directed) polypeptide D [Source:MGI Symbol;Acc:MGI:1914315]	67065	Q91WD1
ENSMUSG00000000782	30	0.844553	39	0.992566	63	1.59399	110	2.47853	117	2.56491	99	2.19479	93	2.06206	58	1.51829	72	1.76656	65	1.43181	69	1.90815	40	0.994243	11	52143198	52174158	-	3019	Tcf7	GO:0000122;GO:0000785;GO:0000791;GO:0000978;GO:0000978;GO:0000981;GO:0001217;GO:0001227;GO:0003677;GO:0003677;GO:0003700;GO:0005515;GO:0005634;GO:0005634;GO:0005634;GO:0006355;GO:0006357;GO:0006357;GO:0006357;GO:0008013;GO:0016055;GO:0016055;GO:0021915;GO:0030538;GO:0033153;GO:0033153;GO:0042127;GO:0042492;GO:0044336;GO:0045586;GO:0046632;GO:0048557;GO:0048619;GO:0060070;GO:0060070;GO:0060070;GO:…	K02620	-	K	KOG3248;0UMST;1CTVR;09WGI;1AYBQ;0DJ3V;13P5N;194M3;0V7F3	transcription factor 7, T cell specific [Source:MGI Symbol;Acc:MGI:98507]	21414	Q00417;Q80UF1
ENSMUSG00000000787	781	12.5786	938	13.6576	1169	16.9214	1487	19.1686	1782	22.3496	1562	19.8114	1585	20.1059	1159	17.3575	1487	20.8729	1819	22.9235	1190	18.8272	1164	16.5524	X	13147209	13160291	+	5277	Ddx3x	GO:0000166;GO:0002376;GO:0003676;GO:0003677;GO:0003677;GO:0003678;GO:0003678;GO:0003723;GO:0003723;GO:0003723;GO:0003724;GO:0003724;GO:0003724;GO:0003729;GO:0003729;GO:0003924;GO:0004386;GO:0004386;GO:0005515;GO:0005515;GO:0005524;GO:0005524;GO:0005634;GO:0005634;GO:0005634;GO:0005654;GO:0005654;GO:0005737;GO:0005737;GO:0005813;GO:0005813;GO:0005829;GO:0005829;GO:0005852;GO:0005852;GO:0005886;GO:…	K11594	EC:3.6.4.13	A;K	1CTJV;KOG0335;0DIUI;0UHW8;0V8F2;09XH1;18WKG;1AVK6;12N5P	DEAD box helicase 3, X-linked [Source:MGI Symbol;Acc:MGI:103064]	13205	Q62167;Q3TQX5
ENSMUSG00000000791	30	0.621122	7	0.131022	19	0.353549	18	0.29828	13	0.209594	21	0.342395	23	0.375056	28	0.539057	29	0.523292	9	0.145803	11	0.22372	17	0.310764	8	71261093	71274068	+	4105	Il12rb1	GO:0002230;GO:0002827;GO:0004896;GO:0005143;GO:0005143;GO:0005515;GO:0005886;GO:0009897;GO:0009897;GO:0016020;GO:0016021;GO:0016517;GO:0018108;GO:0019221;GO:0019955;GO:0032729;GO:0035722;GO:0038155;GO:0042019;GO:0042019;GO:0042020;GO:0042022;GO:0042022;GO:0042104;GO:0042104;GO:0043235;GO:0071346;GO:0072536;GO:0072536;GO:0072536;	K05063	-	W	0UTF4;0VDDS;1CZ6I;18V5Z;12R7N;1B3NF;0IJY4;0DQ59;0A2HN	interleukin 12 receptor, beta 1 [Source:MGI Symbol;Acc:MGI:104579]	16161	Q60837
ENSMUSG00000000792	0	0	0	0	0	0	8	0.185859	4	0.0904144	3	0.0685758	3	0.0685854	1	0.026991	1	0.0252981	4	0.09085	1	0.0285138	3	0.0768857	8	71335533	71345401	-	2928	Slc5a5	GO:0006590;GO:0008507;GO:0015705;GO:0016020;GO:0016020;GO:0016021;GO:0016021;GO:0022857;GO:0055085;	K14385	-	P	0V7Q3;190Y2;1CSS0;KOG2349;0DI1C;0USI7;12TWH;1B5AE;09WRQ	solute carrier family 5 (sodium iodide symporter), member 5 [Source:MGI Symbol;Acc:MGI:2149330]	114479	G3X8P5
ENSMUSG00000000794	1	0.00813226	2	0.0147038	0	0	5	0.0325445	2	0.0126655	4	0.0256167	6	0.0384304	1	0.00756192	4	0.0283506	4	0.0254529	1	0.00798855	1	0.00718022	3	89427471	89582439	+	10451	Kcnn3	GO:0005516;GO:0005516;GO:0005516;GO:0005516;GO:0005737;GO:0005886;GO:0005886;GO:0006811;GO:0006811;GO:0006813;GO:0006813;GO:0015269;GO:0016020;GO:0016021;GO:0016021;GO:0016286;GO:0016286;GO:0016286;GO:0030175;GO:0031594;GO:0043005;GO:0043005;GO:0043025;GO:0043025;GO:0044297;GO:0044877;GO:0071805;	K04944	-	P	1AUNG;18U66;1CS28;0UH97;0V71B;09UHB;0DHC3;KOG3684;130HC	potassium intermediate/small conductance calcium- activated channel, subfamily N, member 3 [Source:MGI Symbol;Acc:MGI:2153183]	140493	P58391
ENSMUSG00000000804	190	2.10262	318	3.18144	254	2.52628	446	3.95038	393	3.38673	401	3.49465	312	2.71941	272	2.79897	345	3.3275	334	2.89215	308	3.34823	276	2.69677	11	84875268	85030987	-	7680	Usp32	GO:0004843;GO:0004843;GO:0004843;GO:0004843;GO:0005509;GO:0005794;GO:0005794;GO:0005829;GO:0006508;GO:0006511;GO:0008233;GO:0008234;GO:0016579;GO:0016787;GO:0018215;GO:0004843;GO:0004843;GO:0004843;GO:0005794;GO:0005794;GO:0005829;GO:0006508;GO:0006511;GO:0008233;GO:0008234;GO:0016579;GO:0016787;GO:0018215;GO:0004843;GO:0004843;GO:0005794;GO:0005794;GO:0005829;GO:0006508;GO:0018215;GO:0004843;GO:…	K11837	EC:3.4.19.12	O;T	12QDF;194AI;0DNAQ;0V59F;KOG1870;KOG0044;0URMK;0A2F0;1AZEX;1CX7Q	ubiquitin specific peptidase 32 [Source:MGI Symbol;Acc:MGI:2144475]	237898	F8VPZ3;Q6PD17
ENSMUSG00000000805	0	0	0	0	0	0	17	0.588208	9	0.302976	10	0.340437	3	0.102146	0	0	1	0.037677	3	0.101478	0	0	1	0.0381691	11	84848612	84856870	+	1966	Car4	GO:0004089;GO:0004089;GO:0004089;GO:0004089;GO:0005515;GO:0005791;GO:0005793;GO:0005794;GO:0005802;GO:0005886;GO:0005886;GO:0005886;GO:0005886;GO:0006730;GO:0006885;GO:0008270;GO:0009986;GO:0015670;GO:0015701;GO:0016020;GO:0016020;GO:0016324;GO:0016529;GO:0016829;GO:0016836;GO:0030658;GO:0030667;GO:0031225;GO:0031225;GO:0031362;GO:0031526;GO:0042383;GO:0046658;GO:0046872;GO:0048471;GO:0070062;GO:…	K18246	EC:4.2.1.1	P	13KKB;0UQKC;0VBXH;1CXJR;0DNNF;18UCT;KOG0382;0A10X;1B218	carbonic anhydrase 4 [Source:MGI Symbol;Acc:MGI:1096574]	12351	Q64444
ENSMUSG00000000811	63	1.88801	163	4.4161	109	2.93582	76	1.82294	64	1.49356	55	1.29801	106	2.50196	98	2.73093	116	3.02978	66	1.54765	88	2.59061	117	3.09582	6	89620970	89652511	+	2836	Txnrd3	GO:0000166;GO:0004791;GO:0004791;GO:0005654;GO:0005829;GO:0015035;GO:0016491;GO:0016491;GO:0016668;GO:0045454;GO:0050660;GO:0055114;GO:0055114;GO:0098869;GO:0015035;GO:0016491;GO:0016491;GO:0016668;GO:0045454;GO:0050660;GO:0055114;GO:0055114;	K22182	EC:1.8.1.9	O	1CVEN;09UWI;KOG4716;0UPJN;12PHT;0V5W9;0DKK6;1B125;18V7Y;KOG1752	thioredoxin reductase 3 [Source:MGI Symbol;Acc:MGI:2386711]	232223	Q99MD6
ENSMUSG00000000817	1	0.0438772	2	0.0793338	0	0	7	0.245829	1	0.034168	12	0.414641	6	0.20735	5	0.204	4	0.152964	7	0.240328	1	0.0431019	0	0	1	161608258	161616064	-	1937	Fasl	GO:0000122;GO:0000122;GO:0000122;GO:0005123;GO:0005123;GO:0005125;GO:0005164;GO:0005164;GO:0005164;GO:0005576;GO:0005615;GO:0005615;GO:0005615;GO:0005634;GO:0005634;GO:0005634;GO:0005764;GO:0005886;GO:0005886;GO:0005886;GO:0005901;GO:0005901;GO:0006915;GO:0006915;GO:0006919;GO:0006919;GO:0006925;GO:0006925;GO:0006955;GO:0008284;GO:0008284;GO:0008625;GO:0008625;GO:0008625;GO:0008625;GO:0009897;GO:…	K04389	-	T;K;V	18VZB;0A3WC;1D0NR;0VER4;13J5M;0UI4A;0DRGC;0IHZF;1ATPV	Fas ligand (TNF superfamily, member 6) [Source:MGI Symbol;Acc:MGI:99255]	14103	P41047;Q544E9
ENSMUSG00000000823	143	1.78467	158	1.78266	143	1.60398	249	2.48724	306	2.97388	246	2.41774	212	2.08387	152	1.76395	143	1.55542	197	1.92378	243	2.9791	220	2.42421	2	181223896	181234596	-	6810	Zfp512b	GO:0003674;GO:0008150;GO:0003674;GO:0005654;GO:0008150;GO:0003674;GO:0008150;GO:0003674;GO:0008150;GO:0003674;GO:0008150;GO:0003674;GO:0008150;	-	-	K	0DI6J;0UKJU;09WW7;18WP4;1CSWX;13CWA;0V7UC;1AW26;KOG1721	zinc finger protein 512B [Source:MGI Symbol;Acc:MGI:2685478]	269401	B7ZCR6;Q6ZPW1
ENSMUSG00000000826	523	6.39291	524	5.79051	648	7.11889	1001	9.79326	880	8.37644	837	8.05701	807	7.76932	620	7.04709	720	7.67043	795	7.6038	576	6.91633	650	7.01515	2	181162278	181196926	+	6953	Dnajc5	GO:0005515;GO:0005737;GO:0005794;GO:0005829;GO:0005886;GO:0005886;GO:0005886;GO:0008021;GO:0016020;GO:0031225;GO:0031410;GO:0031594;GO:0042470;GO:0042584;GO:0043008;GO:0043008;GO:0043231;GO:0043524;GO:0061077;GO:0098693;GO:0098793;GO:0098993;GO:0098993;GO:0005515;GO:0005737;GO:0005829;GO:0005886;GO:0005886;GO:0008021;GO:0016020;GO:0031225;GO:0031410;GO:0031594;GO:0042470;GO:0042584;GO:0043008;GO:…	K09525	-	O	KOG0716;0UPY0;1CZ4K;13R3B;0A16W;18ZB9;0VDC3;0DQ3J;1AU9B	DnaJ heat shock protein family (Hsp40) member C5 [Source:MGI Symbol;Acc:MGI:892995]	13002	P60904
ENSMUSG00000000827	348	5.93669	339	5.22822	380	5.82625	776	10.5955	720	9.56484	711	9.55183	619	8.31703	459	7.28113	568	8.44509	664	8.8634	447	7.49082	427	6.43161	2	181138935	181159759	+	4982	Tpd52l2	GO:0005737;GO:0005737;GO:0008150;GO:0042803;GO:0048471;GO:0048471;	-	-	S	0V8DK;13R2J;1CTID;KOG4010;18WA1;0DIT3;0UME3;09XFC;1ATGS	tumor protein D52-like 2 [Source:MGI Symbol;Acc:MGI:1913564]	66314	Q9CYZ2;Q3TUJ9
ENSMUSG00000000838	191	1.81052	241	2.06527	241	2.05318	324	2.45817	405	2.98955	352	2.62763	328	2.44882	358	3.15555	288	2.37932	340	2.52183	363	3.38013	274	2.29323	X	67722147	67761569	+	8966	Fmr1	GO:0000775;GO:0003676;GO:0003723;GO:0003723;GO:0003729;GO:0005634;GO:0005694;GO:0005730;GO:0005737;GO:0005886;GO:0006397;GO:0006417;GO:0007399;GO:0008380;GO:0010494;GO:0016020;GO:0017148;GO:0030054;GO:0030424;GO:0030425;GO:0030426;GO:0032433;GO:0036464;GO:0042995;GO:0043005;GO:0043197;GO:0043204;GO:0045202;GO:0048471;GO:0000775;GO:0003676;GO:0003723;GO:0003723;GO:0003729;GO:0005634;GO:0005694;GO:…	K15516	-	A;K	0UNY6;1ARQ8;0DGRE;09VGQ;18ZEN;0V6FZ;1CVS5;0IF9J;13HSQ	FMRP translational regulator 1 [Source:MGI Symbol;Acc:MGI:95564]	14265	Q6AXB7;E9QAT0;Q8BPK8;Q547R0
ENSMUSG00000000861	1	0.00645087	5	0.0291593	2	0.0115955	17	0.0877736	38	0.190889	5	0.0254004	8	0.0406463	1	0.00599846	6	0.0337334	9	0.0454284	5	0.0316844	4	0.0227827	11	24028056	24124123	+	13175	Bcl11a	GO:0000122;GO:0000122;GO:0000978;GO:0000978;GO:0001227;GO:0003700;GO:0003714;GO:0005515;GO:0005634;GO:0005634;GO:0005634;GO:0005654;GO:0005737;GO:0005737;GO:0006357;GO:0010628;GO:0010629;GO:0010976;GO:0010977;GO:0014069;GO:0016604;GO:0016925;GO:0019901;GO:0030183;GO:0030217;GO:0046872;GO:0046982;GO:0048671;GO:0048672;GO:0050773;GO:1903860;GO:1904800;GO:2000171;GO:2000171;GO:2000173;GO:0000122;GO:…	K22045	-	K	18SEN;0V548;1AS7A;09U53;0UGES;KOG1721;1CQ4E;13ARU;0DFEN	B cell CLL/lymphoma 11A (zinc finger protein) [Source:MGI Symbol;Acc:MGI:106190]	14025	Q9QYE3
ENSMUSG00000000869	0	0	0	0	0	0	7	0.388078	12	0.64727	6	0.327286	2	0.109111	1	0.0644089	5	0.301846	4	0.216796	3	0.204128	0	0	11	53493809	53509496	-	1227	Il4	GO:0005136;GO:0005576;GO:0006955;GO:0007165;GO:0008083;GO:0005136;GO:0005576;GO:0006955;GO:0007165;GO:0008083;GO:0000122;GO:0001774;GO:0001774;GO:0001934;GO:0002227;GO:0002227;GO:0002230;GO:0002230;GO:0002296;GO:0002639;GO:0002674;GO:0002674;GO:0002677;GO:0002677;GO:0005125;GO:0005125;GO:0005125;GO:0005126;GO:0005136;GO:0005576;GO:0005576;GO:0005615;GO:0005615;GO:0005615;GO:0006914;GO:0006955;GO:…	K05430	-	W;T	13UUB;KOG3886;19441;0DV1V;1B5MS;0UW1A;0A7Q9;0VJDM;1D4CG	interleukin 4 [Source:MGI Symbol;Acc:MGI:96556]	16189	P07750
ENSMUSG00000000876	1552	42.3587	1632	40.2679	1808	44.3496	1240	27.0875	1336	28.3947	1784	38.344	1366	29.3639	1289	32.7133	1229	29.2343	972	20.7579	1049	28.1244	1153	27.7847	2	154427678	154445628	-	3114	Pxmp4	GO:0003674;GO:0005777;GO:0005777;GO:0005777;GO:0005778;GO:0005778;GO:0005778;GO:0005778;GO:0005778;GO:0008150;GO:0016020;GO:0016021;	K13350	-	U	0IIYG;1D02T;0VFQS;12TZX;0DRCG;18U85;1B2P7;0US47;0A4IM	peroxisomal membrane protein 4 [Source:MGI Symbol;Acc:MGI:1891701]	59038	Q9JJW0
ENSMUSG00000000881	169	2.45779	229	3.01081	233	3.04548	207	2.40949	202	2.28765	164	1.87825	214	2.45124	204	2.75874	197	2.49698	138	1.57038	185	2.64294	159	2.04166	X	99811328	99862016	+	5844	Dlg3	GO:0001736;GO:0005515;GO:0005515;GO:0005515;GO:0005737;GO:0005886;GO:0005886;GO:0005911;GO:0005923;GO:0008022;GO:0008022;GO:0008328;GO:0010923;GO:0010923;GO:0014069;GO:0014069;GO:0016323;GO:0019900;GO:0019902;GO:0019902;GO:0019903;GO:0019903;GO:0019904;GO:0019904;GO:0030054;GO:0030165;GO:0030165;GO:0030426;GO:0030426;GO:0031625;GO:0032281;GO:0035255;GO:0035255;GO:0043025;GO:0043025;GO:0043113;GO:…	K21098	-	T	KOG0708;1CSCZ;18UVI;0UKQQ;09WD9;1AXY1;0DHNJ;0V7BP;12T4X	discs large MAGUK scaffold protein 3 [Source:MGI Symbol;Acc:MGI:1888986]	53310	P70175
ENSMUSG00000000884	10	0.201446	8	0.145693	31	0.561257	38	0.612688	39	0.611792	41	0.650422	36	0.571182	33	0.618151	25	0.438925	11	0.173388	33	0.653025	45	0.800384	16	18317463	18385429	+	4219	Gnb1l	GO:0003674;GO:0003674;GO:0005737;GO:0035176;GO:0003674;GO:0003674;GO:0005737;GO:0035176;GO:0003674;GO:0003674;GO:0005737;GO:0035176;	K24732	-	S;T	18XDR;1CY4H;KOG0322;0VCE1;09XS1;0USIU;0DP6I;1B2PK;13M1S	guanine nucleotide binding protein (G protein), beta polypeptide 1-like [Source:MGI Symbol;Acc:MGI:1338057]	13972	Q9EQ15
ENSMUSG00000000889	0	0	0	0	0	0	3	0.0758074	1	0.0245852	7	0.174038	1	0.024866	1	0.0293572	4	0.110064	2	0.0494073	0	0	2	0.0557507	2	27055245	27073212	+	2692	Dbh	GO:0001974;GO:0001975;GO:0002443;GO:0003824;GO:0004497;GO:0004497;GO:0004500;GO:0004500;GO:0004500;GO:0004500;GO:0004500;GO:0005507;GO:0005507;GO:0005507;GO:0005507;GO:0005507;GO:0005615;GO:0005615;GO:0005615;GO:0005615;GO:0005737;GO:0005783;GO:0005783;GO:0006589;GO:0007613;GO:0007626;GO:0007626;GO:0008306;GO:0008542;GO:0016020;GO:0016021;GO:0016491;GO:0016715;GO:0030424;GO:0030425;GO:0030658;GO:…	K00503	EC:1.14.17.1	E	09XQB;0UMWM;KOG3568;0V69M;1ATAB;12RD1;1918X;0DJ29;1CTTW	dopamine beta hydroxylase [Source:MGI Symbol;Acc:MGI:94864]	13166	Q64237
ENSMUSG00000000901	10	0.30594	11	0.304241	4	0.109986	21	0.514224	30	0.714723	22	0.530043	10	0.240962	10	0.284484	6	0.159985	9	0.21545	14	0.420747	8	0.216099	10	75759056	75772330	-	2778	Mmp11	GO:0004222;GO:0004222;GO:0005576;GO:0006508;GO:0006508;GO:0007275;GO:0008233;GO:0008237;GO:0008237;GO:0008237;GO:0008270;GO:0016787;GO:0030198;GO:0030198;GO:0030199;GO:0030574;GO:0030574;GO:0030574;GO:0031012;GO:0031012;GO:0045599;GO:0046872;GO:0071711;GO:0004222;GO:0004222;GO:0005576;GO:0006508;GO:0006508;GO:0007275;GO:0008233;GO:0008237;GO:0008237;GO:0008237;GO:0008270;GO:0016787;GO:0030198;GO:…	K07993	EC:3.4.24.-	O;W	KOG1565;0A0D9;0DMZY;18ZMS;13D36;0VB9B;1B0J2;0URQ0;1CWW5	matrix metallopeptidase 11 [Source:MGI Symbol;Acc:MGI:97008]	17385	Q02853;Q3UQT3
ENSMUSG00000000902	308	3.30101	265	2.56762	319	3.07275	482	4.13465	408	3.40515	405	3.41824	399	3.36807	313	3.11933	325	3.03578	360	3.01902	277	2.9163	271	2.56443	10	75732603	75757451	-	7930	Smarcb1	GO:0000228;GO:0001164;GO:0001188;GO:0001650;GO:0001650;GO:0001741;GO:0001741;GO:0001824;GO:0001835;GO:0002039;GO:0003677;GO:0003677;GO:0003712;GO:0003713;GO:0003713;GO:0005515;GO:0005515;GO:0005515;GO:0005634;GO:0005634;GO:0005634;GO:0005654;GO:0005654;GO:0005730;GO:0006325;GO:0006337;GO:0006338;GO:0006338;GO:0006357;GO:0007049;GO:0007399;GO:0008285;GO:0016514;GO:0016514;GO:0030154;GO:0030957;GO:…	K11648	-	B	194I4;KOG1649;09VD3;1AUU6;0DNPF;12RUA;0VBU5;1CXKP;0US0F	SWI/SNF related, matrix associated, actin dependent regulator of chromatin, subfamily b, member 1 [Source:MGI Symbol;Acc:MGI:1328366]	20587	Q9Z0H3;Q3UDA4;Q6ZWP4
ENSMUSG00000000903	8	0.791527	2	0.178894	6	0.533541	7	0.554332	16	1.23275	9	0.701246	13	1.01305	7	0.644014	13	1.12101	7	0.541927	20	1.94385	23	2.00923	10	75778891	75785491	+	859	Vpreb3	GO:0002638;GO:0003674;GO:0005615;GO:0005783;GO:0006955;GO:0002638;GO:0003674;GO:0005615;GO:0005783;GO:0006955;	K06553	-	S	0A8PB;1B61T;0IZWB;193PT;1D3QY;0UVJR;0VJAQ;13TXB;0DUD8	pre-B lymphocyte gene 3 [Source:MGI Symbol;Acc:MGI:98938]	22364	-
ENSMUSG00000000915	258	2.97564	242	2.52328	342	3.54509	345	3.18475	507	4.55353	417	3.78746	323	2.9341	278	2.98144	307	3.08595	698	6.29916	366	4.14666	303	3.08553	5	124111691	124143621	+	7369	Hip1r	GO:0003779;GO:0003779;GO:0003779;GO:0005515;GO:0005515;GO:0005543;GO:0005546;GO:0005546;GO:0005547;GO:0005547;GO:0005737;GO:0005739;GO:0005829;GO:0005829;GO:0005856;GO:0005886;GO:0005886;GO:0005905;GO:0005905;GO:0005905;GO:0005938;GO:0006897;GO:0006897;GO:0006898;GO:0006898;GO:0006898;GO:0006915;GO:0006919;GO:0006919;GO:0006919;GO:0007015;GO:0012505;GO:0014069;GO:0016020;GO:0016020;GO:0016020;GO:…	K20040	-	Z	KOG0980;0V94Q;1B32N;09Y76;0DHKB;130S5;0UTG6;18WGB;1CYVX	huntingtin interacting protein 1 related [Source:MGI Symbol;Acc:MGI:1352504]	29816	Q9JKY5
ENSMUSG00000000916	41	0.807181	63	1.12129	73	1.29167	71	1.11877	80	1.22647	62	0.961237	71	1.10093	57	1.04348	65	1.1153	59	0.908879	65	1.25706	59	1.02557	5	135398807	135405659	+	4317	Nsun5	GO:0001510;GO:0001510;GO:0003723;GO:0005634;GO:0005654;GO:0005654;GO:0005730;GO:0005730;GO:0005730;GO:0005730;GO:0006364;GO:0008168;GO:0008168;GO:0009383;GO:0009383;GO:0009383;GO:0014003;GO:0016740;GO:0021987;GO:0022038;GO:0031641;GO:0032259;GO:0045727;GO:0045727;GO:0045727;GO:0050890;GO:0070475;GO:0070475;GO:0070475;GO:0070475;	K15264	EC:2.1.1.311	D	12RME;0DR07;1CQ6I;1AU7W;0A0R1;0UTYM;0VE7M;KOG2360;191R9	NOL1/NOP2/Sun domain family, member 5 [Source:MGI Symbol;Acc:MGI:2140844]	100609	Q8K4F6
ENSMUSG00000000934	133	5.53289	191	7.18328	221	8.26292	316	10.5217	276	8.94107	229	7.50219	249	8.15854	173	6.69218	211	7.65022	233	7.58444	167	6.82455	219	8.04399	15	75528884	75550649	-	2043	Top1mt	GO:0003677;GO:0003677;GO:0003916;GO:0003917;GO:0003917;GO:0003917;GO:0005654;GO:0005654;GO:0005694;GO:0005739;GO:0005739;GO:0005739;GO:0006260;GO:0006265;GO:0006265;GO:0016853;GO:0042645;GO:0042645;GO:0042645;	K03163	EC:5.6.2.1	L	KOG0981;1B4UZ;1CZSU;0UTFZ;09Y5Z;12SQP;0DJJ9;0V893;19493	DNA topoisomerase 1, mitochondrial [Source:MGI Symbol;Acc:MGI:1920210]	72960	Q8R4U6
ENSMUSG00000000938	0	0	0	0	0	0	0	0	0	0	1	0.0204679	3	0.0614123	0	0	2	0.0453046	0	0	0	0	0	0	6	52208177	52217834	-	3270	Hoxa10	GO:0000978;GO:0000978;GO:0000978;GO:0000981;GO:0000981;GO:0001228;GO:0001228;GO:0001501;GO:0003677;GO:0003677;GO:0003677;GO:0005634;GO:0005634;GO:0005634;GO:0005634;GO:0005654;GO:0005667;GO:0005737;GO:0005737;GO:0005737;GO:0006355;GO:0006357;GO:0007275;GO:0007275;GO:0007283;GO:0007338;GO:0008584;GO:0009952;GO:0009954;GO:0010468;GO:0030326;GO:0042826;GO:0042826;GO:0045944;GO:0045944;GO:0060065;GO:…	K17443	-	K	0UU63;195X3;12QX1;KOG0487;1B395;0VEJP;1D0H6;0A3R1;0DRBN	homeobox A10 [Source:MGI Symbol;Acc:MGI:96171]	15395	P31310
ENSMUSG00000000942	3	0.159957	1	0.0482025	2	0.0958409	10	0.426754	17	0.705845	10	0.419887	2	0.0839892	8	0.396636	9	0.418229	12	0.500644	2	0.104753	9	0.423692	6	52166651	52168733	-	1594	Hoxa4	GO:0000981;GO:0003677;GO:0003677;GO:0003700;GO:0005634;GO:0005634;GO:0006355;GO:0006357;GO:0007275;GO:0016604;GO:1990837;	K09304	-	K	KOG0489;1CPX4;0DQWY;1935W;0VE3Y;1AS6M;13R96;0UGE6;0A399	homeobox A4 [Source:MGI Symbol;Acc:MGI:96176]	15401	P06798;A0A0R4J193
ENSMUSG00000000948	2	0.0325883	9	0.132575	11	0.161088	0	0	12	0.152262	14	0.179643	1	0.0128335	0	0	3	0.0426033	3	0.038249	0	0	2	0.0287732	7	59623897	59654812	-	5216	Gm38393	GO:0005634;GO:0005634;GO:0016607;GO:0016607;GO:0051117;	-	-	S	0VKPX;196IB;13VXU;1B6R5;0A9SE;0DVTZ;1D54B;0J0MJ;0UWGD	predicted gene, 38393 [Source:MGI Symbol;Acc:MGI:5613898]	-	-
ENSMUSG00000000957	282	4.02135	231	2.97799	396	5.07526	749	8.54872	578	6.41845	1072	12.0384	451	5.06538	347	4.60122	355	4.41206	1222	13.6352	276	3.86624	307	3.86534	14	54669069	54682821	+	5960	Mmp14	GO:0001501;GO:0001503;GO:0001503;GO:0001525;GO:0001541;GO:0001666;GO:0001935;GO:0001958;GO:0004175;GO:0004175;GO:0004222;GO:0004222;GO:0004222;GO:0004222;GO:0005178;GO:0005178;GO:0005615;GO:0005615;GO:0005634;GO:0005634;GO:0005737;GO:0005737;GO:0005737;GO:0005737;GO:0005829;GO:0005829;GO:0005886;GO:0005886;GO:0006508;GO:0006508;GO:0006508;GO:0006508;GO:0006979;GO:0008233;GO:0008237;GO:0008237;GO:…	K07763	EC:3.4.24.80	O;W	KOG1565;0UJH4;09TSQ;0DEJD;0V4S1;18S8U;12PPA;1AZDX;1CS33	matrix metallopeptidase 14 (membrane-inserted) [Source:MGI Symbol;Acc:MGI:101900]	17387	P53690
ENSMUSG00000000958	14	0.358933	36	0.834405	23	0.529973	87	1.78526	109	2.17617	86	1.73634	47	0.949065	42	1.00128	39	0.871446	129	2.58787	41	1.03259	25	0.565916	14	54606899	54655237	-	3315	Slc7a7	GO:0000821;GO:0000821;GO:0005886;GO:0006865;GO:0015174;GO:0015174;GO:0015179;GO:0015807;GO:0016020;GO:0016020;GO:0016021;GO:0016323;GO:0022857;GO:0055085;GO:1902475;GO:1990822;GO:0000821;GO:0000821;GO:0005886;GO:0006865;GO:0015174;GO:0015174;GO:0015179;GO:0015807;GO:0016020;GO:0016020;GO:0016021;GO:0016323;GO:0022857;GO:0055085;GO:1902475;GO:1990822;GO:0000821;GO:0000821;GO:0005886;GO:0006865;GO:…	K13867	-	P;E	12P2T;09V1W;0USPY;0V61J;1CRHI;1B2IS;195DH;0DJ8J;KOG1287	solute carrier family 7 (cationic amino acid transporter, y+ system), member 7 [Source:MGI Symbol;Acc:MGI:1337120]	20540	Q9Z1K8
ENSMUSG00000000959	576	10.9837	668	11.5157	664	11.3798	762	11.6299	745	11.0627	632	9.49063	743	11.1591	567	10.0538	617	10.2542	529	7.89313	584	10.9395	680	11.4488	14	54598291	54607130	+	4457	Oxa1l	GO:0005739;GO:0005739;GO:0005739;GO:0005743;GO:0005743;GO:0009060;GO:0016020;GO:0016021;GO:0016021;GO:0031305;GO:0031966;GO:0031966;GO:0032592;GO:0032780;GO:0032977;GO:0032977;GO:0032979;GO:0032981;GO:0032981;GO:0032991;GO:0033615;GO:0033617;GO:0042803;GO:0042803;GO:0051205;GO:0051262;GO:0051262;GO:0051354;GO:0097177;GO:0097177;GO:0016020;GO:0016021;GO:0016021;GO:0032977;GO:0090150;	K03217	-	O;U	12Q24;0V7NI;1ASNM;0UGZK;1CSQD;09WQ1;18VEF;KOG1239;0DHZR	oxidase assembly 1-like [Source:MGI Symbol;Acc:MGI:1916339]	69089	Q8BGA9
ENSMUSG00000000976	151	1.9993	108	1.29275	121	1.43988	221	2.34202	208	2.14459	247	2.57543	164	1.71024	140	1.72366	156	1.80018	234	2.42429	154	2.00299	143	1.67172	11	83644522	83674580	+	6419	Heatr6	GO:0005575;GO:0008150;	-	-	A;S	0UKBB;18S6J;09WPQ;0V7N6;KOG4535;0DHZB;12Q1Z;1B3I1;1CSQ1	HEAT repeat containing 6 [Source:MGI Symbol;Acc:MGI:1919790]	217026	Q6P1G0
ENSMUSG00000000982	4	0.443813	2	0.200613	8	0.797757	41	3.641	32	2.76484	44	3.84454	13	1.13605	8	0.825375	13	1.25711	76	6.59813	9	0.980933	10	0.979641	11	83538670	83540181	-	766	Ccl3	GO:0000165;GO:0001649;GO:0001775;GO:0002548;GO:0002548;GO:0004672;GO:0004698;GO:0005125;GO:0005515;GO:0005515;GO:0005576;GO:0005576;GO:0005615;GO:0005615;GO:0005615;GO:0005737;GO:0005829;GO:0006468;GO:0006816;GO:0006874;GO:0006887;GO:0006935;GO:0006954;GO:0006954;GO:0006954;GO:0006955;GO:0007010;GO:0007165;GO:0007186;GO:0007204;GO:0007204;GO:0007267;GO:0008009;GO:0008009;GO:0008009;GO:0008009;GO:…	K05408	-	T	196EQ;0UWD3;0DVHK;146RM;1D4YW;1B6KP;0J4I9;0A9HK;0VKER	chemokine (C-C motif) ligand 3 [Source:MGI Symbol;Acc:MGI:98260]	20302	P10855;Q5QNW0
ENSMUSG00000000983	1	0.0696641	1	0.0629793	0	0	9	0.50182	5	0.271243	8	0.438885	4	0.219473	2	0.129557	1	0.0607155	5	0.27255	1	0.068433	0	0	11	83599841	83602174	+	1220	Wfdc18	GO:0004867;GO:0005576;GO:0005576;GO:0005615;GO:0010466;GO:0010951;GO:0019731;GO:0030414;GO:0030414;GO:0045087;GO:0005576;GO:0010466;GO:0030414;	-	-	W	KOG4802;0V6EF;1CRNF;196N0;09ZD6;1AUDY;0DGY6;0UG8V;13TQF	WAP four-disulfide core domain 18 [Source:MGI Symbol;Acc:MGI:107506]	14038	P62810
ENSMUSG00000001014	0	0	0	0	0	0	0	0	0	0	0	0	0	0	0	0	0	0	0	0	0	0	0	0	9	20940669	20941891	+	1110	Icam4	GO:0005178;GO:0005576;GO:0005737;GO:0005886;GO:0005886;GO:0005887;GO:0007155;GO:0007155;GO:0016020;GO:0016020;GO:0016021;GO:0098609;GO:0005178;GO:0005576;GO:0005615;GO:0005737;GO:0005886;GO:0005887;GO:0007155;GO:0007155;GO:0016020;GO:0016020;GO:0016021;GO:0098609;	K06581	-	U	0VABF;1AZN5;09ZED;13Y7R;193H6;0JBEM;0UGD0;1CS9P;0DKWQ	intercellular adhesion molecule 4, Landsteiner- Wiener blood group [Source:MGI Symbol;Acc:MGI:1925619]	78369	Q9ERM2;Q14AB0
ENSMUSG00000001016	165	1.63443	197	1.76416	185	1.647	291	2.30712	318	2.45295	299	2.33241	251	1.95825	193	1.77771	214	1.84751	267	2.06947	184	1.79043	213	1.86289	3	90383433	90395686	+	8580	Ilf2	GO:0003677;GO:0003677;GO:0003677;GO:0003725;GO:0003725;GO:0003725;GO:0005634;GO:0005634;GO:0005634;GO:0005654;GO:0005654;GO:0005730;GO:0005730;GO:0005730;GO:0005737;GO:0045893;GO:0045893;GO:0045893;GO:1990904;GO:1990904;GO:1990904;	K13089	-	K	09U74;1CQ6H;12NK0;0UGTT;KOG3793;1AX9A;0V568;18XDV;0DFGT	interleukin enhancer binding factor 2 [Source:MGI Symbol;Acc:MGI:1915031]	67781	Q9CXY6
ENSMUSG00000001017	587	13.7171	663	14.0065	764	16.0457	968	18.105	973	17.7059	823	15.1453	892	16.4174	614	13.3418	882	17.9633	871	15.9262	733	16.8262	646	13.3286	3	90406263	90416805	-	3637	Chtop	GO:0001701;GO:0003723;GO:0005515;GO:0005634;GO:0005654;GO:0005730;GO:0008284;GO:0008327;GO:0016607;GO:0031062;GO:0001701;GO:0003723;GO:0005515;GO:0005634;GO:0005654;GO:0005730;GO:0008284;GO:0008327;GO:0016607;GO:0031062;GO:0001701;GO:0003723;GO:0005515;GO:0005634;GO:0005654;GO:0005730;GO:0008284;GO:0008327;GO:0016607;GO:0031062;GO:0001701;GO:0003723;GO:0005515;GO:0005634;GO:0005654;GO:0005730;GO:…	-	-	K	09WBQ;190SU;0UJU0;0IWUS;0V79Z;1CSBD;0DHKY;1AYYT;13QQG	chromatin target of PRMT1 [Source:MGI Symbol;Acc:MGI:1913761]	66511	Q9CY57
ENSMUSG00000001018	215	7.97943	265	8.89136	251	8.37236	469	13.9317	545	15.7511	468	13.6783	465	13.5925	318	10.9744	389	12.5827	337	9.78657	381	13.8904	335	10.9775	3	90395333	90398340	-	2290	Snapin	GO:0000139;GO:0000149;GO:0000149;GO:0000149;GO:0001669;GO:0002177;GO:0005515;GO:0005515;GO:0005515;GO:0005515;GO:0005737;GO:0005764;GO:0005765;GO:0005794;GO:0005829;GO:0005829;GO:0006886;GO:0006887;GO:0007040;GO:0007040;GO:0007042;GO:0007268;GO:0008021;GO:0008021;GO:0008021;GO:0008021;GO:0008089;GO:0008090;GO:0008333;GO:0008333;GO:0008333;GO:0010977;GO:0016020;GO:0016079;GO:0016079;GO:0016079;GO:…	K20002	-	Z;U	0VHIK;193PQ;0UUX7;1B5K7;13UTX;1D31Z;0J16C;0A6QR;0DTQ8	SNAP-associated protein [Source:MGI Symbol;Acc:MGI:1333745]	20615	Q9Z266
ENSMUSG00000001020	0	0	0	0	0	0	0	0	0	0	0	0	0	0	0	0	0	0	0	0	0	0	0	0	3	90511078	90513352	+	584	S100a4	GO:0003779;GO:0003779;GO:0005509;GO:0005509;GO:0005509;GO:0005509;GO:0005515;GO:0005634;GO:0005634;GO:0005634;GO:0042802;GO:0042802;GO:0042802;GO:0043005;GO:0043005;GO:0043123;GO:0043123;GO:0043123;GO:0046872;GO:0046914;GO:0048306;GO:0048306;GO:0048306;GO:0048471;GO:0048471;GO:0048471;GO:0050786;GO:0050786;GO:0050786;GO:0005509;GO:0046914;	K23761	-	S	0UVCJ;1B61V;193PB;0VI97;1D3JJ;13SRH;0A7EQ;0DUYR;0IYVZ	S100 calcium binding protein A4 [Source:MGI Symbol;Acc:MGI:1330282]	20198	P07091;Q545V2
ENSMUSG00000001021	0	0	0	0	0	0	0	0	0	0	0	0	0	0	0	0	0	0	0	0	0	0	0	0	3	90491966	90510009	+	2670	S100a3	GO:0005509;GO:0005509;GO:0005737;GO:0005794;GO:0005829;GO:0005886;GO:0008270;GO:0046872;GO:0046914;GO:0048306;GO:0062023;GO:0005509;GO:0005509;GO:0005737;GO:0005794;GO:0005829;GO:0005886;GO:0008270;GO:0046872;GO:0046914;GO:0048306;GO:0062023;GO:0005509;GO:0005509;GO:0005737;GO:0005794;GO:0005829;GO:0005886;GO:0008270;GO:0046872;GO:0046914;GO:0048306;GO:0062023;	K23760	-	S	0UVVV;193P3;0VJG8;0A8JP;1B67N;1D4DY;0J3DW;13WTZ;0DV3F	S100 calcium binding protein A3 [Source:MGI Symbol;Acc:MGI:1338849]	20197	P62818;Q496W1
ENSMUSG00000001023	0	0	0	0	0	0	0	0	0	0	0	0	0	0	0	0	1	0.171465	0	0	0	0	0	0	3	90515830	90519087	+	432	S100a5	GO:0005507;GO:0005507;GO:0005507;GO:0005509;GO:0005509;GO:0005509;GO:0005509;GO:0005509;GO:0005634;GO:0005634;GO:0005634;GO:0008150;GO:0008270;GO:0008270;GO:0008270;GO:0042803;GO:0042803;GO:0043025;GO:0046872;GO:0046914;GO:0048306;GO:0005507;GO:0005507;GO:0005509;GO:0005509;GO:0005509;GO:0005509;GO:0005634;GO:0005634;GO:0008150;GO:0008270;GO:0008270;GO:0042803;GO:0043025;GO:0046872;GO:0046914;GO:…	K23762	-	S;P	0IZNS;1D4B4;0DV0F;0UW0P;1B67Y;0A8FG;13T9W;193FF;0VJBE	S100 calcium binding protein A5 [Source:MGI Symbol;Acc:MGI:1338915]	20199	P63084;Q149U2
ENSMUSG00000001025	19	1.18128	26	1.46138	54	3.01741	280	13.9333	321	15.5412	644	31.531	73	3.57467	62	3.58437	75	4.06399	275	13.3783	54	3.298	50	2.74471	3	90520189	90531488	+	1367	S100a6	GO:0001726;GO:0001726;GO:0005509;GO:0005509;GO:0005509;GO:0005509;GO:0005509;GO:0005509;GO:0005515;GO:0005515;GO:0005523;GO:0005523;GO:0005634;GO:0005634;GO:0005634;GO:0005634;GO:0005635;GO:0005635;GO:0005635;GO:0005737;GO:0005737;GO:0005737;GO:0005829;GO:0005829;GO:0005829;GO:0005886;GO:0005886;GO:0005886;GO:0008270;GO:0015075;GO:0015075;GO:0016020;GO:0031234;GO:0031234;GO:0031234;GO:0034220;GO:…	K23764	-	S;T;P	1D4FG;0UVZ0;0A90H;1B6CH;0IYT5;0DV50;0VJX4;193VX;13U3B	S100 calcium binding protein A6 (calcyclin) [Source:MGI Symbol;Acc:MGI:1339467]	20200	P14069;Q545I9
ENSMUSG00000001027	0	0	0	0	0	0	10	0.096612	18	0.169195	6	0.0570345	7	0.0665496	4	0.0448968	1	0.0105202	2	0.01889	4	0.0474298	2	0.0213153	11	106209418	106244114	-	7041	Scn4a	GO:0001518;GO:0001518;GO:0001518;GO:0005216;GO:0005244;GO:0005248;GO:0005248;GO:0005261;GO:0005272;GO:0005886;GO:0005886;GO:0005887;GO:0006811;GO:0006811;GO:0006814;GO:0006814;GO:0016020;GO:0016020;GO:0016021;GO:0034765;GO:0035725;GO:0055085;GO:0100001;	K04837	-	P	0INF8;13BJM;19728;0V2SU;1BARB;0B3I6;0E7QB;0WFXH;1DEQE	sodium channel, voltage-gated, type IV, alpha [Source:MGI Symbol;Acc:MGI:98250]	110880	Q9ER60;G3X8T7
ENSMUSG00000001029	31	1.38377	25	1.00886	30	1.20355	89	3.17972	143	4.9707	100	3.51523	156	5.48453	64	2.65646	135	5.25202	107	3.73726	78	3.42021	47	1.85236	11	106268482	106278901	-	1904	Icam2	GO:0001931;GO:0005178;GO:0005178;GO:0005178;GO:0005515;GO:0005515;GO:0005515;GO:0005886;GO:0005887;GO:0005887;GO:0005902;GO:0007155;GO:0007155;GO:0016020;GO:0016020;GO:0016021;GO:0032154;GO:0032154;GO:0042995;GO:0071944;GO:0098609;GO:0007155;GO:0016020;GO:0016020;GO:0016021;GO:0098609;GO:0007155;GO:0016020;GO:0098609;	K06523	-	W;U	1B1B6;18VHF;1CYDM;13IPC;0A2UE;0UTQQ;0VDQ0;0DQGI;0IH57	intercellular adhesion molecule 2 [Source:MGI Symbol;Acc:MGI:96394]	15896	P35330
ENSMUSG00000001034	17	0.32882	15	0.262294	17	0.295528	76	1.17657	94	1.41585	105	1.59937	50	0.761713	31	0.55756	57	0.960892	105	1.58915	23	0.437012	22	0.375715	11	61379638	61385232	-	4394	Mapk7	GO:0000165;GO:0004672;GO:0004674;GO:0004707;GO:0004707;GO:0005524;GO:0006468;GO:0016301;GO:0016310;GO:0016740;GO:0000165;GO:0000166;GO:0004672;GO:0004672;GO:0004672;GO:0004674;GO:0004674;GO:0004707;GO:0004707;GO:0004707;GO:0004707;GO:0005515;GO:0005524;GO:0005524;GO:0005524;GO:0005634;GO:0005634;GO:0005634;GO:0005634;GO:0005654;GO:0005654;GO:0005737;GO:0005737;GO:0005737;GO:0005737;GO:0005829;GO:…	K04464	EC:2.7.11.24	T	0A459;12NDT;0DGUE;KOG0660;0V5PY;18ZHB;1AZ25;1CRII;0UFIQ	mitogen-activated protein kinase 7 [Source:MGI Symbol;Acc:MGI:1346347]	23939	Q9WVS8
ENSMUSG00000001036	87	1.41434	53	0.77893	77	1.12503	197	2.56328	212	2.68379	307	3.93028	129	1.65172	98	1.48143	111	1.5727	188	2.39143	132	2.10797	81	1.16264	11	61408075	61470513	-	5228	Epn2	GO:0005737;GO:0006897;GO:0008289;GO:0030128;GO:0005737;GO:0006897;GO:0008289;GO:0030128;GO:0001701;GO:0005543;GO:0005737;GO:0005768;GO:0005886;GO:0006897;GO:0006897;GO:0006897;GO:0007219;GO:0008289;GO:0030100;GO:0030125;GO:0030128;GO:0030128;GO:0030276;GO:0030948;GO:0043231;GO:0043231;GO:0045747;GO:0048568;GO:1903671;GO:0001701;GO:0005543;GO:0005737;GO:0005768;GO:0005886;GO:0006897;GO:0006897;GO:…	K12471	-	F	0DIWB;KOG2056;09ZE3;1CTUW;0V49G;18XQV;0UGH0;12RCS;1AU5T	epsin 2 [Source:MGI Symbol;Acc:MGI:1333766]	13855	Q8CHU3;Q5NCM7
ENSMUSG00000001039	2	0.106705	4	0.192931	5	0.239753	22	0.939447	19	0.789381	32	1.34448	9	0.378188	12	0.595327	9	0.418491	17	0.709691	5	0.262047	10	0.471064	11	61395970	61403757	+	1593	B9d1	GO:0001701;GO:0001944;GO:0005515;GO:0005515;GO:0005515;GO:0005737;GO:0005813;GO:0005813;GO:0005856;GO:0005929;GO:0007224;GO:0007224;GO:0008158;GO:0016020;GO:0030030;GO:0032880;GO:0035869;GO:0036038;GO:0036038;GO:0036038;GO:0036064;GO:0036064;GO:0042733;GO:0042995;GO:0043010;GO:0060271;GO:0060271;GO:0060271;GO:0060563;GO:0005737;GO:0030030;	K16744	-	S;O;W	0DPD5;KOG4027;1B4U5;12PRE;1CYIZ;18YYX;0A2UK;0V75B;0UTQV	B9 protein domain 1 [Source:MGI Symbol;Acc:MGI:1351471]	27078	Q9R1S0
ENSMUSG00000001052	138	1.94828	210	2.68028	190	2.41083	296	3.34473	347	3.81489	301	3.3465	255	2.83547	160	2.10046	229	2.81773	287	3.17045	219	3.0372	217	2.70495	3	129776408	129855202	-	6020	Sec24b	GO:0000139;GO:0000149;GO:0001843;GO:0002093;GO:0003151;GO:0005515;GO:0005789;GO:0005829;GO:0005829;GO:0005829;GO:0006886;GO:0006888;GO:0006888;GO:0006888;GO:0008270;GO:0008270;GO:0008270;GO:0008270;GO:0012507;GO:0015031;GO:0016020;GO:0021747;GO:0030127;GO:0030127;GO:0030127;GO:0030127;GO:0030134;GO:0030134;GO:0031410;GO:0035909;GO:0060088;GO:0060425;GO:0060463;GO:0060982;GO:0061156;GO:0070971;GO:…	K14007	-	U	09UWU;12NEV;1AU76;0DHBF;0UIPS;1CS1K;KOG1985;18VD7;0V5WN	Sec24 related gene family, member B (S. cerevisiae) [Source:MGI Symbol;Acc:MGI:2139764]	99683	Q80ZX0
ENSMUSG00000001053	45	1.40196	32	0.901288	83	2.32404	91	2.26915	80	1.94086	82	2.01183	58	1.4232	59	1.70922	65	1.76493	44	1.07262	47	1.4384	36	0.99027	11	51533890	51541669	-	2728	N4bp3	GO:0005515;GO:0007275;GO:0007399;GO:0008150;GO:0030424;GO:0030425;GO:0031410;GO:0031410;GO:0031410;GO:0042995;GO:0007275;GO:0030424;GO:0030425;GO:0031410;GO:0042995;GO:0007275;GO:0030424;GO:0030425;GO:0031410;GO:0042995;	-	-	Z;U	09UF4;0DFQX;0IE8K;0UJRC;18V3H;0V5EE;1B1V4;1CQEH;12NQI	NEDD4 binding protein 3 [Source:MGI Symbol;Acc:MGI:2442218]	212706	Q8C7U1
ENSMUSG00000001054	159	6.25333	159	5.65328	226	7.98846	270	8.49913	228	6.98279	264	8.17655	256	7.92988	145	5.30278	223	7.64381	240	7.38571	151	5.83375	194	6.73663	11	51514498	51526723	-	2161	Rmnd5b	GO:0004842;GO:0004842;GO:0005634;GO:0005737;GO:0005737;GO:0005829;GO:0005829;GO:0005829;GO:0016567;GO:0016740;GO:0034657;GO:0043161;GO:0046872;GO:0004842;GO:0005737;GO:0016567;GO:0046872;	K23333	EC:2.3.2.27	O	0UPG7;0DENU;1AWUH;0V4AP;1CPCN;09TBI;KOG2817;12QRI;18XS1	required for meiotic nuclear division 5 homolog B [Source:MGI Symbol;Acc:MGI:1913339]	66089	Q91YQ7
ENSMUSG00000001056	471	34.9305	421	28.2264	481	32.0605	635	37.6925	559	32.2832	848	49.5259	677	39.5445	562	38.7563	547	35.3559	535	31.046	474	34.5318	544	35.6213	11	51510562	51514541	+	1146	Nhp2	GO:0000454;GO:0000469;GO:0000470;GO:0003723;GO:0003723;GO:0003723;GO:0003723;GO:0003723;GO:0003730;GO:0005515;GO:0005634;GO:0005697;GO:0005697;GO:0005697;GO:0005730;GO:0005730;GO:0005732;GO:0006364;GO:0007004;GO:0007004;GO:0007004;GO:0015030;GO:0031118;GO:0031118;GO:0031120;GO:0031429;GO:0031429;GO:0031429;GO:0031429;GO:0034511;GO:0034513;GO:0034513;GO:0034513;GO:0042254;GO:0070034;GO:0070034;GO:…	K11129	-	A	192M1;0A37X;KOG3167;0UU06;0DQV9;1AYDZ;0VE2M;1CZZ9;13V0F	NHP2 ribonucleoprotein [Source:MGI Symbol;Acc:MGI:1098547]	52530	Q9CRB2
ENSMUSG00000001062	145	2.39154	121	1.80419	119	1.76399	249	3.28704	244	3.13385	226	2.93541	232	3.01377	234	3.58877	230	3.30619	166	2.14232	252	4.08287	179	2.60668	8	123969095	123981087	-	5153	Vps9d1	GO:0008150;GO:0042802;GO:0008150;GO:0042802;GO:0042802;	-	-	S	1D0C8;13HT8;1B2SG;0A3K6;0IT2G;0V8UC;0UU84;18SCM;0DR6W	VPS9 domain containing 1 [Source:MGI Symbol;Acc:MGI:1914143]	72325	Q8C190
ENSMUSG00000001065	141	2.16702	83	1.15322	126	1.74042	194	2.38639	230	2.75265	174	2.10593	210	2.542	254	3.62993	254	3.40227	191	2.29691	249	3.75924	143	1.94047	8	123980934	123996484	+	5530	Zfp276	GO:0000775;GO:0000776;GO:0000776;GO:0000776;GO:0000776;GO:0000777;GO:0003677;GO:0005634;GO:0005634;GO:0005694;GO:0005694;GO:0006357;GO:0008270;GO:0043035;GO:0046872;GO:1990837;GO:1990837;GO:0005634;GO:0008270;GO:0046872;	-	-	K	18VZD;0A286;0VD42;1CU9J;KOG1721;0UN7R;13M6Q;1AXQU;0DJH2	zinc finger protein (C2H2 type) 276 [Source:MGI Symbol;Acc:MGI:1888495]	57247	Q8CE64
ENSMUSG00000001076	2	0.115319	12	0.625521	11	0.570039	13	0.599945	3	0.134702	12	0.544885	4	0.181654	8	0.428926	11	0.552783	16	0.721869	4	0.226563	7	0.356366	15	98981967	98985698	-	1474	C1ql4	GO:0005515;GO:0005515;GO:0005576;GO:0005581;GO:0005615;GO:0042802;GO:0045599;GO:0048147;GO:0070373;	K23284	-	O	0VB76;18YP6;0DHIM;12SQA;1B31T;1CWTQ;0A0B4;0IGNK;0UR5U	complement component 1, q subcomponent-like 4 [Source:MGI Symbol;Acc:MGI:3579909]	239659	Q4ZJM9
ENSMUSG00000001082	38	1.11597	53	1.40713	40	1.05577	104	2.44456	136	3.11021	177	4.09351	65	1.50348	73	1.99349	82	2.09882	119	2.73454	80	2.3079	80	2.07437	5	34790986	34794556	-	2894	Mfsd10	GO:0005634;GO:0005637;GO:0006915;GO:0008514;GO:0016020;GO:0016021;GO:0016021;GO:0022857;GO:0030659;GO:0031526;GO:0031526;GO:0043252;GO:0055085;GO:0005634;GO:0005637;GO:0006915;GO:0008514;GO:0016020;GO:0016021;GO:0016021;GO:0022857;GO:0030659;GO:0031526;GO:0031526;GO:0043252;GO:0055085;GO:0005634;GO:0005637;GO:0006915;GO:0008514;GO:0016020;GO:0016021;GO:0016021;GO:0022857;GO:0030659;GO:0031526;GO:…	-	-	G;U	0DREF;0US2K;0VB24;1B3UA;KOG2615;09XZU;18TW5;12TNA;1CWIB	major facilitator superfamily domain containing 10 [Source:MGI Symbol;Acc:MGI:1915544]	68294	Q9D2V8
ENSMUSG00000001089	109	1.142	97	0.918759	100	0.941633	265	2.2222	303	2.47209	232	1.91417	182	1.50184	102	0.993716	153	1.39709	187	1.53303	153	1.57467	127	1.17482	4	136197072	136282091	+	8112	Luzp1	GO:0003281;GO:0003674;GO:0005634;GO:0005634;GO:0021503;GO:0021503;GO:0060840;GO:0003281;GO:0003674;GO:0005634;GO:0005634;GO:0021503;GO:0021503;GO:0060840;GO:0003281;GO:0003674;GO:0005634;GO:0005634;GO:0021503;GO:0021503;GO:0060840;GO:0003281;GO:0003674;GO:0005634;GO:0005634;GO:0021503;GO:0021503;GO:0060840;	-	-	Z	1CU3I;18W6S;0IJB9;09XYE;1B0UZ;0DJBA;12RPW;0V8W6;0UHHD	leucine zipper protein 1 [Source:MGI Symbol;Acc:MGI:107629]	269593	Q8R4U7
ENSMUSG00000001095	41	1.44469	66	2.10244	96	3.04021	2	0.0564051	9	0.246953	2	0.0554975	2	0.0555053	4	0.131061	3	0.0921305	2	0.0551428	3	0.103841	6	0.186668	11	78287913	78313043	-	2412	Slc13a2	GO:0006811;GO:0006814;GO:0015141;GO:0015141;GO:0015141;GO:0015293;GO:0016020;GO:0016020;GO:0016021;GO:0016021;GO:0022857;GO:0055085;GO:0071422;GO:0071422;GO:0071422;GO:0098656;	K14445	-	P	0V512;1B2KG;12Q3H;0UGKU;1CQ1N;0DFBW;09U24;18ZSV;KOG1281	solute carrier family 13 (sodium-dependent dicarboxylate transporter), member 2 [Source:MGI Symbol;Acc:MGI:1276558]	20500	Q9ES88
ENSMUSG00000001098	5	0.105212	18	0.342418	25	0.472798	45	0.757886	66	1.08148	35	0.579983	26	0.430905	16	0.313066	37	0.678559	31	0.510415	13	0.268717	32	0.594527	5	114501628	114518569	-	4039	Kctd10	GO:0001525;GO:0004842;GO:0004842;GO:0005112;GO:0005515;GO:0005634;GO:0005654;GO:0005829;GO:0006511;GO:0007507;GO:0016567;GO:0016567;GO:0031267;GO:0031463;GO:0031463;GO:0035024;GO:0036038;GO:0036038;GO:0042802;GO:0043161;GO:0043161;GO:0045746;GO:0051260;GO:0051260;GO:0005112;GO:0005654;GO:0005829;GO:0006511;GO:0042802;GO:0051260;	K15074	-	P	0DGSP;0V6H9;KOG2716;1AVUX;0UKCF;12TTV;1CRGT;09VI0;194HG	potassium channel tetramerisation domain containing 10 [Source:MGI Symbol;Acc:MGI:2141207]	330171	Q922M3
ENSMUSG00000001100	962	21.6126	1024	20.798	1085	21.908	1621	29.1482	1433	25.0703	1137	20.1162	1601	28.3293	1265	26.4268	1306	25.5721	1052	18.4933	1310	28.9108	1361	26.9971	11	78403019	78413562	+	3783	Poldip2	GO:0003677;GO:0005634;GO:0005634;GO:0005634;GO:0005634;GO:0005739;GO:0005739;GO:0005739;GO:0005759;GO:0005759;GO:0005759;GO:0006281;GO:0006974;GO:0016242;GO:0030674;GO:0042645;GO:0042645;GO:0042645;GO:0045931;GO:0070584;GO:0070987;GO:0070987;GO:0070987;GO:0070987;GO:0003677;	K17809	-	P	1AUFT;0DR7K;0VAA2;1D0PE;09ZD2;18SCB;12U7C;0UKM5;KOG4408	polymerase (DNA-directed), delta interacting protein 2 [Source:MGI Symbol;Acc:MGI:1915061]	67811	Q91VA6
ENSMUSG00000001103	12	0.750466	4	0.226151	10	0.562069	11	0.550603	14	0.681801	4	0.196998	12	0.591076	10	0.581528	11	0.59956	16	0.782954	9	0.552903	12	0.662609	11	78394273	78395907	+	1359	Sebox	GO:0003674;GO:0003677;GO:0003677;GO:0005575;GO:0005634;GO:0007275;GO:0009792;GO:0030154;GO:0048477;	-	-	K	0VFS3;0UUPS;0DMIH;0A4XB;1D166;192W2;1B5HY;13VMS;KOG0490	SEBOX homeobox [Source:MGI Symbol;Acc:MGI:108012]	18292	P70368
ENSMUSG00000001105	639	35.6123	595	29.9782	634	31.7562	702	31.3136	587	25.4752	629	27.6059	657	28.8388	724	37.5197	648	31.4749	603	26.2956	512	28.0302	588	28.9336	11	78427187	78432563	+	1525	Ift20	GO:0001736;GO:0001750;GO:0001822;GO:0002046;GO:0005515;GO:0005515;GO:0005737;GO:0005794;GO:0005794;GO:0005794;GO:0005801;GO:0005801;GO:0005813;GO:0005813;GO:0005813;GO:0005814;GO:0005814;GO:0005856;GO:0005902;GO:0005929;GO:0005929;GO:0005929;GO:0005929;GO:0007224;GO:0007283;GO:0008542;GO:0022008;GO:0030030;GO:0030154;GO:0030992;GO:0030992;GO:0030992;GO:0031267;GO:0031267;GO:0031514;GO:0032391;GO:…	K16473	-	Z;U	1D2YY;0A7GV;0UUYH;1962B;0DU9T;1B5GI;13RE1;0VIBT;0IW7Z	intraflagellar transport 20 [Source:MGI Symbol;Acc:MGI:1915585]	55978	Q61025
ENSMUSG00000001119	104	2.01803	73	1.28058	122	2.12763	210	3.26145	239	3.61138	324	4.95099	95	1.45188	84	1.51564	93	1.57278	121	1.83716	105	2.00143	88	1.50766	10	76544626	76562002	-	4380	Col6a1	GO:0005518;GO:0005518;GO:0005576;GO:0005576;GO:0005576;GO:0005581;GO:0005615;GO:0005615;GO:0007155;GO:0030020;GO:0031012;GO:0032991;GO:0032991;GO:0035987;GO:0042383;GO:0048407;GO:0048407;GO:0062023;GO:0062023;GO:0062023;GO:0071230;	K06238	-	W	1BB9G;0V3HW;0B5J5;197C4;1DFV6;KOG3544;0WI6P;0E8YT;13EUI	collagen, type VI, alpha 1 [Source:MGI Symbol;Acc:MGI:88459]	12833	Q04857;B0LAD9
ENSMUSG00000001120	7	0.202841	11	0.288163	15	0.390651	34	0.788556	53	1.19595	60	1.36918	15	0.342342	20	0.5389	22	0.55561	16	0.36278	23	0.654699	15	0.383773	10	76597691	76797721	-	2933	Pcbp3	GO:0000122;GO:0001227;GO:0003676;GO:0003677;GO:0003690;GO:0003723;GO:0003723;GO:0003729;GO:0005634;GO:0005737;GO:0005737;GO:0010468;GO:0051252;GO:1990829;GO:0000122;GO:0001227;GO:0003676;GO:0003677;GO:0003690;GO:0003723;GO:0003723;GO:0003729;GO:0005634;GO:0005737;GO:0005737;GO:0010468;GO:0051252;GO:1990829;GO:0000122;GO:0001227;GO:0003676;GO:0003677;GO:0003690;GO:0003723;GO:0003723;GO:0003729;GO:…	K21444	-	A	0UGFB;18T2D;12N4Q;1AY1U;0V49C;1CXVM;0DK6B;KOG2190;09TAA	poly(rC) binding protein 3 [Source:MGI Symbol;Acc:MGI:1890470]	59093	P57722
ENSMUSG00000001123	3912	155.583	5804	208.68	6656	237.913	8065	256.723	7882	244.107	7390	231.452	8792	275.401	5142	190.159	7239	250.919	5215	162.288	5586	218.234	6233	218.871	11	78853800	78875772	-	2137	Lgals9	GO:0001819;GO:0002376;GO:0005102;GO:0005515;GO:0005576;GO:0005576;GO:0005634;GO:0005634;GO:0005737;GO:0005829;GO:0005829;GO:0006935;GO:0007157;GO:0007565;GO:0010628;GO:0010628;GO:0010629;GO:0010862;GO:0016936;GO:0016936;GO:0016936;GO:0019899;GO:0030246;GO:0030246;GO:0030246;GO:0032496;GO:0032689;GO:0032689;GO:0032722;GO:0032732;GO:0032733;GO:0032755;GO:0032760;GO:0032815;GO:0032823;GO:0034138;GO:…	K10093	-	W	18WYU;0DFZ8;0A2B2;1CQNQ;1AT4Z;0UHII;KOG3587;0VE63;13QHE	lectin, galactose binding, soluble 9 [Source:MGI Symbol;Acc:MGI:109496]	16859	O08573;G3X9T7
ENSMUSG00000001127	588	7.64016	714	8.3871	754	8.80515	779	8.10137	843	8.52967	659	6.74314	802	8.20752	600	7.24932	597	6.76067	885	8.99777	659	8.41137	576	6.60806	X	20664053	20726758	+	6541	Araf	GO:0004672;GO:0005524;GO:0006468;GO:0007165;GO:0035556;GO:0106310;GO:0106311;GO:0000165;GO:0000166;GO:0000186;GO:0004672;GO:0004672;GO:0004674;GO:0004674;GO:0004674;GO:0004709;GO:0004709;GO:0005515;GO:0005524;GO:0005524;GO:0005739;GO:0005739;GO:0005829;GO:0005829;GO:0005829;GO:0006468;GO:0006468;GO:0006468;GO:0007165;GO:0016301;GO:0016310;GO:0016740;GO:0032006;GO:0032006;GO:0032006;GO:0032434;GO:…	K08845	EC:2.7.11.1	T	09WN6;18YGD;1CWER;0UQSB;0DHXQ;1B4BQ;12SII;KOG0193;0V7KT	Araf proto-oncogene, serine/threonine kinase [Source:MGI Symbol;Acc:MGI:88065]	11836	P04627
ENSMUSG00000001128	165	8.07799	104	4.60301	184	8.09613	1307	51.2143	1064	40.564	1951	75.2191	991	38.2125	692	31.5026	533	22.7424	3384	129.633	479	23.0362	386	16.6853	X	20791693	20797794	-	1736	Cfp	GO:0002376;GO:0005576;GO:0005615;GO:0006957;GO:0006957;GO:0030141;GO:0045087;	K15412	-	P	197IJ;0B6TF;1DGK1;0E9RT;0V40N;0IUGK;1BBN6;0WJJJ;13GS7	complement factor properdin [Source:MGI Symbol;Acc:MGI:97545]	18636	P11680;A2AE15
ENSMUSG00000001131	0	0	1	0.0865257	2	0.172039	27	2.06831	36	2.68311	103	7.76328	4	0.301529	0	0	6	0.500493	20	1.4978	8	0.752147	9	0.760545	X	20736405	20740974	+	888	Timp1	GO:0001775;GO:0001775;GO:0002020;GO:0002020;GO:0002020;GO:0002248;GO:0004857;GO:0005125;GO:0005125;GO:0005125;GO:0005576;GO:0005604;GO:0005604;GO:0005615;GO:0005615;GO:0005615;GO:0005615;GO:0005615;GO:0007165;GO:0007568;GO:0008083;GO:0008191;GO:0008191;GO:0008191;GO:0008191;GO:0008191;GO:0008270;GO:0008270;GO:0008284;GO:0008284;GO:0008284;GO:0009725;GO:0010033;GO:0010033;GO:0010466;GO:0010951;GO:…	K16451	-	O;W	13TYM;0DQST;0VE85;0A3XX;19004;1B53V;0UU4B;1D0Q5;KOG4745	tissue inhibitor of metalloproteinase 1 [Source:MGI Symbol;Acc:MGI:98752]	21857	P12032
ENSMUSG00000001134	83	4.30396	59	2.76586	89	4.14783	124	5.14645	75	3.02853	132	5.39034	98	4.00248	122	5.88262	95	4.29343	88	3.57059	95	4.83916	76	3.47961	X	20807961	20828256	-	1639	Uxt	GO:0000122;GO:0000122;GO:0000122;GO:0000122;GO:0000226;GO:0000226;GO:0000226;GO:0000785;GO:0000922;GO:0000930;GO:0000930;GO:0000930;GO:0000930;GO:0003682;GO:0003682;GO:0003682;GO:0003712;GO:0003714;GO:0003714;GO:0003714;GO:0003714;GO:0003714;GO:0005634;GO:0005634;GO:0005634;GO:0005634;GO:0005737;GO:0005737;GO:0005737;GO:0005813;GO:0005813;GO:0005813;GO:0005815;GO:0005856;GO:0005856;GO:0005856;GO:…	-	-	K	13SYJ;09ZM4;KOG3047;1CVZV;0DM4R;18ZMT;1AZYR;0VAHT;0UQ8A	ubiquitously expressed prefoldin like chaperone [Source:MGI Symbol;Acc:MGI:1277988]	22294	Q9WTZ0
ENSMUSG00000001138	141	1.86661	151	1.80717	195	2.32011	168	1.78008	208	2.14426	162	1.68889	158	1.64742	134	1.64953	125	1.44223	131	1.35698	137	1.7816	113	1.32081	1	36550948	36567318	+	6420	Cnnm3	GO:0005886;GO:0005886;GO:0006811;GO:0016020;GO:0016021;GO:0022857;GO:0043231;GO:0055085;GO:0005886;GO:0005886;GO:0006811;GO:0016020;GO:0016021;GO:0022857;GO:0043231;GO:0055085;	K16302	-	P	1CVYA;12S32;1AUAS;0UTAK;KOG2118;18VXP;09TU0;0VAGN;0DM3B	cyclin M3 [Source:MGI Symbol;Acc:MGI:2151055]	94218	Q32NY4
ENSMUSG00000001143	147	1.69773	132	1.3782	133	1.38052	112	1.0353	148	1.33104	122	1.10959	122	1.10974	107	1.14909	99	0.996497	207	1.87063	122	1.3841	116	1.18286	1	36458952	36484352	-	7359	Lman2l	GO:0016020;GO:0000139;GO:0000139;GO:0005537;GO:0005783;GO:0005789;GO:0005789;GO:0005789;GO:0005793;GO:0005794;GO:0005794;GO:0006888;GO:0007029;GO:0007030;GO:0015031;GO:0015031;GO:0016020;GO:0016020;GO:0016021;GO:0030134;GO:0030246;GO:0046872;GO:0005789;GO:0005794;GO:0015031;GO:0016020;GO:0016020;GO:0016020;	K10083	-	U	KOG3839;0DHDR;1ASQQ;09W4M;0UMPY;0V72Z;12UBE;190PY;1CS3Y	lectin, mannose-binding 2-like [Source:MGI Symbol;Acc:MGI:2443010]	214895	P59481
ENSMUSG00000001150	151	1.78318	162	1.7295	181	1.92104	256	2.41966	246	2.26221	270	2.51092	229	2.12993	188	2.06441	203	2.08932	224	2.06982	182	2.11128	188	1.96021	10	76304761	76351691	+	7197	Mcm3ap	GO:0002376;GO:0003676;GO:0003682;GO:0003682;GO:0003682;GO:0004402;GO:0004402;GO:0004402;GO:0005634;GO:0005634;GO:0005634;GO:0005635;GO:0005643;GO:0005654;GO:0005654;GO:0005654;GO:0005694;GO:0005737;GO:0005737;GO:0005737;GO:0005829;GO:0005829;GO:0006406;GO:0010484;GO:0010484;GO:0010484;GO:0015031;GO:0016446;GO:0016446;GO:0016446;GO:0016573;GO:0016740;GO:0016746;GO:0016973;GO:0016973;GO:0016973;GO:…	K24317	EC:2.3.1.48	D;U	KOG1860;09W3N;1AVA0;0V724;0DHMN;12TND;1CZ2V;192DW;0USRQ	minichromosome maintenance complex component 3 associated protein [Source:MGI Symbol;Acc:MGI:1930089]	54387	Q9WUU9
ENSMUSG00000001151	61	0.426559	103	0.651142	63	0.395941	161	0.901098	148	0.805919	140	0.770956	143	0.787587	94	0.611222	125	0.761817	120	0.656596	114	0.783089	104	0.64211	10	76187097	76278620	-	12154	Pcnt	GO:0005737;GO:0005815;GO:0005856;GO:0007165;GO:0060090;GO:0000226;GO:0005737;GO:0005813;GO:0005814;GO:0005815;GO:0005829;GO:0005856;GO:0007052;GO:0007165;GO:0034451;GO:0060090;GO:0060271;GO:0090316;GO:0005737;GO:0005815;GO:0005856;GO:0007165;GO:0060090;	K16481	-	Z;S	09WBR;0V7A0;1CSBE;0IJHT;18XAX;0UJU1;13JVV;1AWS3;0DHKZ	pericentrin (kendrin) [Source:MGI Symbol;Acc:MGI:102722]	18541	P48725;Q80U10;A0A1W2P737
ENSMUSG00000001155	4443	118.299	4848	116.696	4711	112.735	5846	124.584	6918	143.439	5279	110.69	6835	143.337	5752	142.412	5995	139.119	3571	74.3983	6139	160.569	5912	138.985	10	76411482	76426172	+	3192	Ftcd	GO:0000139;GO:0000139;GO:0000139;GO:0003824;GO:0003824;GO:0005542;GO:0005542;GO:0005737;GO:0005783;GO:0005783;GO:0005793;GO:0005793;GO:0005794;GO:0005794;GO:0005794;GO:0005814;GO:0005829;GO:0005829;GO:0005856;GO:0005886;GO:0005886;GO:0006547;GO:0006548;GO:0007010;GO:0007010;GO:0008017;GO:0008017;GO:0008017;GO:0008152;GO:0016740;GO:0016740;GO:0016829;GO:0019556;GO:0019557;GO:0030407;GO:0030407;GO:…	K13990	-	E	1B3C6;0DHAG;0V6ZP;18V5E;09W1D;0IERX;0USE2;1CS0I;12PK7	formiminotransferase cyclodeaminase [Source:MGI Symbol;Acc:MGI:1339962]	14317	Q91XD4
ENSMUSG00000001156	40	0.480714	56	0.60842	45	0.486049	109	1.04845	121	1.13238	88	0.832839	72	0.681509	59	0.659326	63	0.659869	194	1.8243	90	1.06249	42	0.445659	6	86624024	86646143	-	7072	Mxd1	GO:0000122;GO:0000122;GO:0000785;GO:0000978;GO:0001227;GO:0005654;GO:0005739;GO:0005829;GO:0046983;GO:0000122;GO:0046983;GO:0000122;	K09114	-	K	1BAW9;0IPD6;1974V;1DF08;13CCP;0WGF6;0V2ZK;0E80W;0B400	MAX dimerization protein 1 [Source:MGI Symbol;Acc:MGI:96908]	17119	Q8K1Z8
ENSMUSG00000001157	105	1.3744	125	1.47918	132	1.55288	190	1.99055	196	1.99783	154	1.58744	139	1.43302	115	1.39972	120	1.36897	150	1.53632	136	1.74872	120	1.38686	6	86668750	86710365	-	6493	Gmcl1	GO:0005515;GO:0005634;GO:0005634;GO:0005635;GO:0006355;GO:0007275;GO:0007281;GO:0007283;GO:0007283;GO:0016363;GO:0016363;GO:0030154;GO:0007275;GO:0007281;	K10485	-	S;K	KOG4682;0V87Q;12QE1;09XPJ;0UGIV;1AW4P;0DI8F;18ZQG;1CSYW	germ cell-less, spermatogenesis associated 1 [Source:MGI Symbol;Acc:MGI:1345156]	23885	Q920G9
ENSMUSG00000001158	247	11.4276	212	8.86716	235	9.77166	286	10.5906	318	11.4569	324	11.8047	323	11.77	313	13.4656	281	11.3307	339	12.2723	271	12.3165	253	10.3349	6	86652133	86661504	-	1837	Snrnp27	GO:0003674;GO:0005634;GO:0006397;GO:0008150;GO:0008380;GO:0008380;GO:0003674;GO:0005634;GO:0006397;GO:0008150;GO:0008380;GO:0008380;	K12846	-	A	1AW48;0UTJH;13V2P;0DQSC;0VKKQ;KOG3263;1CZVS;0A9P7;18Z85	small nuclear ribonucleoprotein 27 (U4/U6.U5) [Source:MGI Symbol;Acc:MGI:1913868]	66618	Q8K194
ENSMUSG00000001166	7	0.247373	4	0.127792	4	0.127044	44	1.24452	41	1.12828	48	1.33582	21	0.584502	14	0.460048	28	0.862388	20	0.553033	35	1.21501	26	0.811248	5	120938259	120950579	-	2405	Oas1c	GO:0003723;GO:0003725;GO:0003725;GO:0003725;GO:0005654;GO:0005829;GO:0016020;GO:0016779;GO:0045071;GO:0051607;GO:0051607;GO:0060700;GO:0001730;GO:0003723;GO:0003725;GO:0051607;	-	-	-	-	2'-5' oligoadenylate synthetase 1C [Source:MGI Symbol;Acc:MGI:2149633]	114643	Q924S2
ENSMUSG00000001168	0	0	0	0	0	0	0	0	0	0	0	0	2	0.0786135	3	0.139218	0	0	2	0.0781001	0	0	0	0	5	120999484	121011569	+	1703	Oas1h	GO:0002376;GO:0003723;GO:0003725;GO:0003725;GO:0003725;GO:0003725;GO:0005654;GO:0005829;GO:0016020;GO:0016779;GO:0045071;GO:0045087;GO:0051607;GO:0051607;GO:0051607;GO:0060700;GO:0001730;GO:0002376;GO:0003723;GO:0003725;GO:0003725;GO:0003725;GO:0005654;GO:0005829;GO:0016020;GO:0016779;GO:0045071;GO:0045087;GO:0051607;GO:0051607;GO:0051607;GO:0060700;	-	-	-	-	2'-5' oligoadenylate synthetase 1H [Source:MGI Symbol;Acc:MGI:2180853]	246729	Q8VI97;E9Q326
ENSMUSG00000001173	35	0.313584	69	0.558887	51	0.410673	102	0.731446	109	0.760488	98	0.691455	95	0.670382	67	0.55819	70	0.546606	125	0.87632	60	0.528073	74	0.585388	X	47001264	47054745	+	9486	Ocrl	GO:0001701;GO:0001750;GO:0001750;GO:0004439;GO:0004439;GO:0004439;GO:0004445;GO:0005096;GO:0005634;GO:0005737;GO:0005737;GO:0005768;GO:0005769;GO:0005769;GO:0005794;GO:0005794;GO:0005802;GO:0005886;GO:0005905;GO:0005929;GO:0007165;GO:0016020;GO:0016020;GO:0016787;GO:0030030;GO:0030136;GO:0030136;GO:0030670;GO:0031267;GO:0031410;GO:0031901;GO:0042995;GO:0043087;GO:0043547;GO:0046855;GO:0046856;GO:…	K01099	EC:3.1.3.36	T;U	0UQ5N;0V9Z6;1CPWF;1B2RH;0DF6X;09Z1Q;KOG0565;195QA;12S2S	OCRL, inositol polyphosphate-5-phosphatase [Source:MGI Symbol;Acc:MGI:109589]	320634	Q6NVF0
ENSMUSG00000001175	3258	58.8394	3248	53.03	3880	62.9781	4626	66.8681	4954	69.6711	5371	76.3878	5110	72.686	4147	69.6422	4359	68.6111	5433	76.7757	3326	59.006	3607	57.5161	12	100165694	100176073	+	4706	Calm1	GO:0000086;GO:0000226;GO:0000922;GO:0000922;GO:0001975;GO:0002027;GO:0005509;GO:0005509;GO:0005509;GO:0005509;GO:0005509;GO:0005509;GO:0005513;GO:0005634;GO:0005634;GO:0005654;GO:0005737;GO:0005737;GO:0005737;GO:0005737;GO:0005813;GO:0005819;GO:0005829;GO:0005856;GO:0005876;GO:0005886;GO:0005886;GO:0007190;GO:0008076;GO:0008179;GO:0008179;GO:0008179;GO:0010856;GO:0010880;GO:0019722;GO:0019722;GO:…	K02183	-	T	KOG0027	calmodulin 1 [Source:MGI Symbol;Acc:MGI:88251]	12313	P0DP26;P0DP27;P0DP28
ENSMUSG00000001211	1657	18.0782	1649	16.2645	1971	19.3267	3509	30.6416	3117	26.4818	2821	24.2374	3217	27.6436	2284	23.1712	2502	23.7908	2459	20.9922	2337	25.0465	2718	26.1823	10	78105012	78188323	-	7790	Agpat3	GO:0003841;GO:0003841;GO:0003841;GO:0003841;GO:0005634;GO:0005635;GO:0005635;GO:0005635;GO:0005783;GO:0005783;GO:0005783;GO:0005789;GO:0005789;GO:0005789;GO:0006629;GO:0008654;GO:0012505;GO:0016020;GO:0016021;GO:0016024;GO:0016740;GO:0016746;GO:0016746;GO:0016746;GO:0042171;GO:0003841;GO:0003841;GO:0003841;GO:0005634;GO:0005635;GO:0005635;GO:0005783;GO:0005783;GO:0005783;GO:0005789;GO:0005789;GO:…	K13523	-	I	0A2DT;1CRVN;0UTST;1ASQR;0VEC2;12X3Y;18TXG;0DH5D;KOG1505	1-acylglycerol-3-phosphate O-acyltransferase 3 [Source:MGI Symbol;Acc:MGI:1336186]	28169	Q9D517
ENSMUSG00000001225	0	0	0	0	1	0.0119933	0	0	1	0.0103915	0	0	0	0	0	0	0	0	0	0	0	0	4	0.0471286	12	31440870	31523916	+	6369	Slc26a3	GO:0005887;GO:0006821;GO:0008271;GO:0008272;GO:0015116;GO:0015301;GO:0015701;GO:0016020;GO:0016020;GO:0016021;GO:0016021;GO:0055085;GO:0098656;GO:1902358;GO:0005515;GO:0005515;GO:0005886;GO:0005887;GO:0005887;GO:0005887;GO:0006821;GO:0008271;GO:0008272;GO:0015106;GO:0015106;GO:0015108;GO:0015108;GO:0015116;GO:0015116;GO:0015297;GO:0015301;GO:0015301;GO:0015301;GO:0015701;GO:0016020;GO:0016020;GO:…	K14078	-	P	1ATF1;1CQW5;0UHUX;0V5WY;09UX5;18UKA;0DG6J;12Q5P;KOG0236	solute carrier family 26, member 3 [Source:MGI Symbol;Acc:MGI:107181]	13487	Q9WVC8
ENSMUSG00000001227	57	1.22088	45	0.871362	76	1.46302	109	1.86862	142	2.36846	194	3.27228	92	1.55202	98	1.95184	69	1.28806	213	3.5698	46	0.967858	122	2.30719	17	56430085	56447343	-	3968	Sema6b	GO:0001755;GO:0005615;GO:0005886;GO:0005887;GO:0007275;GO:0007399;GO:0007411;GO:0016020;GO:0016021;GO:0030154;GO:0030215;GO:0030215;GO:0030215;GO:0030335;GO:0045499;GO:0048843;GO:0050919;GO:0071526;GO:0001755;GO:0005615;GO:0005886;GO:0005887;GO:0007275;GO:0007399;GO:0007411;GO:0016020;GO:0016021;GO:0030154;GO:0030215;GO:0030215;GO:0030215;GO:0030335;GO:0045499;GO:0048843;GO:0050919;GO:0071526;	K06842	-	T	09T8Q;1CZ5E;190TZ;1AZ5N;0USF0;0DEQ6;12PB2;KOG3611;0V47N	sema domain, transmembrane domain (TM), and cytoplasmic domain, (semaphorin) 6B [Source:MGI Symbol;Acc:MGI:1202889]	20359	O54951;Q3UTK5
ENSMUSG00000001228	3	0.0598663	3	0.0541217	7	0.125545	69	1.10206	70	1.08778	89	1.39863	94	1.47741	58	1.07624	22	0.382626	78	1.21793	35	0.686098	16	0.281908	17	56610321	56630486	+	4259	Uhrf1	GO:0000122;GO:0000122;GO:0000785;GO:0000785;GO:0000785;GO:0000791;GO:0000791;GO:0000792;GO:0000792;GO:0000792;GO:0000987;GO:0003677;GO:0004842;GO:0005515;GO:0005515;GO:0005634;GO:0005634;GO:0005654;GO:0005654;GO:0005654;GO:0005657;GO:0005657;GO:0005886;GO:0006281;GO:0006325;GO:0006511;GO:0006511;GO:0006974;GO:0007049;GO:0008270;GO:0008270;GO:0008327;GO:0010216;GO:0010216;GO:0010216;GO:0010390;GO:…	K10638	EC:2.3.2.27	O;K;B	1ATH5;12QI6;0UHXJ;1CSH4;192FU;0IFAP;09WHH;0DHST;0V7FZ	ubiquitin-like, containing PHD and RING finger domains, 1 [Source:MGI Symbol;Acc:MGI:1338889]	18140	Q8VDF2
ENSMUSG00000001229	513	5.53089	544	5.30231	675	6.54066	583	5.03086	644	5.40684	757	6.42725	555	4.71284	417	4.18056	502	4.71706	762	6.42835	379	4.01396	435	4.14089	17	56493807	56525905	-	7883	Dpp9	GO:0004177;GO:0005737;GO:0005829;GO:0005829;GO:0005829;GO:0005874;GO:0005874;GO:0006508;GO:0006508;GO:0008233;GO:0008236;GO:0008236;GO:0016787;GO:0031252;GO:0031252;GO:0042802;GO:0042802;	K08656	EC:3.4.14.5	O	KOG2281;0V49J;1CRCC;12NW1;18V0P;0UIGW;09TAF;0DGNI;1AY2X	dipeptidylpeptidase 9 [Source:MGI Symbol;Acc:MGI:2443967]	224897	Q8BVG4
ENSMUSG00000001240	111	2.8579	75	1.74572	124	2.86936	287	5.91428	316	6.33564	283	5.73802	208	4.21793	247	5.91346	256	5.74452	224	4.51272	199	5.03307	168	3.81908	11	101136854	101150372	+	3301	Ramp2	GO:0001525;GO:0001525;GO:0001525;GO:0001525;GO:0001570;GO:0001570;GO:0001605;GO:0001605;GO:0002040;GO:0005737;GO:0005737;GO:0005737;GO:0005886;GO:0005886;GO:0005886;GO:0006816;GO:0006816;GO:0006816;GO:0006816;GO:0006886;GO:0007186;GO:0007186;GO:0007189;GO:0007189;GO:0007507;GO:0008217;GO:0008277;GO:0009986;GO:0009986;GO:0009986;GO:0009986;GO:0010628;GO:0010628;GO:0010628;GO:0015026;GO:0015026;GO:…	K08448	-	W;T	0VHRK;0DTZW;196F5;1B5G9;0UUY9;0IYPR;1D3BS;13TAY;0A6TF	receptor (calcitonin) activity modifying protein 2 [Source:MGI Symbol;Acc:MGI:1859650]	54409	Q9WUP0
ENSMUSG00000001247	114	4.46081	480	16.9801	438	15.4037	436	13.655	340	10.3602	125	3.85186	290	8.93758	153	5.56701	228	7.77561	409	12.5227	155	5.95796	231	7.98082	7	30657195	30672889	-	2172	Lsr	GO:0001889;GO:0005515;GO:0005886;GO:0005886;GO:0005886;GO:0006897;GO:0016020;GO:0016021;GO:0019216;GO:0030169;GO:0030228;GO:0034361;GO:0034362;GO:0042627;GO:0042953;GO:0060856;GO:0061436;GO:0061689;GO:0061689;GO:0061833;GO:1904274;GO:1904274;GO:0001889;GO:0005515;GO:0005886;GO:0005886;GO:0005886;GO:0006897;GO:0016020;GO:0016021;GO:0019216;GO:0019216;GO:0030169;GO:0030228;GO:0034361;GO:0034362;GO:…	-	-	T	0IKMJ;0DQT8;0VE0P;0UTYQ;12TKW;18YMB;1B2ED;1CZWV;0A35T	lipolysis stimulated lipoprotein receptor [Source:MGI Symbol;Acc:MGI:1927471]	54135	Q99KG5
ENSMUSG00000001248	203	3.29319	112	1.64258	156	2.2745	286	3.7135	369	4.66151	291	3.71762	218	2.78541	230	3.46952	213	3.01156	322	4.08737	269	4.28676	148	2.11987	7	30829552	30855321	-	5239	Gramd1a	GO:0016020;GO:0016021;GO:0005776;GO:0005783;GO:0005789;GO:0005829;GO:0005886;GO:0005886;GO:0006869;GO:0006914;GO:0008289;GO:0015485;GO:0015918;GO:0016020;GO:0016021;GO:0031227;GO:0031227;GO:0031234;GO:0031234;GO:0031410;GO:0044232;GO:0044232;GO:0071397;GO:0120009;GO:0120020;GO:0140268;GO:0005776;GO:0005783;GO:0005789;GO:0005829;GO:0005829;GO:0005886;GO:0005886;GO:0005886;GO:0006869;GO:0006914;GO:…	-	-	S;D;P	0V4X4;18Y25;12P9A;0UQEH;1CW4M;0DEH3;1AYFK;09TY4;KOG1032	GRAM domain containing 1A [Source:MGI Symbol;Acc:MGI:105490]	52857	Q8VEF1
ENSMUSG00000001249	4411	91.4148	5599	104.901	5417	100.897	6217	103.123	5206	84.0162	4665	76.1347	6429	104.939	5716	110.152	5361	96.8313	5540	89.8371	4928	100.324	5952	108.91	7	30798150	30814715	-	4101	Hpn	GO:0004252;GO:0004252;GO:0005789;GO:0005886;GO:0005887;GO:0006508;GO:0006508;GO:0006508;GO:0008233;GO:0008233;GO:0008236;GO:0008236;GO:0008236;GO:0008360;GO:0009986;GO:0010719;GO:0010756;GO:0016020;GO:0016020;GO:0016021;GO:0016021;GO:0016787;GO:0030307;GO:0031965;GO:0034769;GO:0043066;GO:0043923;GO:0050680;GO:0070008;GO:2000347;GO:0004252;GO:0006508;GO:0008236;GO:0016020;GO:0070008;GO:0004252;GO:…	K08665	EC:3.4.21.106	O;P;E	0V94Z;KOG3627;0UNCU;1B08B;1902H;0DFNK;1341Z;09Y7F;1CUDR	hepsin [Source:MGI Symbol;Acc:MGI:1196620]	15451	O35453
ENSMUSG00000001260	0	0	0	0	0	0	3	0.0259339	6	0.0504639	1	0.00850553	2	0.0170134	0	0	4	0.037653	3	0.0253535	1	0.0106098	0	0	5	70908390	70999960	-	7869	Gabrg1	GO:0004888;GO:0004890;GO:0004890;GO:0004890;GO:0004890;GO:0005216;GO:0005230;GO:0005237;GO:0005254;GO:0005254;GO:0005886;GO:0005886;GO:0005887;GO:0006811;GO:0006811;GO:0006821;GO:0006821;GO:0007165;GO:0007214;GO:0007214;GO:0007268;GO:0007268;GO:0008503;GO:0016020;GO:0016020;GO:0016020;GO:0016021;GO:0016021;GO:0022851;GO:0030054;GO:0030594;GO:0032590;GO:0034220;GO:0034220;GO:0034707;GO:0042391;GO:…	K05186	-	T;W	18VKV;0UPC9;0DKUC;09U8T;0V57Y;KOG3642;12RN9;1AYYN;1CVP9	gamma-aminobutyric acid (GABA) A receptor, subunit gamma 1 [Source:MGI Symbol;Acc:MGI:103156]	14405	Q9R0Y8
ENSMUSG00000001270	68	1.99632	78	2.07016	92	2.42744	377	8.85846	393	8.98448	542	12.5306	248	5.73436	113	3.08475	208	5.32199	552	12.6802	146	4.21046	129	3.34377	12	111635795	111638772	-	2895	Ckb	GO:0000166;GO:0003824;GO:0004111;GO:0004111;GO:0004111;GO:0004111;GO:0005515;GO:0005524;GO:0005615;GO:0005634;GO:0005634;GO:0005737;GO:0005739;GO:0005829;GO:0005829;GO:0007420;GO:0016301;GO:0016301;GO:0016301;GO:0016310;GO:0016740;GO:0016772;GO:0021549;GO:0030425;GO:0030425;GO:0030644;GO:0030644;GO:0031625;GO:0031625;GO:0043025;GO:0043025;GO:0043209;GO:0046314;GO:0046314;	K00933	EC:2.7.3.2	C	12SPN;18T2Y;1B2F5;1CWT1;0DMXA;0USN0;KOG3581;0VB6E;0A0AG	creatine kinase, brain [Source:MGI Symbol;Acc:MGI:88407]	12709	Q04447
ENSMUSG00000001280	279	2.87004	334	3.10613	314	2.90305	403	3.31807	423	3.38847	439	3.55631	339	2.7466	312	2.98442	332	2.97655	384	3.09088	281	2.83953	244	2.21616	15	102314578	102344839	+	8262	Sp1	GO:0000785;GO:0000785;GO:0000785;GO:0000791;GO:0000976;GO:0000977;GO:0000978;GO:0000978;GO:0000978;GO:0000978;GO:0000981;GO:0000981;GO:0000987;GO:0001103;GO:0001228;GO:0001503;GO:0001701;GO:0001829;GO:0001889;GO:0001892;GO:0003677;GO:0003677;GO:0003690;GO:0003700;GO:0005515;GO:0005515;GO:0005634;GO:0005634;GO:0005654;GO:0005737;GO:0006355;GO:0006355;GO:0006357;GO:0006357;GO:0008022;GO:0008134;GO:…	K04684	-	K	0A15Z;1AWUP;1907J;0DI1F;1CSS2;13K7B;KOG1721;0UTQF;0VC22	trans-acting transcription factor 1 [Source:MGI Symbol;Acc:MGI:98372]	20683	O89090;G3X8Q0
ENSMUSG00000001281	23	0.705695	12	0.332858	27	0.744549	113	2.77501	179	4.27683	148	3.57604	78	1.88494	39	1.11269	56	1.4975	107	2.56886	58	1.74813	25	0.677261	15	102124430	102140379	-	2770	Itgb7	GO:0007155;GO:0007160;GO:0007229;GO:0008305;GO:0038023;GO:0003366;GO:0003366;GO:0005178;GO:0005925;GO:0007155;GO:0007155;GO:0007160;GO:0007160;GO:0007160;GO:0007160;GO:0007229;GO:0007229;GO:0007229;GO:0007229;GO:0007229;GO:0008305;GO:0009986;GO:0009986;GO:0016020;GO:0016021;GO:0016477;GO:0033627;GO:0034113;GO:0034113;GO:0034446;GO:0034446;GO:0034669;GO:0034669;GO:0038023;GO:0043113;GO:0043113;GO:…	K06590	-	W	0DG9T;1CUIS;0V602;1AWM0;09V0A;192FG;12SZY;KOG1226;0USK4	integrin beta 7 [Source:MGI Symbol;Acc:MGI:96616]	16421	P26011
ENSMUSG00000001285	250	7.52659	234	6.36888	211	5.70928	258	6.21691	278	6.51753	256	6.06946	305	7.2322	276	7.7266	246	6.45482	221	5.20616	242	7.15699	256	6.80495	15	102240144	102246574	+	2823	Myg1	GO:0003674;GO:0004518;GO:0005634;GO:0005634;GO:0005634;GO:0005634;GO:0005654;GO:0005654;GO:0005654;GO:0005730;GO:0005737;GO:0005739;GO:0005739;GO:0005739;GO:0005759;GO:0016787;GO:0035641;GO:0090305;	-	-	S;O;T;K	09Y19;0DJEB;191X2;1CU6S;0UUH3;0V8M7;1B2AI;KOG2948;12QJC	melanocyte proliferating gene 1 [Source:MGI Symbol;Acc:MGI:1929864]	60315	Q9JK81
ENSMUSG00000001288	60	1.19676	51	0.919637	77	1.38035	154	2.45852	217	3.37052	161	2.52892	149	2.34076	73	1.35395	107	1.86008	120	1.87286	115	2.25326	121	2.13093	15	102143373	102165952	-	4261	Rarg	GO:0000122;GO:0000122;GO:0000785;GO:0000785;GO:0000977;GO:0000978;GO:0001843;GO:0002063;GO:0002068;GO:0003417;GO:0003430;GO:0003677;GO:0003677;GO:0003677;GO:0003682;GO:0003700;GO:0003700;GO:0004879;GO:0004879;GO:0004879;GO:0004879;GO:0005515;GO:0005515;GO:0005634;GO:0005634;GO:0005634;GO:0005634;GO:0005654;GO:0005654;GO:0005654;GO:0005667;GO:0005737;GO:0006355;GO:0008270;GO:0008284;GO:0008284;GO:…	K08529	-	K	1B3S3;0A2S1;0VCMW;1CUZC;18VB6;13J5G;0DK5J;KOG3575;0UIJW	retinoic acid receptor, gamma [Source:MGI Symbol;Acc:MGI:97858]	19411	P18911
ENSMUSG00000001289	1463	89.1971	1195	65.8663	1375	75.3441	1596	77.8817	1470	69.7916	1812	86.9994	1596	76.6393	1540	87.3068	1394	74.0729	1645	78.4764	1165	69.7732	1354	72.8872	15	102234551	102240308	+	1394	Pfdn5	GO:0005634;GO:0005737;GO:0005829;GO:0005829;GO:0006355;GO:0006457;GO:0016272;GO:0016272;GO:0045111;GO:0045111;GO:0045892;GO:0051082;GO:0060041;GO:0090090;GO:0006457;GO:0016272;GO:0051082;GO:0006457;GO:0016272;GO:0051082;GO:0006457;GO:0016272;GO:0051082;GO:0006457;GO:0016272;GO:0051082;GO:0006457;GO:0016272;GO:0051082;	K04797	-	O;K	0VDR5;0UJDB;KOG3048;18ZN6;1AVI2;0DQHS;13Q05;0A6QU;1CUKA	prefoldin 5 [Source:MGI Symbol;Acc:MGI:1928753]	56612	Q9WU28
ENSMUSG00000001300	19	0.235567	18	0.201754	24	0.267432	101	1.00226	63	0.60825	91	0.888494	51	0.498017	31	0.357392	42	0.453839	57	0.552972	20	0.243584	27	0.295564	8	8667434	8711242	-	6855	Efnb2	GO:0001525;GO:0001945;GO:0002042;GO:0002042;GO:0005102;GO:0005515;GO:0005886;GO:0005886;GO:0005886;GO:0005886;GO:0005912;GO:0007155;GO:0007155;GO:0007275;GO:0007399;GO:0007411;GO:0008284;GO:0009887;GO:0010839;GO:0010977;GO:0016020;GO:0016020;GO:0016021;GO:0030054;GO:0030154;GO:0031295;GO:0034332;GO:0046875;GO:0046875;GO:0046875;GO:0048013;GO:0048013;GO:0048013;GO:0048013;GO:0048514;GO:0048514;GO:…	K05463	-	T	12N8C;0DQMF;1AUQI;0A2ZS;0USTP;1CZQ1;KOG3858;0V9AG;1921T	ephrin B2 [Source:MGI Symbol;Acc:MGI:105097]	13642	P52800;Q4FJM3
ENSMUSG00000001305	50	1.31198	79	1.87402	110	2.59413	78	1.63813	75	1.5325	64	1.32248	92	1.90133	77	1.87875	101	2.30978	96	1.97104	69	1.77854	61	1.41324	1	186453175	186481555	-	3239	Rrp15	GO:0000460;GO:0000470;GO:0003674;GO:0006364;GO:0030687;	-	-	S;A	1CZEX;1AWEC;0VDKW;0A2R5;0DQD0;18W4C;KOG2974;13TG0;0UQ8W	ribosomal RNA processing 15 homolog [Source:MGI Symbol;Acc:MGI:1914473]	67223	Q9CYX7
ENSMUSG00000001313	112	4.78337	145	5.59851	176	6.75568	249	8.51161	137	4.55634	137	4.60774	151	5.07932	129	5.12303	148	5.50894	218	7.28516	85	3.56608	94	3.54463	11	101355825	101362679	+	1990	Rnd2	GO:0000166;GO:0002080;GO:0003924;GO:0003924;GO:0005515;GO:0005525;GO:0005525;GO:0005525;GO:0005769;GO:0005769;GO:0005856;GO:0005886;GO:0005938;GO:0007015;GO:0007163;GO:0007264;GO:0008360;GO:0016020;GO:0016477;GO:0019901;GO:0030865;GO:0031410;GO:0031410;GO:0032956;GO:0042995;GO:0043231;GO:0047485;GO:0047485;GO:0048672;	K07858	-	Z;S	0A27X;1925V;1AXJA;0VB41;0DEP0;KOG0393;0UUJE;1CYVI;138RW	Rho family GTPase 2 [Source:MGI Symbol;Acc:MGI:1338755]	11858	Q9QYM5;A2A4Q3
ENSMUSG00000001323	323	6.02014	415	6.99264	437	7.32025	537	8.01078	560	8.12778	351	5.15185	536	7.86831	360	6.23918	454	7.37481	347	5.06058	418	7.65309	386	6.35211	11	74797185	74816774	-	4560	Srr	GO:0000166;GO:0000287;GO:0000287;GO:0000287;GO:0000287;GO:0003824;GO:0003941;GO:0003941;GO:0003941;GO:0003941;GO:0005509;GO:0005515;GO:0005524;GO:0005524;GO:0005524;GO:0005524;GO:0005524;GO:0005737;GO:0005737;GO:0005737;GO:0005737;GO:0005886;GO:0005886;GO:0006520;GO:0006563;GO:0006563;GO:0006563;GO:0006563;GO:0007420;GO:0007568;GO:0008152;GO:0008721;GO:0009069;GO:0014070;GO:0016594;GO:0016829;GO:…	K12235	EC:5.1.1.18	H;E	0DEJI;09T8C;1AREK;KOG1250;1CP9E;0V869;18U5Y;0UFIF;12QW9	serine racemase [Source:MGI Symbol;Acc:MGI:1351636]	27364	Q9QZX7
ENSMUSG00000001333	0	0	1	0.0268465	2	0.0533789	0	0	4	0.0924995	0	0	0	0	0	0	4	0.103526	3	0.0697088	2	0.0583426	1	0.0262196	4	129181410	129202352	+	2862	Sync	GO:0005515;GO:0005737;GO:0005737;GO:0005829;GO:0005829;GO:0005882;GO:0005882;GO:0005882;GO:0030018;GO:0030018;GO:0031594;GO:0031594;GO:0042383;GO:0042383;GO:0045103;GO:0045103;GO:0048471;	K10377	-	Z	18V6M;0IKIK;09XIG;1B3YZ;0VDZW;0DQSG;1CZVV;0UTY4;13J3S	syncoilin [Source:MGI Symbol;Acc:MGI:1916078]	68828	Q9EPM5;C0LQ89
ENSMUSG00000001334	5	0.153801	1	0.0278085	1	0.0276458	15	0.369297	11	0.263488	11	0.26646	15	0.363406	13	0.371837	25	0.670222	14	0.336964	18	0.543898	8	0.217272	4	129030792	129038386	+	2763	Fndc5	GO:0005179;GO:0005515;GO:0005576;GO:0005576;GO:0005777;GO:0005778;GO:0005783;GO:0005886;GO:0005886;GO:0007165;GO:0014850;GO:0016020;GO:0016021;GO:0090336;GO:0090336;	K24486	-	S;T	1AWB6;12QJ5;1CQKA;0V5KQ;18X8X;0DFWX;0IESX;09UM6;0UHEG	fibronectin type III domain containing 5 [Source:MGI Symbol;Acc:MGI:1917614]	384061	Q8K4Z2
ENSMUSG00000001348	1073	44.9234	1140	43.1486	1057	39.773	1496	50.1304	1037	33.8089	1394	45.9608	1257	41.4496	1141	44.4201	1089	39.7367	2252	73.7748	842	34.6291	1237	45.7266	9	22038023	22047007	-	2030	Acp5	GO:0001503;GO:0003993;GO:0003993;GO:0003993;GO:0003993;GO:0005764;GO:0005764;GO:0008198;GO:0008198;GO:0008199;GO:0008199;GO:0016311;GO:0016787;GO:0016787;GO:0032496;GO:0032691;GO:0032695;GO:0032720;GO:0032929;GO:0034097;GO:0045019;GO:0045453;GO:0045453;GO:0046872;GO:0050728;GO:0050830;GO:0060349;GO:0001503;GO:0003993;GO:0003993;GO:0003993;GO:0003993;GO:0005764;GO:0005764;GO:0008198;GO:0008198;GO:…	K14379	EC:3.1.3.2	O	18WGQ;1B2SR;KOG2679;0VCQA;0DPGS;0A1UK;0USUE;1CYF5;138I5	acid phosphatase 5, tartrate resistant [Source:MGI Symbol;Acc:MGI:87883]	11433	Q05117
ENSMUSG00000001349	0	0	0	0	17	0.474616	0	0	4	0.0967593	20	0.489254	2	0.0489323	2	0.0577702	2	0.0541469	32	0.777803	1	0.0305147	2	0.0548541	9	22010512	22020926	+	2736	Cnn1	GO:0003779;GO:0003779;GO:0005516;GO:0031032;GO:0003779;GO:0003779;GO:0003779;GO:0003779;GO:0005516;GO:0005856;GO:0005856;GO:0031032;GO:1904706;GO:1904706;GO:0003779;GO:0031032;GO:0003779;GO:0003779;GO:0005516;GO:0031032;	-	-	Z	1CYR7;1B5BV;18ZKF;KOG2046;0VDP2;0A2XZ;0UTTE;0DPS0;13HAN	calponin 1 [Source:MGI Symbol;Acc:MGI:104979]	12797	Q08091;B2RSH3;Q8CBQ2
ENSMUSG00000001366	300	8.21691	372	9.21126	419	10.3143	460	10.0842	544	11.6029	440	9.49056	566	12.21	417	10.6205	501	11.9596	448	9.60135	495	13.3183	479	11.5838	9	77988781	78016347	-	3103	Fbxo9	GO:0005737;GO:0005737;GO:0016567;GO:0016567;GO:0019005;GO:0019005;GO:0031146;GO:0031146;GO:0032006;GO:0032006;GO:0045087;GO:0045444;GO:0005737;GO:0005737;GO:0005737;GO:0016567;GO:0016567;GO:0016567;GO:0019005;GO:0019005;GO:0019005;GO:0031146;GO:0031146;GO:0031146;GO:0032006;GO:0032006;GO:0032006;GO:0045087;GO:0045444;GO:0005737;GO:0005737;GO:0016567;GO:0016567;GO:0019005;GO:0019005;GO:0031146;GO:…	K10295	-	S;O	KOG2997;0V90J;0UQ9R;12PAY;1B4YJ;09Y37;18YIK;1CV2P;0DK8U	f-box protein 9 [Source:MGI Symbol;Acc:MGI:1918788]	71538	Q8BK06
ENSMUSG00000001376	114	0.892491	131	0.92717	109	0.766948	220	1.37854	194	1.18272	236	1.455	223	1.37504	112	0.815339	135	0.921136	188	1.15166	178	1.36891	162	1.1198	6	3498382	3603531	+	10856	Vps50	GO:0000149;GO:0000149;GO:0000149;GO:0005768;GO:0005829;GO:0015031;GO:0016020;GO:0016020;GO:0032456;GO:0032456;GO:0032456;GO:0032456;GO:0032456;GO:0048471;GO:0055037;GO:0055037;GO:0055037;GO:1990745;GO:1990745;GO:1990745;GO:1990745;GO:1990745;GO:0000149;GO:0000149;GO:0005768;GO:0005829;GO:0015031;GO:0016020;GO:0016020;GO:0032456;GO:0032456;GO:0032456;GO:0032456;GO:0048471;GO:0055037;GO:0055037;GO:…	K23288	-	S	1CZP4;0DQTG;12RD6;0A1N1;KOG2939;0UGEM;1B4IT;1920Q;0V7FF	VPS50 EARP/GARPII complex subunit [Source:MGI Symbol;Acc:MGI:1920538]	73288	Q8CI71
ENSMUSG00000001380	306	10.6281	364	11.4294	502	15.6704	528	14.6779	503	13.6045	409	11.1869	473	12.9392	374	12.0789	468	14.1668	575	15.6268	360	12.2827	439	13.4625	18	36899581	36916258	-	2447	Hars	GO:0000166;GO:0004812;GO:0004812;GO:0004821;GO:0004821;GO:0004821;GO:0004821;GO:0005524;GO:0005524;GO:0005524;GO:0005737;GO:0005737;GO:0005737;GO:0005739;GO:0005829;GO:0005829;GO:0005829;GO:0006412;GO:0006418;GO:0006427;GO:0006427;GO:0006427;GO:0006427;GO:0016874;GO:0032543;GO:0042802;GO:0042802;GO:0042803;GO:0042803;GO:0000166;GO:0004812;GO:0004812;GO:0005524;GO:0006412;GO:0006418;	K01892	EC:6.1.1.21	J	KOG1936;0V4JU;09TKV;0UTUK;1B1MK;1CU4R;0DJCH;18YN1;12R96	histidyl-tRNA synthetase [Source:MGI Symbol;Acc:MGI:108087]	15115	Q61035
ENSMUSG00000001383	714	23.4117	600	17.7858	728	21.4539	816	21.4151	769	19.6354	885	22.8523	813	20.996	609	18.5683	742	21.2045	874	22.424	651	20.9687	723	20.9314	18	36926929	36932719	+	2592	Zmat2	GO:0000398;GO:0000398;GO:0000398;GO:0000398;GO:0000398;GO:0003676;GO:0003677;GO:0005634;GO:0005634;GO:0005634;GO:0005681;GO:0005681;GO:0006397;GO:0008270;GO:0008380;GO:0046540;GO:0046872;GO:0071005;GO:0071005;GO:0071005;	K12848	-	S	0UKSQ;0A3XC;KOG4727;0VEND;1CYFX;0DPHC;1AW8V;13TQX;18X6M	zinc finger, matrin type 2 [Source:MGI Symbol;Acc:MGI:1913742]	66492	Q9CPW7
ENSMUSG00000001403	1	0.0326886	7	0.206863	10	0.293789	72	1.88376	75	1.90914	363	9.34446	46	1.18431	26	0.790297	30	0.854688	117	2.9926	25	0.802772	30	0.865852	2	164611818	164620742	+	2600	Ube2c	GO:0000151;GO:0000151;GO:0000166;GO:0000209;GO:0004842;GO:0004842;GO:0004842;GO:0005524;GO:0005634;GO:0005680;GO:0005680;GO:0005680;GO:0005829;GO:0005829;GO:0005886;GO:0005886;GO:0006511;GO:0006511;GO:0006511;GO:0007049;GO:0010458;GO:0010458;GO:0010458;GO:0010994;GO:0010994;GO:0010994;GO:0016567;GO:0016567;GO:0016567;GO:0016740;GO:0030071;GO:0031145;GO:0031145;GO:0031145;GO:0031145;GO:0031536;GO:…	K06688	EC:2.3.2.23	O	1CU3H;1AXI1;09XYD;0UN0T;13RDJ;0DJB9;195R3;KOG0421;0V8W5	ubiquitin-conjugating enzyme E2C [Source:MGI Symbol;Acc:MGI:1915862]	68612	Q9D1C1;A2A4Z0
ENSMUSG00000001415	361	4.41079	271	2.99342	319	3.503	538	5.26124	521	4.95709	637	6.12916	401	3.85893	433	4.91947	369	3.9294	506	4.83757	412	4.94497	419	4.52012	3	88243567	88269645	+	6956	Smg5	GO:0000184;GO:0000184;GO:0005634;GO:0005634;GO:0005634;GO:0005634;GO:0005697;GO:0005737;GO:0005737;GO:0005737;GO:0005737;GO:0031625;GO:0031625;GO:0032204;GO:0032204;GO:0035303;GO:0035303;GO:0035303;GO:0042162;GO:0042162;GO:0042162;GO:0042826;GO:0042826;GO:0051721;GO:0051721;GO:0051721;GO:0070034;GO:0070034;GO:0070034;GO:0000184;	K11125	-	A	0INQY;1BAT6;0V2V6;0E7TW;1DETP;0WG35;0B3P5;19735;13BTR	Smg-5 homolog, nonsense mediated mRNA decay factor (C. elegans) [Source:MGI Symbol;Acc:MGI:2447364]	229512	Q6ZPY2;Q3UZS1
ENSMUSG00000001416	988	13.1822	1187	14.3176	1430	17.1477	1706	18.2182	1414	14.6913	1328	13.9534	1480	15.5526	1001	12.4189	1310	15.2332	1476	15.4093	999	13.0934	1159	13.6534	3	88204423	88229074	+	6370	Cct3	GO:0000166;GO:0002199;GO:0005515;GO:0005515;GO:0005515;GO:0005524;GO:0005524;GO:0005737;GO:0005829;GO:0005832;GO:0005832;GO:0005832;GO:0005874;GO:0005874;GO:0005886;GO:0006457;GO:0006457;GO:0006457;GO:0007339;GO:0032212;GO:0032212;GO:0043209;GO:0044183;GO:0044297;GO:0046931;GO:0050821;GO:0050821;GO:0051082;GO:0051082;GO:1901998;GO:1904851;GO:1904851;GO:0000166;GO:0005524;GO:0005524;GO:0005737;GO:…	K09495	-	O	0DMA3;0UMCQ;12PF7;0VBFF;09W5S;1B065;KOG0364;1CW58;190QW	chaperonin containing Tcp1, subunit 3 (gamma) [Source:MGI Symbol;Acc:MGI:104708]	12462	P80318;Q3U4U6
ENSMUSG00000001418	684	9.24071	672	8.20743	713	8.65724	1010	10.9211	1046	11.0043	1200	12.7668	941	10.0127	812	10.2006	913	10.7501	1007	10.645	650	8.6262	765	9.12509	3	88232330	88238620	+	6291	Glmp	GO:0005515;GO:0005634;GO:0005634;GO:0005764;GO:0005764;GO:0005764;GO:0005764;GO:0005765;GO:0005829;GO:0005829;GO:0016020;GO:0016021;GO:0045944;GO:0045944;GO:0050821;GO:0061462;GO:0005765;GO:0016020;GO:0016021;GO:0005765;GO:0016020;GO:0016021;GO:0005765;GO:0016020;GO:0016021;GO:0005765;GO:0016020;GO:0016021;	-	-	S;K	13K52;0UFRR;0IGRY;18YET;0DQW8;0VE3A;0A38P;1D008;1B55U	glycosylated lysosomal membrane protein [Source:MGI Symbol;Acc:MGI:1913318]	56700	Q9JHJ3
ENSMUSG00000001419	175	2.48509	153	1.9642	171	2.18244	299	3.39838	328	3.62709	359	4.01468	229	2.56126	237	3.1295	185	2.28964	256	2.84454	189	2.63647	120	1.50457	3	88049679	88079393	+	5985	Mef2d	GO:0000977;GO:0003677;GO:0003677;GO:0005634;GO:0007399;GO:0045944;GO:0046983;GO:0000977;GO:0003677;GO:0003677;GO:0005634;GO:0007399;GO:0045944;GO:0046983;GO:0000977;GO:0003677;GO:0003677;GO:0005634;GO:0007399;GO:0045944;GO:0046983;GO:0000785;GO:0000977;GO:0000977;GO:0000977;GO:0000978;GO:0000978;GO:0000981;GO:0000981;GO:0000981;GO:0001228;GO:0001649;GO:0001958;GO:0002062;GO:0003677;GO:0003677;GO:…	K09262	-	K	1AZYA;KOG0014;12SAZ;0A1FY;18X46;0UMD7;0DP3H;1CY1H;0VB2M	myocyte enhancer factor 2D [Source:MGI Symbol;Acc:MGI:99533]	17261	Q63943;Q921S6
ENSMUSG00000001420	7	0.204303	22	0.580483	19	0.498393	28	0.654082	21	0.477284	13	0.298795	23	0.528711	23	0.624204	9	0.228934	12	0.274048	22	0.63075	19	0.489618	3	88235962	88243455	-	2912	Tmem79	GO:0002070;GO:0005737;GO:0005764;GO:0005765;GO:0005765;GO:0005794;GO:0016020;GO:0016021;GO:0031069;GO:0032588;GO:0032588;GO:0042335;GO:0042802;GO:0042802;GO:0045055;GO:0045055;GO:0045684;GO:0061436;GO:0061436;GO:0070268;GO:0002070;GO:0005737;GO:0005764;GO:0005765;GO:0005765;GO:0005794;GO:0016020;GO:0016021;GO:0031069;GO:0032588;GO:0032588;GO:0042335;GO:0042802;GO:0045055;GO:0045055;GO:0045684;GO:…	-	-	S	1391Y;0DMMP;1AVQH;1CWHA;0A025;0UK82;0VAYJ;0IE7M;18X3K	transmembrane protein 79 [Source:MGI Symbol;Acc:MGI:1919163]	71913	Q9D709
ENSMUSG00000001424	1107	9.64274	1570	12.3635	1628	12.7452	1815	12.6539	1646	11.1651	1334	9.15083	1672	11.471	1364	11.0481	1526	11.585	1401	9.549	1002	8.57387	1395	10.7289	6	28475138	28935161	+	9757	Snd1	GO:0003676;GO:0004518;GO:0090305;GO:0003676;GO:0003723;GO:0003723;GO:0003723;GO:0004518;GO:0004518;GO:0004518;GO:0004519;GO:0004519;GO:0004519;GO:0004521;GO:0004521;GO:0005515;GO:0005515;GO:0005634;GO:0005634;GO:0005634;GO:0005737;GO:0005737;GO:0005737;GO:0005739;GO:0005829;GO:0005829;GO:0006401;GO:0010564;GO:0010564;GO:0010587;GO:0010587;GO:0016442;GO:0016787;GO:0031047;GO:0042470;GO:0090305;GO:…	K15979	-	K	18YGG;1CZ04;0DPZT;1AY1Y;12RQV;09Z0G;KOG2039;0VA3E;0UGSM	staphylococcal nuclease and tudor domain containing 1 [Source:MGI Symbol;Acc:MGI:1929266]	56463	Q78PY7
ENSMUSG00000001435	7107	86.0313	9095	99.5317	8554	93.0636	9033	87.5182	8998	84.8195	6801	64.8328	9307	88.7345	7575	85.2656	8615	90.89	7895	74.7806	6955	82.7035	7468	79.818	10	76888012	77002382	-	7021	Col18a1	GO:0001525;GO:0001525;GO:0001886;GO:0001886;GO:0005201;GO:0005515;GO:0005576;GO:0005581;GO:0005604;GO:0005604;GO:0005615;GO:0005615;GO:0005615;GO:0007155;GO:0008284;GO:0030020;GO:0030198;GO:0030198;GO:0030335;GO:0031012;GO:0042802;GO:0046872;GO:0062023;GO:2000353;GO:0001525;GO:0001525;GO:0001886;GO:0001886;GO:0005201;GO:0005515;GO:0005576;GO:0005581;GO:0005604;GO:0005604;GO:0005615;GO:0005615;GO:…	K06823	-	W	190Y6;09X6K;13HQD;1B2RC;0V854;0DIHW;KOG3546;0UQUR;1CPIV	collagen, type XVIII, alpha 1 [Source:MGI Symbol;Acc:MGI:88451]	12822	P39061
ENSMUSG00000001436	92	1.6837	54	0.893428	58	0.953993	106	1.55267	93	1.32538	85	1.22503	112	1.61439	86	1.46351	83	1.32387	83	1.18856	72	1.29439	79	1.27653	10	76868075	76896836	+	4644	Slc19a1	GO:0005887;GO:0008518;GO:0015350;GO:0015884;GO:0016020;GO:0016021;GO:0016021;GO:0035461;GO:0051180;GO:0051958;GO:0090482;GO:0005887;GO:0008518;GO:0015350;GO:0015884;GO:0016021;GO:0035461;GO:0051180;GO:0051958;GO:0090482;GO:0005542;GO:0005542;GO:0005542;GO:0005886;GO:0005886;GO:0005886;GO:0005887;GO:0008514;GO:0008517;GO:0008517;GO:0008518;GO:0008518;GO:0008518;GO:0015297;GO:0015350;GO:0015350;GO:…	K14609	-	P	09XUU;1AUZP;0UJH5;18SUD;12SU3;1CXSW;KOG3810;0VATN;0DMFP	solute carrier family 19 (folate transporter), member 1 [Source:MGI Symbol;Acc:MGI:103182]	20509	P41438;Q542F3
ENSMUSG00000001440	1107	14.2768	1279	14.9122	1426	16.5289	1827	18.859	1866	18.7402	1953	19.8352	1392	14.1395	1097	13.1556	1206	13.5557	1531	15.4499	953	12.0735	1081	12.3094	11	97050540	97078707	-	6590	Kpnb1	GO:0005515;GO:0005515;GO:0005515;GO:0005634;GO:0005634;GO:0005635;GO:0005635;GO:0005643;GO:0005654;GO:0005737;GO:0005737;GO:0005829;GO:0006606;GO:0006606;GO:0006606;GO:0006606;GO:0006610;GO:0006886;GO:0007079;GO:0007080;GO:0008139;GO:0010494;GO:0015031;GO:0019894;GO:0019899;GO:0019904;GO:0030953;GO:0031291;GO:0031965;GO:0032991;GO:0040001;GO:0044877;GO:0045184;GO:0051879;GO:0061608;GO:0061608;GO:…	K14293	-	Y;U	KOG1241;09TX5;1AVY9;12T3M;1CPX5;0UMUN;0DF7K;0V4W9;18WW3	karyopherin (importin) beta 1 [Source:MGI Symbol;Acc:MGI:107532]	16211	P70168;Q3UHW8
ENSMUSG00000001441	276	3.25525	317	3.38005	324	3.43447	613	5.78671	625	5.7403	447	4.15178	541	5.02556	408	4.47462	427	4.38928	542	5.00197	381	4.41424	482	5.01936	11	97096668	97171464	-	7206	Npepps	GO:0006508;GO:0006508;GO:0008233;GO:0008237;GO:0008237;GO:0008270;GO:0016787;GO:0046872;GO:0004177;GO:0006508;GO:0006508;GO:0008233;GO:0008237;GO:0008237;GO:0008270;GO:0008270;GO:0016787;GO:0046872;GO:0004177;GO:0004177;GO:0004177;GO:0005634;GO:0005737;GO:0005737;GO:0005829;GO:0005829;GO:0006508;GO:0006508;GO:0006508;GO:0008233;GO:0008237;GO:0008237;GO:0008270;GO:0008270;GO:0016787;GO:0042277;GO:…	K08776	EC:3.4.11.-	O;E	0UPXV;KOG1046;09U40;18UUH;0V532;12P0W;1B2AU;0DG87;1CQXN	aminopeptidase puromycin sensitive [Source:MGI Symbol;Acc:MGI:1101358]	19155	Q11011
ENSMUSG00000001444	4	0.13664	1	0.0308821	0	0	9	0.246069	15	0.399015	12	0.322813	7	0.188334	2	0.0635287	6	0.178633	7	0.187104	5	0.167782	8	0.241288	11	96988897	97006157	-	2488	Tbx21	GO:0000122;GO:0000122;GO:0000785;GO:0000976;GO:0000976;GO:0000978;GO:0000981;GO:0001227;GO:0001227;GO:0001708;GO:0001947;GO:0003677;GO:0003700;GO:0005515;GO:0005515;GO:0005634;GO:0005634;GO:0005634;GO:0006355;GO:0006357;GO:0009615;GO:0010628;GO:0030217;GO:0032703;GO:0043025;GO:0043161;GO:0043565;GO:0043565;GO:0045580;GO:0045892;GO:0045893;GO:0045893;GO:0045893;GO:0048304;GO:0050776;GO:0071310;GO:…	K10166	-	K	1AZIK;1CPKN;18V5P;0V4JG;09TKF;0DEX3;13N83;KOG3585;0UPHR	T-box 21 [Source:MGI Symbol;Acc:MGI:1888984]	57765	Q9JKD8
ENSMUSG00000001445	302	15.0275	332	14.9351	379	16.9497	491	19.5551	535	20.7307	350	13.7152	460	18.0282	333	15.408	349	15.1355	381	14.8345	354	17.3038	393	17.2663	11	96932386	96940039	+	1708	Mrpl10	GO:0003735;GO:0003735;GO:0005654;GO:0005654;GO:0005739;GO:0005739;GO:0005739;GO:0005762;GO:0005762;GO:0005762;GO:0005762;GO:0005840;GO:0006412;GO:0006412;GO:0015934;GO:0042254;GO:1990904;GO:0042254;	K02864	-	J	0USHA;18YDE;1CY38;0DP58;1B4SZ;0A1HE;KOG4241;0VCCX;13J3P	mitochondrial ribosomal protein L10 [Source:MGI Symbol;Acc:MGI:1333801]	107732	Q3TBW2
ENSMUSG00000001467	1643	31.6283	3788	65.923	2351	40.6754	397	6.11681	186	2.78825	184	2.78938	851	12.9027	1000	17.9003	1194	20.0324	1375	20.7113	691	13.0669	436	7.41057	5	4131145	4154746	-	4415	Cyp51	GO:0004497;GO:0004497;GO:0004497;GO:0005506;GO:0005783;GO:0005783;GO:0005789;GO:0006629;GO:0006694;GO:0006694;GO:0006695;GO:0006695;GO:0008202;GO:0008203;GO:0008398;GO:0008398;GO:0008398;GO:0016020;GO:0016021;GO:0016125;GO:0016126;GO:0016491;GO:0016491;GO:0016705;GO:0020037;GO:0020037;GO:0020037;GO:0031090;GO:0033488;GO:0033488;GO:0042177;GO:0043231;GO:0043231;GO:0043231;GO:0046872;GO:0050709;GO:…	K05917	-	Q	12NXY;18U2Y;09UTX;KOG0684;0UPIP;0V5TF;1CVDS;0DKJH;1AZ6H	cytochrome P450, family 51 [Source:MGI Symbol;Acc:MGI:106040]	13121	Q8K0C4
ENSMUSG00000001472	1227	19.3475	1178	16.7925	1286	18.2248	2122	26.7807	2085	25.6015	1671	20.7495	1729	21.4728	1451	21.275	1502	20.6415	1682	20.7526	1652	25.5886	1515	21.0921	8	124100492	124130574	+	5390	Tcf25	GO:0000122;GO:0000122;GO:0003677;GO:0003700;GO:0003714;GO:0005634;GO:0005634;GO:1990112;GO:0000122;GO:0000122;GO:0003677;GO:0003700;GO:0003714;GO:0005634;GO:0005634;GO:1990112;GO:0000122;GO:0000122;GO:0003677;GO:0003700;GO:0003714;GO:0005634;GO:0005634;GO:1990112;GO:0000122;GO:0000122;GO:0000122;GO:0003677;GO:0003700;GO:0003714;GO:0003714;GO:0005634;GO:0005634;GO:0005634;GO:1990112;	-	-	O;K;E	0DM63;18YTU;0UQ9N;0VAJ2;13I3Z;1AXUZ;KOG2422;09ZNB;1CW15	transcription factor 25 (basic helix-loop-helix) [Source:MGI Symbol;Acc:MGI:1914105]	66855	Q8R3L2
ENSMUSG00000001473	125	4.35937	93	2.93214	146	4.57622	449	12.533	379	10.2928	940	25.8162	230	6.31763	173	5.61023	206	6.2614	289	7.88639	175	5.99526	174	5.35783	18	67523787	67535819	+	2437	Tubb6	GO:0000166;GO:0000226;GO:0000278;GO:0003924;GO:0003924;GO:0005200;GO:0005200;GO:0005525;GO:0005525;GO:0005525;GO:0005737;GO:0005737;GO:0005856;GO:0005874;GO:0005874;GO:0005874;GO:0005874;GO:0005874;GO:0007010;GO:0007017;	K07375	-	Z	0UFQ4;0DEPX;KOG1375;09TCM;12NDK;1CPDK;0V4BS;1B0XY	tubulin, beta 6 class V [Source:MGI Symbol;Acc:MGI:1915201]	67951	Q922F4;Q3UMM1
ENSMUSG00000001482	385	7.42315	494	8.61079	521	9.02829	798	12.3148	857	12.8673	721	10.9475	665	10.0986	433	7.76312	525	8.82221	690	10.4098	601	11.383	558	9.49923	8	124150266	124190009	+	4408	Def8	GO:0005515;GO:0005575;GO:0032418;GO:0035556;GO:0045780;GO:0046872;GO:1900029;GO:0005515;GO:0005575;GO:0032418;GO:0035556;GO:0045780;GO:0046872;GO:1900029;GO:0035556;GO:0035556;GO:0035556;GO:0005515;GO:0005575;GO:0032418;GO:0035556;GO:0045780;GO:0046872;GO:1900029;	-	-	T	KOG1829;0E9GR;13G07;1BBHX;197GD;1DGBZ;0V3V0;0WJ24;0B6C5	differentially expressed in FDCP 8 [Source:MGI Symbol;Acc:MGI:1346331]	23854	Q99J78
ENSMUSG00000001493	1	0.0381464	1	0.034486	5	0.171421	12	0.36638	10	0.297053	12	0.360485	20	0.600892	2	0.0709422	2	0.0664928	14	0.417877	1	0.0374723	2	0.0673613	11	101768336	101785200	-	2228	Meox1	GO:0000978;GO:0000978;GO:0000978;GO:0000981;GO:0000981;GO:0001228;GO:0001757;GO:0003677;GO:0003677;GO:0003682;GO:0003700;GO:0003700;GO:0003700;GO:0005634;GO:0005634;GO:0005737;GO:0006355;GO:0006357;GO:0007275;GO:0043565;GO:0045944;GO:0045944;GO:0045944;GO:0060218;GO:0061053;GO:0061053;GO:0061056;GO:0071837;GO:1990837;GO:1990837;	K09322	-	K	1AZRA;1CXI9;KOG0489;0DNM1;18XIW;0VC6U;0URM0;0A01Q;12TJU	mesenchyme homeobox 1 [Source:MGI Symbol;Acc:MGI:103220]	17285	P32442
ENSMUSG00000001494	0	0	1	0.0371901	1	0.0369725	3	0.0987771	0	0	0	0	0	0	4	0.15301	0	0	0	0	1	0.0404106	0	0	11	101853284	101857841	-	2066	Sost	GO:0001503;GO:0001503;GO:0001503;GO:0005515;GO:0005576;GO:0005615;GO:0005615;GO:0005615;GO:0005615;GO:0005794;GO:0005794;GO:0008134;GO:0008134;GO:0008201;GO:0009612;GO:0016055;GO:0030178;GO:0030178;GO:0030279;GO:0030279;GO:0030514;GO:0030514;GO:0030514;GO:0031333;GO:0031333;GO:0032991;GO:0032991;GO:0036122;GO:0045893;GO:0045893;GO:0071374;GO:0071374;GO:0090090;GO:0090090;	K16834	-	O;T	0V9H7;0IVV4;0DJZX;09YJH;13H93;0UFFY;192TN;1B0T9;1CUTU	sclerostin [Source:MGI Symbol;Acc:MGI:1921749]	74499	Q99P68
ENSMUSG00000001496	0	0	0	0	0	0	0	0	0	0	0	0	0	0	0	0	1	0.0260637	0	0	0	0	0	0	12	56578743	56583693	-	2842	Nkx2-1	GO:0000122;GO:0000976;GO:0000977;GO:0000978;GO:0000978;GO:0000981;GO:0000981;GO:0000981;GO:0001046;GO:0001161;GO:0001161;GO:0001228;GO:0001764;GO:0002016;GO:0003677;GO:0003677;GO:0003677;GO:0003700;GO:0003700;GO:0005515;GO:0005634;GO:0005634;GO:0005634;GO:0005654;GO:0005654;GO:0005667;GO:0006355;GO:0006355;GO:0006357;GO:0006357;GO:0006644;GO:0007389;GO:0007411;GO:0007420;GO:0007492;GO:0007626;GO:…	K09342	-	K	13KS2;0DPDA;1ART5;KOG0842;18UZK;1CYB6;0VCKT;0UFZ7;0A1R4	NK2 homeobox 1 [Source:MGI Symbol;Acc:MGI:108067]	21869	P50220;Q6PFE0
ENSMUSG00000001497	9	0.151288	6	0.0911805	0	0	3	0.0403626	4	0.0523603	3	0.0397132	3	0.0397188	2	0.0312617	15	0.219758	0	0	6	0.0990763	4	0.0593675	12	56738552	56759607	+	5056	Pax9	GO:0000785;GO:0000977;GO:0000978;GO:0000981;GO:0001228;GO:0003677;GO:0003677;GO:0003700;GO:0003700;GO:0005634;GO:0005667;GO:0006355;GO:0006355;GO:0006357;GO:0007275;GO:0007492;GO:0009887;GO:0009887;GO:0042476;GO:0042481;GO:0045892;GO:0045892;GO:0045944;GO:0045944;GO:0048856;GO:0060325;GO:0071363;GO:1990837;GO:1990837;GO:0000785;GO:0000977;GO:0000978;GO:0000981;GO:0001228;GO:0003677;GO:0003677;GO:…	K09382	-	K	0A1K1;0DP86;18WDZ;1ASA1;0VCFN;KOG3517;1CY64;12QVH;0USKR	paired box 9 [Source:MGI Symbol;Acc:MGI:97493]	18511	P47242;Q3V1K1
ENSMUSG00000001504	0	0	0	0	0	0	8	0.165812	2	0.0403311	0	0	0	0	0	0	1	0.0225695	0	0	0	0	0	0	13	72776939	72782317	+	3282	Irx2	GO:0000122;GO:0000122;GO:0000978;GO:0000981;GO:0000981;GO:0001227;GO:0001227;GO:0001656;GO:0003677;GO:0003677;GO:0005634;GO:0005634;GO:0005634;GO:0006355;GO:0006357;GO:0030182;GO:0043565;GO:0043565;GO:0048468;GO:0072086;GO:0072272;GO:0000981;GO:0003677;GO:0003677;GO:0005634;GO:0006355;GO:0006357;	-	-	K	0DH2X;KOG0773;18SEW;1AXTG;0UJ3W;1CRT4;09VUP;13JGD;0V6TD	Iroquois homeobox 2 [Source:MGI Symbol;Acc:MGI:1197526]	16372	P81066
ENSMUSG00000001506	68	0.880594	77	0.901459	106	1.23371	404	4.1874	472	4.7598	934	9.52501	113	1.15254	75	0.903127	103	1.1625	115	1.16528	107	1.36115	105	1.20056	11	94827050	94843868	+	6563	Col1a1	GO:0001501;GO:0001501;GO:0001501;GO:0001503;GO:0001503;GO:0001568;GO:0001568;GO:0001568;GO:0001649;GO:0001957;GO:0001958;GO:0002020;GO:0002020;GO:0005201;GO:0005201;GO:0005201;GO:0005515;GO:0005576;GO:0005576;GO:0005581;GO:0005581;GO:0005584;GO:0005584;GO:0005584;GO:0005615;GO:0005615;GO:0005615;GO:0005615;GO:0005615;GO:0005737;GO:0005737;GO:0005783;GO:0005783;GO:0005794;GO:0005794;GO:0007584;GO:…	K06236	-	W	0V43J;1CPJM;18ZN5;0UFRB;09T4V;KOG3544;0DEW1;1AYQP;12N1R	collagen, type I, alpha 1 [Source:MGI Symbol;Acc:MGI:88467]	12842	P11087
ENSMUSG00000001507	89	1.32472	79	1.06304	77	1.03006	206	2.45412	197	2.28338	299	3.50474	99	1.16059	110	1.52246	115	1.49184	118	1.3743	93	1.35979	85	1.11706	11	94935300	94967627	-	5710	Itga3	GO:0001764;GO:0001968;GO:0002020;GO:0005178;GO:0005515;GO:0005515;GO:0005518;GO:0005886;GO:0005886;GO:0007155;GO:0007155;GO:0007155;GO:0007229;GO:0007613;GO:0008305;GO:0009897;GO:0009986;GO:0010628;GO:0010634;GO:0010811;GO:0010976;GO:0016020;GO:0016021;GO:0016323;GO:0017015;GO:0019904;GO:0030054;GO:0030111;GO:0030324;GO:0030426;GO:0030510;GO:0031345;GO:0031527;GO:0031527;GO:0034667;GO:0035024;GO:…	K06482	-	W	1DEZE;0WGDN;13CAY;0E7ZZ;1974H;0B3YJ;1BAVP;0IPB6;0V2YZ	integrin alpha 3 [Source:MGI Symbol;Acc:MGI:96602]	16400	Q62470
ENSMUSG00000001508	0	0	0	0	0	0	2	0.0784144	2	0.0762921	2	0.0771527	2	0.0771635	0	0	4	0.170773	6	0.229979	0	0	1	0.043251	11	94853617	94867153	-	1735	Sgca	GO:0005509;GO:0005737;GO:0005856;GO:0005886;GO:0005886;GO:0005887;GO:0005911;GO:0014894;GO:0016011;GO:0016012;GO:0016012;GO:0016012;GO:0016020;GO:0016020;GO:0016021;GO:0042383;GO:0042383;GO:0043403;GO:0045121;GO:0061024;GO:0005856;GO:0016012;GO:0016020;GO:0016020;GO:0016021;GO:0005509;GO:0005737;GO:0005856;GO:0005886;GO:0005886;GO:0005887;GO:0005911;GO:0016011;GO:0016012;GO:0016012;GO:0016012;GO:…	K12565	-	S;W	1ARTV;0VC9K;12Z33;0A32E;0UQE6;0DRKI;KOG4482;18SKF;1D0QJ	sarcoglycan, alpha (dystrophin-associated glycoprotein) [Source:MGI Symbol;Acc:MGI:894698]	20391	P82350
ENSMUSG00000001510	0	0	0	0	0	0	0	0	1	0.0253868	0	0	0	0	0	0	0	0	0	0	0	0	0	0	11	95010945	95016122	+	2607	Dlx3	GO:0000785;GO:0000978;GO:0000981;GO:0000981;GO:0001228;GO:0001568;GO:0001890;GO:0003677;GO:0003677;GO:0003677;GO:0003677;GO:0003682;GO:0005634;GO:0005634;GO:0006355;GO:0006357;GO:0006357;GO:0007275;GO:0030154;GO:0030855;GO:0042475;GO:0045944;GO:0071895;GO:0071895;GO:1990837;GO:1990837;	K09315	-	K	13KGP;1CYRM;0UQ9K;0VCZX;18WWE;0DPSI;0A24E;KOG0850;1AVPD	distal-less homeobox 3 [Source:MGI Symbol;Acc:MGI:94903]	13393	Q64205;Q78ZZ8
ENSMUSG00000001517	1	0.0147706	10	0.133533	1	0.0132752	26	0.307375	47	0.540601	65	0.756074	14	0.162869	11	0.151082	10	0.128733	33	0.381399	15	0.217644	9	0.117373	6	128339930	128353109	+	5754	Foxm1	GO:0000086;GO:0000086;GO:0000122;GO:0000977;GO:0003677;GO:0003677;GO:0003700;GO:0005634;GO:0006355;GO:0006978;GO:0008284;GO:0019901;GO:0032873;GO:0043565;GO:0045892;GO:0045893;GO:0045944;GO:0046578;GO:0071156;GO:0090344;GO:2000377;GO:2000781;GO:0000086;GO:0003677;GO:0003677;GO:0003700;GO:0005634;GO:0006355;GO:0043565;GO:0000086;GO:0003677;GO:0003677;GO:0003700;GO:0005634;GO:0006355;GO:0043565;GO:…	K09406	-	K	0DI1G;1ARY8;1CSS3;1900N;0UKDR;0A2BM;0VBKK;13B4D;KOG2294	forkhead box M1 [Source:MGI Symbol;Acc:MGI:1347487]	14235	Q6P1H7
ENSMUSG00000001518	99	1.18574	101	1.09362	130	1.39939	147	1.40919	133	1.24047	165	1.55629	143	1.34898	125	1.39215	142	1.48229	114	1.06838	116	1.3648	112	1.1844	6	128386407	128401894	-	7096	Itfg2	GO:0002314;GO:0003674;GO:0005654;GO:0005764;GO:0005765;GO:0005765;GO:0005765;GO:0005829;GO:0016020;GO:0032006;GO:0034198;GO:0034198;GO:0034198;GO:0042149;GO:0042149;GO:0042149;GO:0140007;GO:0140007;GO:0140007;GO:0140007;GO:1904262;GO:1904262;GO:1904262;	K23296	-	S	0IEQ3;13KFM;0DGD7;1B2XC;18WJ6;1CYBD;0V743;0USRB;0A1R8	integrin alpha FG-GAP repeat containing 2 [Source:MGI Symbol;Acc:MGI:1915450]	101142	Q91WI7
ENSMUSG00000001520	3	0.0678655	2	0.0409022	3	0.0609943	8	0.144849	6	0.105696	27	0.480998	7	0.124721	6	0.126212	4	0.0788639	0	0	3	0.0666662	3	0.0599205	6	128376259	128393390	+	3757	Nrip2	GO:0004190;GO:0006508;GO:0000122;GO:0004190;GO:0005515;GO:0005634;GO:0005634;GO:0005737;GO:0006508;GO:0007219;GO:0000122;GO:0004190;GO:0005515;GO:0005634;GO:0005634;GO:0005737;GO:0006508;GO:0007219;GO:0004190;GO:0006508;	K13215	-	K;L	13JHG;KOG0012;0A3WS;0VERP;195Z0;0DRGV;1D0MS;0USBF;1AWGX	nuclear receptor interacting protein 2 [Source:MGI Symbol;Acc:MGI:1891884]	60345	Q9JHR9
ENSMUSG00000001521	9	0.0818788	16	0.131595	8	0.0654123	50	0.364079	44	0.311718	43	0.30807	20	0.143308	21	0.177652	19	0.150651	26	0.185084	14	0.125116	9	0.0722933	6	128298124	128332814	-	9342	Tulp3	GO:0001664;GO:0001664;GO:0001841;GO:0001843;GO:0005576;GO:0005634;GO:0005634;GO:0005634;GO:0005654;GO:0005654;GO:0005730;GO:0005730;GO:0005737;GO:0005886;GO:0005886;GO:0005886;GO:0005929;GO:0005929;GO:0005929;GO:0005929;GO:0005930;GO:0007275;GO:0007420;GO:0008277;GO:0008277;GO:0008277;GO:0008589;GO:0009952;GO:0016020;GO:0019899;GO:0019899;GO:0021904;GO:0021914;GO:0021915;GO:0021953;GO:0031076;GO:…	K19600	-	S;O;T	1CRRK;1AXZX;190MY;09VSY;0V6RV;12PGJ;0UHM8;KOG2502;0DH1A	tubby-like protein 3 [Source:MGI Symbol;Acc:MGI:1329045]	22158	O88413
ENSMUSG00000001524	116	2.97581	159	3.68751	183	4.21929	140	2.87456	179	3.57586	158	3.19195	196	3.96019	155	3.69743	157	3.51025	153	3.07118	142	3.57843	142	3.21634	17	35978622	35984631	-	3313	Gtf2h4	GO:0000438;GO:0000438;GO:0000438;GO:0000439;GO:0000439;GO:0001671;GO:0003690;GO:0005634;GO:0005634;GO:0005634;GO:0005669;GO:0005669;GO:0005675;GO:0005675;GO:0005675;GO:0005675;GO:0006281;GO:0006289;GO:0006289;GO:0006366;GO:0006366;GO:0006366;GO:0006974;GO:0016251;GO:0016251;GO:0016607;GO:0016607;GO:0032781;GO:0070816;GO:0000438;GO:0000438;GO:0000439;GO:0000439;GO:0001671;GO:0003690;GO:0005634;GO:…	K03144	-	K	0DP4X;0UJHB;KOG3471;18UBP;0V819;1CY2Z;12Q9T;09ZVW;1AYD4	general transcription factor II H, polypeptide 4 [Source:MGI Symbol;Acc:MGI:1338799]	14885	O70422;Q542U3
ENSMUSG00000001525	1031	26.3375	967	22.3322	1441	33.0842	1993	40.7493	1829	36.3839	2625	52.8077	1313	26.4176	874	20.761	1219	27.14	1661	33.2011	739	18.5446	735	16.5779	17	36144813	36149198	-	3327	Tubb5	GO:0000166;GO:0000226;GO:0000278;GO:0003924;GO:0005200;GO:0005200;GO:0005200;GO:0005525;GO:0005525;GO:0005525;GO:0005634;GO:0005641;GO:0005641;GO:0005737;GO:0005737;GO:0005737;GO:0005737;GO:0005829;GO:0005856;GO:0005874;GO:0005874;GO:0005874;GO:0005874;GO:0005874;GO:0007017;GO:0007017;GO:0007017;GO:0009987;GO:0009987;GO:0019904;GO:0019904;GO:0031625;GO:0031625;GO:0032794;GO:0032794;GO:0032991;GO:…	K07375	-	Z	KOG1375;0V5GJ;12NDK;1CSK9;0USYX;1B06Z;09UH7;19066;0DHVM	tubulin, beta 5 class I [Source:MGI Symbol;Acc:MGI:107812]	22154	P99024
ENSMUSG00000001542	516	4.46225	741	5.7931	759	5.8991	946	6.54774	1143	7.69715	727	4.95097	1001	6.8179	898	7.22107	882	6.64757	1065	7.20643	984	8.35902	979	7.47503	13	75854876	75920483	+	9828	Ell2	GO:0005634;GO:0005654;GO:0005654;GO:0006368;GO:0006368;GO:0008023;GO:0008023;GO:0008023;GO:0008023;GO:0032968;GO:0042795;GO:0042795;GO:0042795;GO:0006368;GO:0008023;GO:0006368;GO:0008023;GO:0006368;GO:0008023;GO:0006368;GO:0008023;GO:0006368;GO:0008023;	K15183	-	K	0UN8I;0DJM0;KOG4796;1B2VD;1CUDU;0V93M;13FCK;09Y7I;1900S	elongation factor for RNA polymerase II 2 [Source:MGI Symbol;Acc:MGI:2183438]	192657	Q3UKU1
ENSMUSG00000001552	283	3.73714	370	4.41716	411	4.87793	887	9.37504	778	8.00041	962	10.0041	672	6.98932	460	5.64848	619	7.12417	679	7.016	512	6.64171	508	5.92302	11	100259784	100288589	-	6436	Jup	GO:0001954;GO:0001954;GO:0002159;GO:0002159;GO:0002159;GO:0003713;GO:0003713;GO:0003713;GO:0005198;GO:0005515;GO:0005634;GO:0005634;GO:0005737;GO:0005737;GO:0005737;GO:0005737;GO:0005829;GO:0005856;GO:0005882;GO:0005886;GO:0005886;GO:0005911;GO:0005911;GO:0005911;GO:0005912;GO:0005912;GO:0005912;GO:0005912;GO:0005912;GO:0005912;GO:0005916;GO:0005916;GO:0007155;GO:0007155;GO:0007155;GO:0009898;GO:…	K10056	-	F;Z;T	09TXQ;12RMY;0V4WS;1CTF4;1AYHR;0UR25;0DIQ2;18TC0;KOG4203	junction plakoglobin [Source:MGI Symbol;Acc:MGI:96650]	16480	Q02257
ENSMUSG00000001555	6	0.173745	9	0.235609	8	0.208205	49	1.13567	68	1.53338	79	1.80152	19	0.433338	12	0.32312	28	0.706658	13	0.294558	12	0.341349	8	0.20454	11	100306523	100315650	+	2935	Fkbp10	GO:0000413;GO:0001701;GO:0003755;GO:0003755;GO:0003755;GO:0005509;GO:0005515;GO:0005528;GO:0005758;GO:0005783;GO:0005783;GO:0005783;GO:0005788;GO:0016020;GO:0016853;GO:0017185;GO:0018208;GO:0030199;GO:0035909;GO:0042060;GO:0046872;GO:0085029;GO:0000413;GO:0003755;GO:0003755;GO:0005509;GO:0005783;GO:0016853;GO:0000413;GO:0003755;GO:0003755;GO:0016853;	K09575	EC:5.2.1.8	O	0A03F;0DFD1;KOG0549;0VAZP;12U6W;1AX1P;18YBU;0UMJA;1CWIP	FK506 binding protein 10 [Source:MGI Symbol;Acc:MGI:104769]	14230	Q61576
ENSMUSG00000001558	0	0	1	0.0355552	0	0	1	0.0314783	6	0.183758	2	0.0619435	0	0	1	0.0365709	0	0	1	0.0307738	3	0.115902	0	0	11	100332743	100347848	+	2161	Klhl10	GO:0000902;GO:0005515;GO:0005737;GO:0005737;GO:0007283;GO:0007286;GO:0008584;GO:0009566;GO:0016567;GO:0030154;GO:0048808;GO:0048873;	K10448	-	T	0V8MQ;191IE;0DRMH;1ASIN;09XSC;12TSQ;1D0UN;0UG52;KOG4441	kelch-like 10 [Source:MGI Symbol;Acc:MGI:2181067]	66720	Q9D5V2;B2RTD7
ENSMUSG00000001566	0	0	0	0	0	0	0	0	0	0	0	0	0	0	0	0	0	0	0	0	0	0	0	0	5	29678032	29683468	-	2250	Mnx1	GO:0000981;GO:0003677;GO:0003677;GO:0005634;GO:0005654;GO:0005730;GO:0005829;GO:0006355;GO:0006357;GO:0021520;GO:1990837;GO:0000981;GO:0001764;GO:0003677;GO:0003677;GO:0005634;GO:0005634;GO:0005634;GO:0005654;GO:0005730;GO:0005829;GO:0006355;GO:0006357;GO:0007417;GO:0008045;GO:0009791;GO:0021520;GO:0021520;GO:0021520;GO:0021675;GO:0021904;GO:0021953;GO:0030182;GO:0031016;GO:0031018;GO:0031018;GO:…	K08025	-	K	0DMZM;19372;KOG0489;1CWQA;0A0CW;137JG;0VB94;1ARW3;0UR8B	motor neuron and pancreas homeobox 1 [Source:MGI Symbol;Acc:MGI:109160]	15285	A2RSX2
ENSMUSG00000001569	174	1.60185	218	1.81434	211	1.74581	344	2.53471	283	2.0288	330	2.39243	316	2.29125	258	2.20858	244	1.95773	285	2.05298	223	2.01667	241	1.95892	5	29639662	29662841	+	9232	Nom1	GO:0003723;GO:0003723;GO:0005634;GO:0005730;GO:0005730;GO:0005730;GO:0005730;GO:0042274;GO:0048820;	K17583	-	T	KOG2141;1CPF9;09TEE;12N6U;1950U;0DERG;0V4DK;1AZZN;0UGUE	nucleolar protein with MIF4G domain 1 [Source:MGI Symbol;Acc:MGI:1861749]	433864	Q3UFM5
ENSMUSG00000001576	654	6.25378	947	8.1866	1005	8.63717	852	6.5208	787	5.8603	745	5.61013	850	6.40172	647	5.75295	781	6.50889	629	4.70633	557	5.23211	796	6.72055	17	26780463	26875908	+	8888	Ergic1	GO:0000139;GO:0003674;GO:0005654;GO:0005654;GO:0005783;GO:0005783;GO:0005789;GO:0005793;GO:0005793;GO:0005794;GO:0006888;GO:0006888;GO:0006888;GO:0006890;GO:0016020;GO:0016020;GO:0016021;GO:0016192;GO:0030134;GO:0030173;GO:0030176;GO:0033116;GO:0043231;GO:0043231;GO:0016020;GO:0016021;GO:0016020;GO:0016021;GO:0016020;GO:0016021;GO:0016020;GO:0016021;GO:0016192;GO:0033116;	K20365	-	U	195A7;133NI;KOG2667;1CZV1;0UQUM;0A346;0DQRT;1B0MQ;0VDZ4	endoplasmic reticulum-golgi intermediate compartment (ERGIC) 1 [Source:MGI Symbol;Acc:MGI:1914708]	67458	Q9DC16;Q4FK22
ENSMUSG00000001583	2	0.0510605	1	0.0230804	0	0	2	0.0408678	5	0.0994043	5	0.100526	0	0	0	0	1	0.0222508	0	0	1	0.0250791	0	0	11	69741831	69749556	-	3329	Tnk1	GO:0000166;GO:0004672;GO:0004713;GO:0004713;GO:0004713;GO:0004715;GO:0004715;GO:0005102;GO:0005524;GO:0005524;GO:0005524;GO:0005737;GO:0005737;GO:0005829;GO:0006468;GO:0007169;GO:0016020;GO:0016020;GO:0016301;GO:0016310;GO:0016740;GO:0030154;GO:0030308;GO:0031234;GO:0038083;GO:0042127;GO:0045087;GO:0046580;GO:0046777;GO:0046777;GO:0004672;GO:0004713;GO:0004713;GO:0004713;GO:0005524;GO:0005524;GO:…	K08885	EC:2.7.10.2	T	1B4QC;0UGKP;1CPTP;KOG0199;12QVD;0V4SU;0DF3V;18Y1Y;09TTH	tyrosine kinase, non-receptor, 1 [Source:MGI Symbol;Acc:MGI:1930958]	83813	Q99ML2;Q3TJU8
ENSMUSG00000001588	35	0.609811	25	0.393782	35	0.54807	56	0.780929	114	1.54672	67	0.919293	68	0.933144	73	1.18269	51	0.77444	70	0.954316	41	0.701726	47	0.723022	11	69772393	69786365	-	4878	Acap1	GO:0003674;GO:0005096;GO:0005768;GO:0006629;GO:0007165;GO:0008150;GO:0016020;GO:0016042;GO:0043547;GO:0046872;GO:0055038;	K12489	-	T	12PNJ;1AV1W;0DHEF;18W3K;0UIGZ;1CS4F;KOG0521;09W2N;0V70X	ArfGAP with coiled-coil, ankyrin repeat and PH domains 1 [Source:MGI Symbol;Acc:MGI:2388270]	216859	Q8K2H4
ENSMUSG00000001604	1177	71.4525	1071	58.7786	1053	57.4526	1965	95.4773	1391	65.7579	1425	68.1252	1807	86.3996	1718	96.9807	1571	83.1204	824	39.1413	1448	86.3508	1616	86.6181	4	135975040	136002209	+	1400	Tcea3	GO:0003676;GO:0003677;GO:0005634;GO:0005634;GO:0005634;GO:0006351;GO:0006355;GO:0008270;GO:0046872;GO:0005634;GO:0005634;	K03145	-	K	1AXM7;KOG1105;12TUW;18XGR;0A1K3;0DJWN;1CUQ1;0UNRW;0VCEQ	transcription elongation factor A (SII), 3 [Source:MGI Symbol;Acc:MGI:1196908]	21401	P23881
ENSMUSG00000001622	0	0	0	0	0	0	7	0.114685	6	0.0956407	122	1.96663	2	0.0322444	0	0	2	0.0356806	6	0.0961014	0	0	1	0.0180733	5	88073438	88080524	+	4152	Csn3	GO:0003674;GO:0005576;GO:0005576;GO:0005615;GO:0005615;GO:0007595;GO:0007595;GO:0050821;GO:0050821;GO:0003674;GO:0005576;GO:0005576;GO:0005615;GO:0005615;GO:0007595;GO:0007595;GO:0050821;GO:0050821;GO:0003674;GO:0005576;GO:0005576;GO:0005615;GO:0005615;GO:0007595;GO:0007595;GO:0050821;GO:0050821;	K17282	-	W	0A7MD;1B6DS;0UVKE;196IQ;145BT;1D3RE;0DUDU;0VIFW;0JCVG	casein kappa [Source:MGI Symbol;Acc:MGI:107461]	12994	P06796
ENSMUSG00000001627	113	1.63945	97	1.27227	115	1.49954	452	5.24873	252	2.84708	461	5.26711	265	3.02815	247	3.33225	250	3.16119	322	3.65546	199	2.83615	207	2.65165	12	40251566	40298503	-	5858	Ifrd1	GO:0005634;GO:0005634;GO:0005737;GO:0006357;GO:0007275;GO:0014706;GO:0030154;GO:0030517;GO:0042692;GO:0043403;GO:0045944;GO:0048671;GO:0051091;GO:0061629;	-	-	Z	0DF0F;0V4P9;12NEI;191T8;09TQ4;1CPQ6;1B4E2;0UGAR;KOG2842	interferon-related developmental regulator 1 [Source:MGI Symbol;Acc:MGI:1316717]	15982	P19182
ENSMUSG00000001630	199	3.46579	256	4.03068	278	4.35145	207	2.88547	204	2.76668	196	2.68817	199	2.7297	246	3.98387	252	3.82508	288	3.92472	144	2.46359	179	2.75251	6	146626493	146680310	+	4880	Stk38l	GO:0000166;GO:0000287;GO:0000287;GO:0003779;GO:0004672;GO:0004674;GO:0004674;GO:0004674;GO:0004674;GO:0005524;GO:0005524;GO:0005524;GO:0005737;GO:0005737;GO:0005829;GO:0005856;GO:0006468;GO:0006468;GO:0006468;GO:0015629;GO:0016020;GO:0016301;GO:0016310;GO:0016740;GO:0018105;GO:0035556;GO:0035556;GO:0035556;GO:0046872;GO:0051128;GO:0106310;GO:0106311;GO:0000166;GO:0000287;GO:0000287;GO:0000287;GO:…	K08790	EC:2.7.11.1	T;D	18ZGB;09WFJ;0UPKK;0V7E3;KOG0605;0DKKT;1CVF8;12PWV;1AZ86	serine/threonine kinase 38 like [Source:MGI Symbol;Acc:MGI:1922250]	232533	Q7TSE6
ENSMUSG00000001632	174	2.18149	77	0.872736	133	1.49863	227	2.27785	208	2.0307	281	2.77435	166	1.63917	192	2.23834	191	2.08702	295	2.89396	178	2.1922	143	1.58295	6	113284098	113301821	+	6779	Brpf1	GO:0000123;GO:0000123;GO:0001570;GO:0001841;GO:0003677;GO:0005634;GO:0005634;GO:0005694;GO:0005737;GO:0005737;GO:0005829;GO:0005886;GO:0006325;GO:0010698;GO:0035726;GO:0042393;GO:0043966;GO:0043972;GO:0043972;GO:0043994;GO:0043994;GO:0044154;GO:0044154;GO:0044154;GO:0045893;GO:0046872;GO:0048145;GO:0050790;GO:0070776;GO:0070776;GO:0070776;GO:0005634;GO:0006325;GO:0046872;GO:0005634;GO:0006325;GO:…	K11348	-	K;B	1B3S4;19231;12NIC;0DFDT;0UJHE;KOG0955;0V538;09U46;1CS3B	bromodomain and PHD finger containing, 1 [Source:MGI Symbol;Acc:MGI:1926033]	78783	B2RRD7;Q80XK2;Q9CTY1;Q8C905
ENSMUSG00000001642	94	0.952896	98	0.898116	132	1.20263	299	2.42597	321	2.53398	366	2.9218	300	2.39525	150	1.41394	211	1.86419	504	3.99775	205	2.0414	181	1.62003	6	34279369	34294413	-	8384	Akr1b3	GO:0001523;GO:0001523;GO:0001523;GO:0001758;GO:0001758;GO:0001758;GO:0001894;GO:0001894;GO:0002070;GO:0003091;GO:0004032;GO:0004032;GO:0004032;GO:0004032;GO:0004032;GO:0005615;GO:0005615;GO:0005654;GO:0005654;GO:0005737;GO:0005829;GO:0005829;GO:0005829;GO:0005829;GO:0005996;GO:0005996;GO:0006061;GO:0006061;GO:0009414;GO:0009414;GO:0010033;GO:0010033;GO:0016491;GO:0016491;GO:0018931;GO:0018931;GO:…	K00011	EC:1.1.1.21	C;K	1CR2V;09V48;0DGDE;0V63V;1AY3Q;KOG1577;0UJYK;12P3Z;191NM	aldo-keto reductase family 1, member B3 (aldose reductase) [Source:MGI Symbol;Acc:MGI:1353494]	11677	P45376;Q3UDY1
ENSMUSG00000001655	0	0	0	0	0	0	2	0.055282	2	0.0537858	0	0	0	0	0	0	0	0	0	0	0	0	0	0	15	102829538	102837249	+	2461	Hoxc13	GO:0000978;GO:0000981;GO:0000981;GO:0001228;GO:0001942;GO:0003677;GO:0003677;GO:0003682;GO:0005634;GO:0005634;GO:0006355;GO:0006357;GO:0007275;GO:0009653;GO:0009952;GO:0035878;GO:0043587;GO:0045944;GO:1990837;GO:1990837;	K09298	-	K	0UHUN;KOG0487;0VE5D;1D02E;1ATEQ;13M3T;0DQY9;195N7;0A0YT	homeobox C13 [Source:MGI Symbol;Acc:MGI:99560]	15422	P50207
ENSMUSG00000001656	0	0	0	0	0	0	1	0.0336588	1	0.0327478	0	0	0	0	0	0	0	0	0	0	0	0	0	0	15	102862862	102866143	+	2021	Hoxc11	GO:0000978;GO:0000978;GO:0000981;GO:0000981;GO:0001228;GO:0001501;GO:0001656;GO:0001759;GO:0003677;GO:0003677;GO:0005634;GO:0005634;GO:0005654;GO:0005654;GO:0005829;GO:0005829;GO:0006355;GO:0006357;GO:0007275;GO:0009952;GO:0009954;GO:0042733;GO:0045944;GO:0048856;GO:0060272;GO:1990837;	K09296	-	K	13F8W;1CQ9M;KOG0487;1AV9Z;18XNY;0DFJW;09UA6;0UJT4;0V59D	homeobox C11 [Source:MGI Symbol;Acc:MGI:96193]	109663	P31313
ENSMUSG00000001657	0	0	2	0.0542619	0	0	0	0	0	0	2	0.0472669	0	0	3	0.0837179	0	0	0	0	0	0	0	0	15	102899039	102902543	+	2832	Hoxc8	GO:0000122;GO:0000977;GO:0000981;GO:0000981;GO:0003677;GO:0003677;GO:0003677;GO:0003700;GO:0005634;GO:0005634;GO:0005634;GO:0005654;GO:0006355;GO:0006357;GO:0007275;GO:0009952;GO:0015630;GO:0030182;GO:0048705;GO:1990837;	K09308	-	K	0UQ5A;0DHDN;KOG0489;1B20Q;09W4I;0V72W;1CS3V;18VHQ;12S9T	homeobox C8 [Source:MGI Symbol;Acc:MGI:96198]	15426	P09025
ENSMUSG00000001661	0	0	0	0	0	0	1	0.0282494	1	0.0274848	1	0.0277948	0	0	0	0	1	0.0307612	0	0	0	0	1	0.031163	15	102906689	102920313	+	2408	Hoxc6	GO:0000978;GO:0000981;GO:0000981;GO:0003677;GO:0003677;GO:0003700;GO:0005634;GO:0005634;GO:0005654;GO:0005654;GO:0005829;GO:0005829;GO:0006355;GO:0006357;GO:0006357;GO:0007275;GO:0009952;GO:0009952;GO:0048706;	K09306	-	K	KOG0489;1ARYA;0A0V4;18WXU;12T5D;1CXDN;0VBRM;0DNG8;0UQIJ	homeobox C6 [Source:MGI Symbol;Acc:MGI:96197]	15425	P10629;B2RUB8;Q543H4
ENSMUSG00000001663	3703	205.968	3747	188.416	4291	214.509	4663	207.59	4116	178.279	3356	147.001	4406	193.02	4420	228.607	4125	199.968	1284	55.8827	3582	195.717	3568	175.225	10	75619647	75634418	-	1528	Gstt1	GO:0004364;GO:0004364;GO:0004364;GO:0004364;GO:0004602;GO:0004602;GO:0005634;GO:0005634;GO:0005634;GO:0005737;GO:0005737;GO:0005829;GO:0005829;GO:0006304;GO:0006304;GO:0006749;GO:0006749;GO:0006749;GO:0006749;GO:0006749;GO:0007568;GO:0009751;GO:0010269;GO:0014070;GO:0016740;GO:0018900;GO:0018900;GO:0033197;GO:0042493;GO:0047651;GO:0047651;GO:0098869;GO:0004364;GO:0006749;GO:0006749;	K00799	EC:2.5.1.18	O	09X84;1CTA6;0DIJJ;0UM45;1B0CK;18XN3;13RI7;KOG0867;0V86R	glutathione S-transferase, theta 1 [Source:MGI Symbol;Acc:MGI:107379]	14871	Q64471;Q9DCY6
ENSMUSG00000001665	405	8.95915	584	11.6792	745	14.8118	595	10.5348	405	6.97664	836	14.5636	517	9.00772	282	5.80072	384	7.40344	149	2.57908	311	6.75816	259	5.05869	10	75609949	75617248	-	3842	Gstt3	GO:0004364;GO:0004364;GO:0004364;GO:0005737;GO:0005737;GO:0006749;GO:0006749;GO:0006749;GO:0016740;GO:0005737;GO:0006749;GO:0006749;	K00799	EC:2.5.1.18	O	09X84;1CTA6;0DIJJ;1B57G;0UUIR;13RI7;KOG0867;0V86R	glutathione S-transferase, theta 3 [Source:MGI Symbol;Acc:MGI:2143526]	103140	Q99L20
ENSMUSG00000001666	43	4.72779	49	4.87051	52	5.13846	84	7.39206	57	4.88027	77	6.66702	63	5.4556	77	7.87229	76	7.28272	49	4.21553	103	11.1246	62	6.01877	10	75607064	75609248	-	773	Ddt	GO:0002020;GO:0005126;GO:0005615;GO:0005615;GO:0005737;GO:0010760;GO:0016829;GO:0032760;GO:0033981;GO:0042438;GO:0050178;GO:0050729;GO:0070374;	K10028	EC:4.1.1.84	V	0UVFX;1D3MW;0VIC8;193KJ;1B6BV;13T45;0DUA6;0A7HA;KOG1759	D-dopachrome tautomerase [Source:MGI Symbol;Acc:MGI:1298381]	13202	O35215;Q3UNI8
ENSMUSG00000001670	13681	483.473	13051	416.952	22155	703.665	11935	337.577	10502	289.005	11532	320.93	12548	349.254	13268	435.994	16668	513.367	16998	470.023	10903	378.492	4562	142.343	8	110717069	110726435	+	2405	Tat	GO:0003824;GO:0004838;GO:0004838;GO:0004838;GO:0004838;GO:0004838;GO:0005739;GO:0005739;GO:0006103;GO:0006103;GO:0006103;GO:0006520;GO:0006520;GO:0006520;GO:0006536;GO:0006536;GO:0006536;GO:0006559;GO:0006572;GO:0006572;GO:0006572;GO:0006979;GO:0006979;GO:0008483;GO:0008483;GO:0009058;GO:0009072;GO:0009074;GO:0014070;GO:0014070;GO:0016597;GO:0016597;GO:0016740;GO:0030170;GO:0042802;GO:0042802;GO:…	K00815	EC:2.6.1.5	E	18V2Q;12TQX;0VA5C;1AUQF;KOG0259;0UT4T;09Z82;0DP3R;1CXRW	tyrosine aminotransferase [Source:MGI Symbol;Acc:MGI:98487]	234724	Q8QZR1
ENSMUSG00000001672	19	0.491722	17	0.397744	14	0.325637	45	0.932126	55	1.10843	74	1.50817	34	0.693038	13	0.312846	21	0.47367	96	1.94403	19	0.483032	30	0.68551	8	110674546	110688835	-	3284	Marveld3	GO:0005923;GO:0006970;GO:0010633;GO:0016020;GO:0016020;GO:0016021;GO:0031410;GO:0031435;GO:0045216;GO:0046329;GO:0050680;GO:0070830;GO:1902414;GO:0016020;GO:0016020;GO:0016021;	K21099	-	S	09ZQW;13RRN;0UQDS;1CW3Y;0VAMC;1AYRR;192ZP;0IYBG;0DM8S	MARVEL (membrane-associating) domain containing 3 [Source:MGI Symbol;Acc:MGI:1920858]	73608	Q9D956;G3X9A4
ENSMUSG00000001674	101	3.45711	174	5.38431	166	5.10671	210	5.75318	232	6.18387	239	6.44232	144	3.88211	123	3.91488	169	5.04161	197	5.27625	136	4.57286	164	4.95636	1	121481564	121495718	-	2483	Ddx18	GO:0000166;GO:0000463;GO:0003676;GO:0003723;GO:0003724;GO:0004386;GO:0004386;GO:0005524;GO:0005524;GO:0005634;GO:0005694;GO:0005694;GO:0005694;GO:0005730;GO:0005730;GO:0005730;GO:0005730;GO:0016787;GO:0071392;GO:0000166;GO:0005524;	K13179	EC:3.6.4.13	A	1AVU6;12PFC;1CSV2;18W0Q;KOG0342;0UKHG;09VR9;0DI4P;0V6Q7	DEAD box helicase 18 [Source:MGI Symbol;Acc:MGI:1914192]	66942	Q8K363;B2RUM8
ENSMUSG00000001687	610	6.40208	832	7.89411	789	7.44233	1417	11.903	1525	12.4635	1430	11.819	1362	11.2585	960	9.36879	1184	10.8301	1494	12.269	1011	10.4232	1098	10.1747	5	148441445	148489599	-	8098	Ubl3	GO:0003674;GO:0005886;GO:0008150;GO:0016020;GO:0003674;GO:0005886;GO:0008150;GO:0016020;GO:0003674;GO:0005886;GO:0008150;GO:0016020;	-	-	S	13RBA;1B5I4;192V8;0VHSS;1D3N7;0DUAI;0A6YK;0IVZB;0UVGJ	ubiquitin-like 3 [Source:MGI Symbol;Acc:MGI:1344373]	24109	Q9Z2M6
ENSMUSG00000001700	296	4.42985	533	7.21129	420	5.6492	476	5.70165	471	5.48906	318	3.7478	424	4.99776	484	6.7354	462	6.02601	502	5.87852	307	4.51328	363	4.79656	18	56533409	56636864	+	5679	Gramd3	GO:0016020;GO:0016021;GO:0005881;GO:0005881;GO:0005881;GO:0008150;GO:0042802;GO:0042802;GO:0016020;GO:0016021;	-	-	Z;S;D;P	0VD90;1CZE0;1B1CV;12P9A;18ZNF;0UIS0;09XCW;0DQBY;KOG1032	GRAM domain containing 3 [Source:MGI Symbol;Acc:MGI:1914815]	107022	-
ENSMUSG00000001707	152	3.96638	136	3.20833	148	3.47099	181	3.7803	200	4.06407	184	3.78112	202	4.1516	225	5.45953	220	5.00339	197	4.02239	144	3.69122	163	3.75548	13	38828183	38843034	-	3257	Eef1e1	GO:0005515;GO:0005634;GO:0005654;GO:0005730;GO:0005737;GO:0005829;GO:0006412;GO:0008285;GO:0017101;GO:0017101;GO:0017101;GO:0017101;GO:0043065;GO:0043517;GO:0043517;GO:0043517;GO:1990830;GO:2000774;GO:2001235;	K15439	-	O;J	09XNU;0UMP7;12SKT;1AX5J;KOG0867;0V82I;193BW;1CTS3;0DJ0M	eukaryotic translation elongation factor 1 epsilon 1 [Source:MGI Symbol;Acc:MGI:1913393]	66143	Q9D1M4
ENSMUSG00000001729	382	7.92247	451	8.45595	555	10.345	972	16.1347	912	14.7289	934	15.2544	778	12.7084	574	11.0696	632	11.4236	1074	17.4288	515	10.4921	640	11.7194	12	112620255	112641318	-	4098	Akt1	GO:0000166;GO:0001649;GO:0001893;GO:0001934;GO:0001934;GO:0001938;GO:0001938;GO:0001938;GO:0002042;GO:0002042;GO:0003376;GO:0003376;GO:0004672;GO:0004672;GO:0004672;GO:0004672;GO:0004674;GO:0004674;GO:0004674;GO:0004674;GO:0004674;GO:0004674;GO:0004674;GO:0004712;GO:0004712;GO:0005080;GO:0005080;GO:0005515;GO:0005515;GO:0005515;GO:0005516;GO:0005516;GO:0005516;GO:0005524;GO:0005524;GO:0005524;GO:…	K04456	EC:2.7.11.1	T	0UJ1F;09T9K;KOG0598;12P0N;0V5U6;1CUFJ;18Z8V;0DI33;1B0DW	thymoma viral proto-oncogene 1 [Source:MGI Symbol;Acc:MGI:87986]	11651	P31750
ENSMUSG00000001739	1	0.0400142	2	0.0723491	4	0.143852	9	0.288239	7	0.218118	14	0.441158	21	0.66183	5	0.18604	4	0.139497	13	0.407028	11	0.432378	4	0.141319	5	136995470	137004712	+	2124	Cldn15	GO:0005198;GO:0005886;GO:0005886;GO:0005923;GO:0005923;GO:0005923;GO:0006811;GO:0007155;GO:0016020;GO:0016021;GO:0016021;GO:0016328;GO:0016338;GO:0030054;GO:0042802;GO:0070830;GO:0005198;GO:0005886;GO:0005886;GO:0005923;GO:0005923;GO:0005923;GO:0006811;GO:0007155;GO:0016020;GO:0016021;GO:0016021;GO:0016328;GO:0016338;GO:0030054;GO:0042802;GO:0070830;	K06087	-	U	13PKR;18WBY;0UNYM;1B0BK;0VA92;0IKVT;09ZBV;1CVP6;0DKU8	claudin 15 [Source:MGI Symbol;Acc:MGI:1913103]	60363	Q9Z0S5
ENSMUSG00000001741	20	0.216123	24	0.234461	18	0.174817	89	0.769762	101	0.849907	117	0.995653	84	0.714928	64	0.643089	70	0.659263	152	1.28523	68	0.721832	53	0.505676	7	83292033	83394934	-	7865	Il16	GO:0005125;GO:0005125;GO:0005125;GO:0005125;GO:0005515;GO:0005515;GO:0005576;GO:0005615;GO:0005634;GO:0005737;GO:0005829;GO:0005829;GO:0005886;GO:0005886;GO:0005925;GO:0006935;GO:0007165;GO:0016607;GO:0016607;GO:0030595;GO:0030595;GO:0032730;GO:0032730;GO:0032735;GO:0032735;GO:0032755;GO:0032755;GO:0042609;GO:0042609;GO:0042609;GO:0050729;GO:0050729;GO:0050930;GO:0050930;GO:0051924;GO:0051924;GO:…	K22628	-	O;T;K	1DDI5;196YM;1BAEX;0V1TG;0WDVZ;KOG3528;0E6JS;0B1AN;13QDP	interleukin 16 [Source:MGI Symbol;Acc:MGI:1270855]	16170	O54824
ENSMUSG00000001750	544	10.0445	416	6.94401	430	7.13571	832	12.2955	933	13.415	1105	16.0673	649	9.43812	769	13.2031	706	11.3612	1172	16.9326	734	13.3131	580	9.45546	19	3946050	3957133	-	4603	Tcirg1	GO:0000045;GO:0000220;GO:0001503;GO:0002158;GO:0005515;GO:0005634;GO:0005739;GO:0005764;GO:0005770;GO:0005886;GO:0005886;GO:0006811;GO:0006874;GO:0006914;GO:0006915;GO:0006954;GO:0007035;GO:0007039;GO:0010155;GO:0010272;GO:0010467;GO:0010468;GO:0015078;GO:0016020;GO:0016021;GO:0016064;GO:0016236;GO:0016324;GO:0016471;GO:0021554;GO:0030010;GO:0030099;GO:0030183;GO:0030217;GO:0030316;GO:0030667;GO:…	K02154	-	C	18X22;1B418;KOG2189;09TG0;1CPGR;0V4F2;12NZN;0DESY;0UK2U	T cell, immune regulator 1, ATPase, H+ transporting, lysosomal V0 protein A3 [Source:MGI Symbol;Acc:MGI:1350931]	27060	Q9JHF5
ENSMUSG00000001751	256	8.18567	386	11.1581	339	9.74214	441	11.2862	358	8.91409	293	7.37791	323	8.13447	287	8.5333	278	7.74728	315	7.88119	226	7.0987	313	8.83659	11	100960838	100968498	+	2658	Naglu	GO:0007040;GO:0016787;GO:0021680;GO:0042474;GO:0045475;GO:0046548;GO:0060119;GO:0070062;GO:0070062;	K01205	EC:3.2.1.50	G;U	0V5IM;09UJE;0DFV2;0UNN7;18UVC;KOG2233;12TZY;1AU1J;1CQIF	alpha-N-acetylglucosaminidase (Sanfilippo disease IIIB) [Source:MGI Symbol;Acc:MGI:1351641]	27419	O88325
ENSMUSG00000001755	830	24.6048	1461	39.1544	1567	41.7494	1790	42.4708	1817	41.9446	900	21.0105	1749	40.836	1302	35.89	1451	37.4886	1253	29.0643	1341	39.0505	1659	43.4224	11	100973391	100977445	+	2867	Coasy	GO:0000166;GO:0003824;GO:0003824;GO:0004140;GO:0004140;GO:0004140;GO:0004140;GO:0004595;GO:0004595;GO:0004595;GO:0005524;GO:0005524;GO:0005737;GO:0005739;GO:0005759;GO:0005759;GO:0008152;GO:0009058;GO:0015937;GO:0015937;GO:0015937;GO:0015937;GO:0016301;GO:0016310;GO:0016740;GO:0016779;GO:0000166;GO:0003824;GO:0003824;GO:0004140;GO:0004140;GO:0004140;GO:0004140;GO:0004140;GO:0004595;GO:0004595;GO:…	K02318	-	H	09Y68;1CWC2;191CA;0UR1E;KOG3220;KOG3351;1AZAX;0DMGT;0VAHN;12NGJ	Coenzyme A synthase [Source:MGI Symbol;Acc:MGI:1918993]	71743	Q9DBL7
ENSMUSG00000001761	80	1.20961	91	1.2439	91	1.23662	103	1.24649	203	2.39018	140	1.667	82	0.976522	84	1.18102	98	1.29143	109	1.28958	87	1.2922	81	1.08135	6	29735502	29761364	+	5621	Smo	GO:0000122;GO:0001503;GO:0001570;GO:0001649;GO:0001701;GO:0001708;GO:0001755;GO:0001947;GO:0002052;GO:0002053;GO:0003007;GO:0003140;GO:0003323;GO:0004888;GO:0004930;GO:0005113;GO:0005113;GO:0005113;GO:0005515;GO:0005634;GO:0005737;GO:0005794;GO:0005794;GO:0005886;GO:0005886;GO:0005886;GO:0005886;GO:0005886;GO:0005901;GO:0005901;GO:0005929;GO:0005929;GO:0005929;GO:0005929;GO:0005929;GO:0005929;GO:…	K06226	-	T	0DKAG;1B0RS;0VE00;0UQXN;12S5M;0A34Y;1D00W;1918T;KOG3577	smoothened, frizzled class receptor [Source:MGI Symbol;Acc:MGI:108075]	319757	P56726;Q4VBD5;Q8BJN8
ENSMUSG00000001763	203	3.32108	218	3.22425	242	3.55827	159	2.08198	203	2.58618	152	1.9583	169	2.17762	178	2.70785	136	1.93916	97	1.24172	118	1.89637	159	2.29672	6	29694221	29718558	+	5195	Tspan33	GO:0005737;GO:0005886;GO:0005886;GO:0005886;GO:0005887;GO:0005912;GO:0009986;GO:0016020;GO:0016021;GO:0016021;GO:0019899;GO:0019899;GO:0019899;GO:0030054;GO:0046930;GO:0046930;GO:0046930;GO:0046931;GO:0046931;GO:0046931;GO:0051604;GO:0051604;GO:0051604;GO:0051604;GO:0072659;GO:0072659;GO:0072659;GO:0072659;GO:0097197;GO:0005737;GO:0005886;GO:0005886;GO:0005887;GO:0005912;GO:0009986;GO:0016020;GO:…	K17346	-	S;G	0DJ9X;12QTD;0UKP2;09XX2;KOG3882;0V8UM;1CU1W;1AVTS;18WSP	tetraspanin 33 [Source:MGI Symbol;Acc:MGI:1919012]	232670	Q8R3S2
ENSMUSG00000001767	167	3.69234	154	3.07819	245	4.86847	295	5.2204	239	4.11494	264	4.59665	210	3.65694	162	3.33059	210	4.04665	286	4.94787	157	3.4099	206	4.02142	2	145759399	145776934	-	3844	Crnkl1	GO:0000245;GO:0000245;GO:0000245;GO:0000245;GO:0000398;GO:0000398;GO:0000398;GO:0000398;GO:0000974;GO:0003723;GO:0003723;GO:0003723;GO:0005634;GO:0005634;GO:0005634;GO:0005681;GO:0005681;GO:0005681;GO:0006396;GO:0006397;GO:0008380;GO:0016607;GO:0071007;GO:0071007;GO:0071007;GO:0071007;GO:0071013;GO:0071013;GO:0071014;	K12869	-	A;D	0V551;0UH6K;1ASV3;1CQ5G;19273;12N29;09U61;0DFFQ;KOG1915	crooked neck pre-mRNA splicing factor 1 [Source:MGI Symbol;Acc:MGI:1914127]	66877	P63154
ENSMUSG00000001768	87	0.656033	121	0.824861	149	1.0098	377	2.27533	375	2.202	386	2.29216	331	1.96584	178	1.2481	244	1.60357	307	1.81139	193	1.42962	183	1.21838	2	145517135	145729536	+	11271	Rin2	GO:0003674;GO:0005096;GO:0005575;GO:0005737;GO:0006897;GO:0007165;GO:0010595;GO:0010595;GO:0043547;GO:1904906;GO:1904906;GO:2001214;GO:2001214;GO:0005096;GO:0007165;GO:0043547;	K23687	-	U	1ARTC;1CPKM;0V4JF;09TKE;0DEX2;13JV5;190KR;KOG2320;0UFZG	Ras and Rab interactor 2 [Source:MGI Symbol;Acc:MGI:1921280]	74030	Q9D684;F8WGD2
ENSMUSG00000001773	0	0	0	0	0	0	11	0.233106	7	0.144325	34	0.708916	2	0.0417068	1	0.0246198	2	0.0461514	4	0.0828688	1	0.0260088	2	0.0467542	7	86368185	86425151	-	3210	Folh1	GO:0003824;GO:0004180;GO:0004180;GO:0004180;GO:0004181;GO:0005886;GO:0005886;GO:0005887;GO:0006508;GO:0006508;GO:0006760;GO:0008152;GO:0008233;GO:0008233;GO:0008237;GO:0016020;GO:0016021;GO:0016021;GO:0016787;GO:0016805;GO:0016805;GO:0043065;GO:0046872;GO:0005886;GO:0016020;GO:0016021;	K14592	EC:3.4.17.21	O;P;E	1CPF8;18XU0;0V4DJ;0UFS2;KOG2195;1B4Z9;12N6T;0DERF;09TED	folate hydrolase 1 [Source:MGI Symbol;Acc:MGI:1858193]	53320	O35409
ENSMUSG00000001774	525	5.9509	333	3.41237	663	6.75426	499	4.5271	607	5.35787	474	4.2311	466	4.16028	499	5.25951	538	5.31492	639	5.6675	479	5.33354	435	4.35351	9	18203421	18228738	+	7498	Chordc1	GO:0005515;GO:0005524;GO:0008270;GO:0008270;GO:0010824;GO:0043531;GO:0046872;GO:0051298;GO:0051879;GO:0051879;GO:0061077;GO:1900034;GO:2000299;GO:0046872;GO:0046872;GO:0046872;GO:0046872;	K16729	-	S;Q;T	0UN04;12S34;1CU2Z;0DJAU;09XXQ;18T88;1AXGG;KOG1667;0V8VG	cysteine and histidine-rich domain (CHORD)- containing, zinc-binding protein 1 [Source:MGI Symbol;Acc:MGI:1914167]	66917	Q9D1P4
ENSMUSG00000001783	236	7.67025	496	14.5736	475	13.8749	790	20.5504	642	16.2485	510	13.0533	686	17.5604	382	11.5447	607	17.194	642	16.3267	457	14.5905	538	15.4385	10	85774501	85793687	-	2615	Rtcb	GO:0000166;GO:0000971;GO:0001701;GO:0001890;GO:0003972;GO:0003972;GO:0003972;GO:0003972;GO:0005525;GO:0005634;GO:0005634;GO:0005634;GO:0005635;GO:0005635;GO:0005654;GO:0005737;GO:0005737;GO:0005789;GO:0005789;GO:0005829;GO:0006388;GO:0006388;GO:0006388;GO:0006396;GO:0008033;GO:0008452;GO:0016874;GO:0016886;GO:0017166;GO:0043231;GO:0046872;GO:0072669;GO:0072669;GO:0072669;GO:0072669;	K14415	EC:6.5.1.8	S	KOG3833;12R06;0UK0Z;09WGK;1CSGB;190UZ;1AUSI;0V7F5;0DHS1	RNA 2',3'-cyclic phosphate and 5'-OH ligase [Source:MGI Symbol;Acc:MGI:106379]	28088	Q99LF4
ENSMUSG00000001785	116	3.35108	127	3.3168	187	4.85521	204	4.71686	211	4.74667	205	4.66371	157	3.57222	156	4.19056	188	4.73342	186	4.20442	115	3.26348	149	3.80049	10	85665358	85724960	+	2942	Pwp1	GO:0005634;GO:0005634;GO:0005634;GO:0005694;GO:0005730;GO:0005730;GO:0005730;GO:0005794;GO:0005794;GO:0033140;GO:0034773;GO:0042254;GO:1901838;GO:1901838;GO:1990889;GO:2000738;	K14791	-	S;D;U	0DGB3;12PZF;09WTT;1CR0I;18W5A;0V7RV;KOG0270;1ATM0;0UI1E	PWP1 homolog, endonuclein [Source:MGI Symbol;Acc:MGI:1914735]	103136	Q99LL5
ENSMUSG00000001786	152	2.09037	193	2.39953	220	2.71922	279	3.07101	253	2.70945	227	2.45843	246	2.66458	195	2.49365	256	3.06839	195	2.09837	172	2.32362	170	2.06422	10	85857836	85887737	+	6180	Fbxo7	GO:0000151;GO:0000151;GO:0000151;GO:0000422;GO:0000422;GO:0000422;GO:0005634;GO:0005634;GO:0005634;GO:0005634;GO:0005654;GO:0005654;GO:0005737;GO:0005737;GO:0005737;GO:0005739;GO:0005739;GO:0005739;GO:0005739;GO:0005829;GO:0005829;GO:0005829;GO:0006511;GO:0006511;GO:0006626;GO:0006626;GO:0006626;GO:0010975;GO:0010975;GO:0016567;GO:0016567;GO:0016567;GO:0019005;GO:0019005;GO:0019901;GO:0019901;GO:…	K10293	-	O	12PEZ;18T6V;0DN7Z;0A0KK;0URI1;1CX4N;0IGV9;1AV2J;0VBGU	F-box protein 7 [Source:MGI Symbol;Acc:MGI:1917004]	69754	Q3U7U3
ENSMUSG00000001794	1634	56.0654	1561	48.4211	1644	50.6973	3978	109.246	3376	90.2039	4412	119.215	2794	75.5061	2130	67.9585	2292	68.5407	2741	73.59	2215	74.6575	2476	75.0102	7	29886361	29898236	-	2477	Capns1	GO:0005509;GO:0005737;GO:0005886;GO:0016020;GO:0046872;GO:0005509;GO:0005737;GO:0005886;GO:0016020;GO:0046872;GO:0005509;GO:0005737;GO:0005886;GO:0016020;GO:0046872;	K08583	-	T	0DR87;13MJB;0VEGC;1B2U6;KOG0037;18XET;0A3MD;1D0DK;0UJPF	calpain, small subunit 1 [Source:MGI Symbol;Acc:MGI:88266]	12336	O88456;A0A0R4IZW8
ENSMUSG00000001802	125	2.26038	128	2.09252	161	2.6166	200	2.89466	163	2.2953	108	1.53797	190	2.70606	205	3.44704	162	2.55315	121	1.71208	149	2.64676	159	2.5386	7	34899452	34914923	-	4700	Lrp3	GO:0005515;GO:0005575;GO:0010628;GO:0010628;GO:0010629;GO:0010629;GO:0016020;GO:0016021;GO:0045599;GO:0045599;GO:0045669;GO:0045669;GO:0005515;GO:0005575;GO:0010628;GO:0010629;GO:0016020;GO:0016021;GO:0045599;GO:0045669;	K20050	-	T	09W7B;1CWQ0;18WHA;KOG1215;0DMUI;0V76M;1B4MW;0UJPE;13KJT	low density lipoprotein receptor-related protein 3 [Source:MGI Symbol;Acc:MGI:3584516]	435965	E9Q1T6;Q3UEV4;Q52KH0
ENSMUSG00000001804	0	0	0	0	0	0	1	0.0195585	2	0.0380583	0	0	1	0.0192465	0	0	0	0	0	0	0	0	0	0	18	20569232	20604878	+	3478	Dsg4	GO:0001942;GO:0005509;GO:0005509;GO:0005509;GO:0005509;GO:0005886;GO:0005886;GO:0005911;GO:0007155;GO:0007155;GO:0007156;GO:0016020;GO:0016020;GO:0016021;GO:0030054;GO:0030057;GO:0030057;GO:0030057;GO:0030216;GO:0030509;GO:0046872;GO:0098609;GO:0098609;	K07599	-	Z;W;U	0UI7C;09TST;1CPSY;0V4S4;0DF33;13JJ4;KOG3594;18XD0;1AWG2	desmoglein 4 [Source:MGI Symbol;Acc:MGI:2661061]	16769	Q7TMD7
ENSMUSG00000001815	0	0	0	0	0	0	0	0	0	0	0	0	0	0	0	0	0	0	0	0	0	0	0	0	2	74483335	74489901	-	4191	Evx2	GO:0000981;GO:0003677;GO:0003677;GO:0005634;GO:0006355;GO:0006357;GO:0000978;GO:0000981;GO:0000981;GO:0003677;GO:0003677;GO:0005634;GO:0005634;GO:0006355;GO:0006357;GO:0007275;GO:0035108;GO:1990837;GO:1990837;	K09320	-	K	1AWJ7;0A0D0;KOG0844;1CV31;0V52A;18WKQ;0DK96;0UMY5;12P8Q	even-skipped homeobox 2 [Source:MGI Symbol;Acc:MGI:95462]	14029	P49749;Q6P7W9
ENSMUSG00000001819	0	0	0	0	0	0	0	0	2	0.0533092	0	0	0	0	0	0	0	0	1	0.026783	0	0	0	0	2	74498654	74501943	+	2483	Hoxd13	GO:0000978;GO:0000978;GO:0000981;GO:0000981;GO:0000987;GO:0001228;GO:0001228;GO:0001228;GO:0001501;GO:0003677;GO:0003677;GO:0003677;GO:0003677;GO:0003682;GO:0003700;GO:0003700;GO:0005634;GO:0005634;GO:0005634;GO:0005654;GO:0005654;GO:0006355;GO:0006357;GO:0007275;GO:0007389;GO:0009952;GO:0022612;GO:0030326;GO:0030539;GO:0030850;GO:0033574;GO:0035108;GO:0042127;GO:0042733;GO:0045944;GO:0045944;GO:…	K09298	-	K	0UGB1;KOG0487;0VE5D;1D02E;1AS3T;13M3T;18SVX;0DQY9;0A0YT	homeobox D13 [Source:MGI Symbol;Acc:MGI:96205]	15433	P70217
ENSMUSG00000001823	0	0	0	0	0	0	0	0	0	0	0	0	0	0	0	0	0	0	0	0	0	0	0	0	2	74505357	74508049	+	2534	Hoxd12	GO:0000981;GO:0001501;GO:0003677;GO:0003677;GO:0005515;GO:0005634;GO:0005667;GO:0006355;GO:0006357;GO:0007275;GO:0007389;GO:0042733;GO:1990837;GO:1990837;GO:1990837;	K09297	-	K	0VA9J;0UMB1;18ZP8;KOG0487;13N0J;0DIR2;09XAA;1AWTH;1CTG4	homeobox D12 [Source:MGI Symbol;Acc:MGI:96204]	15432	P23812
ENSMUSG00000001827	0	0	0	0	0	0	7	0.207302	4	0.115252	5	0.14569	1	0.0291421	0	0	2	0.0644954	3	0.0868553	1	0.0363467	0	0	7	101507538	101519995	-	2297	Folr1	GO:0001947;GO:0003147;GO:0003253;GO:0005542;GO:0005542;GO:0005542;GO:0005576;GO:0005634;GO:0005768;GO:0005886;GO:0005903;GO:0006620;GO:0007155;GO:0007342;GO:0008144;GO:0015884;GO:0015884;GO:0016020;GO:0016020;GO:0016323;GO:0016324;GO:0016324;GO:0017015;GO:0030136;GO:0031103;GO:0031225;GO:0031362;GO:0031362;GO:0031362;GO:0031410;GO:0031526;GO:0035036;GO:0038023;GO:0038023;GO:0046655;GO:0046658;GO:…	K13649	-	-	-	folate receptor 1 (adult) [Source:MGI Symbol;Acc:MGI:95568]	14275	P35846
ENSMUSG00000001829	541	4.61644	530	4.0886	594	4.55551	1002	6.84343	737	4.8973	761	5.11383	893	6.00169	592	4.69735	656	4.8787	445	2.97123	526	4.40912	775	5.83899	7	101312840	101444713	+	9960	Clpb	GO:0000166;GO:0005524;GO:0005524;GO:0005737;GO:0005739;GO:0005739;GO:0005739;GO:0005758;GO:0005758;GO:0016787;GO:0016887;GO:0016887;GO:0034605;GO:0034605;GO:0039529;GO:0140374;GO:0005524;GO:0016887;GO:0005524;GO:0016887;	K03695	-	O	0UTE2;0DEMN;1CPBH;KOG1051;0V49D;1B2JR;12PKH;09TAB;18XWH	ClpB caseinolytic peptidase B [Source:MGI Symbol;Acc:MGI:1100517]	20480	Q60649;Q3URM1
ENSMUSG00000001833	376	2.74751	575	3.79847	621	4.07835	751	4.39226	973	5.53662	1042	5.99614	811	4.66751	516	3.50609	643	4.095	983	5.62047	547	3.92641	533	3.43879	9	25163735	25219867	+	11631	Septin7	GO:0000166;GO:0000775;GO:0000776;GO:0000777;GO:0005525;GO:0005525;GO:0005694;GO:0005819;GO:0005856;GO:0005929;GO:0007283;GO:0030496;GO:0031105;GO:0031514;GO:0032154;GO:0000166;GO:0000775;GO:0000776;GO:0000777;GO:0005525;GO:0005525;GO:0005694;GO:0005819;GO:0005856;GO:0005929;GO:0007283;GO:0030496;GO:0031105;GO:0031514;GO:0032154;	K16944	-	Z;D	12QMH;18XYJ;0DHQP;1AV25;09T7M;KOG2655;0UJJH;1CSF0;0V46J	septin 7 [Source:MGI Symbol;Acc:MGI:1335094]	235072	O55131
ENSMUSG00000001844	200	5.93507	202	5.41921	226	6.02761	313	7.43424	276	6.37801	326	7.61843	324	7.57275	238	6.56741	251	6.49173	234	5.43349	298	8.68698	265	6.94334	5	143302244	143315011	-	2864	Zdhhc4	GO:0000139;GO:0005783;GO:0005783;GO:0005783;GO:0005783;GO:0005789;GO:0005794;GO:0005794;GO:0005794;GO:0005794;GO:0005886;GO:0006612;GO:0016020;GO:0016021;GO:0016409;GO:0016740;GO:0016746;GO:0018215;GO:0018230;GO:0019706;GO:0019706;GO:0016020;GO:0016021;GO:0000139;GO:0005783;GO:0005783;GO:0005783;GO:0005789;GO:0005794;GO:0005794;GO:0005794;GO:0005886;GO:0006612;GO:0016020;GO:0016021;GO:0016409;GO:…	K20003	EC:2.3.1.225	S	1CVN8;18S6N;12RUY;0DKTD;0VA89;0UH4C;KOG1312;1AYGK;09ZB1	zinc finger, DHHC domain containing 4 [Source:MGI Symbol;Acc:MGI:1920131]	72881	Q9D6H5
ENSMUSG00000001847	571	10.7939	1125	19.2258	1258	21.3729	1937	29.3068	1801	26.5116	1450	21.5855	1644	24.4769	849	14.9235	1178	19.4079	1889	27.941	962	17.8638	1245	20.7797	5	143489389	143513791	-	4496	Rac1	GO:0000139;GO:0000166;GO:0000242;GO:0001764;GO:0001891;GO:0001934;GO:0001934;GO:0002093;GO:0002551;GO:0003376;GO:0003382;GO:0003924;GO:0003924;GO:0003924;GO:0005515;GO:0005515;GO:0005515;GO:0005515;GO:0005525;GO:0005525;GO:0005525;GO:0005525;GO:0005634;GO:0005737;GO:0005737;GO:0005802;GO:0005829;GO:0005829;GO:0005856;GO:0005884;GO:0005886;GO:0005886;GO:0005886;GO:0005886;GO:0005938;GO:0006897;GO:…	K04392	-	Z;S;T	0V62F;1CTM0;0DIVP;1AVAT;09V2T;0UK54;KOG0393;12N5X;195DQ	Rac family small GTPase 1 [Source:MGI Symbol;Acc:MGI:97845]	19353	P63001;K7Q7T7
ENSMUSG00000001855	49	0.431155	70	0.556831	67	0.529849	111	0.781729	118	0.808535	98	0.67907	111	0.769259	64	0.523646	85	0.651848	111	0.764235	72	0.622338	88	0.683669	2	31864448	31943987	+	9659	Nup214	GO:0000278;GO:0005049;GO:0005049;GO:0005634;GO:0005635;GO:0005643;GO:0005643;GO:0006405;GO:0006406;GO:0006406;GO:0006606;GO:0006606;GO:0006611;GO:0006611;GO:0008139;GO:0008139;GO:0015031;GO:0017056;GO:0017056;GO:0046822;GO:0046822;GO:0051028;GO:0051726;GO:1990876;GO:1990876;	K14317	-	Y;U	0DP4Y;09T64;1B2KS;13IZC;0URBE;18V10;1CY30;KOG3630;0VCCM	nucleoporin 214 [Source:MGI Symbol;Acc:MGI:1095411]	227720	Q80U93
ENSMUSG00000001864	4	0.0843157	1	0.0190562	2	0.0378895	26	0.43865	13	0.213389	4	0.0663988	11	0.182622	6	0.117604	8	0.14697	5	0.082468	2	0.0414129	2	0.0372225	2	31840151	31863454	+	4032	Aif1l	GO:0003779;GO:0005509;GO:0005509;GO:0005737;GO:0005856;GO:0005884;GO:0005884;GO:0005884;GO:0005884;GO:0005886;GO:0005925;GO:0005925;GO:0015629;GO:0015629;GO:0016020;GO:0032587;GO:0032587;GO:0032991;GO:0032991;GO:0042995;GO:0046872;GO:0051015;GO:0051015;GO:0051015;GO:0051015;GO:0051015;GO:0051017;GO:0097178;GO:0003779;GO:0046872;GO:0003779;GO:0046872;GO:0051015;	K18617	-	Z;T	0E7RS;1DERQ;0B3K6;0INJ9;0WFZZ;0V2TN;13BNS;1BAS0;1972H	allograft inflammatory factor 1-like [Source:MGI Symbol;Acc:MGI:1919598]	108897	Q9EQX4
ENSMUSG00000001865	0	0	0	0	0	0	0	0	5	0.218139	1	0.04412	2	0.0882523	0	0	1	0.0488286	1	0.043838	0	0	0	0	3	20269784	20296345	-	1517	Cpa3	GO:0002002;GO:0004180;GO:0004181;GO:0004181;GO:0004181;GO:0005615;GO:0006508;GO:0006508;GO:0006508;GO:0008233;GO:0008233;GO:0008237;GO:0008270;GO:0016787;GO:0030133;GO:0031410;GO:0046872;	K08780	EC:3.4.17.1	T;E	1CW84;0V50S;12NHA;192FW;0UTRQ;09U1U;1B481;KOG2650;0DJPE	carboxypeptidase A3, mast cell [Source:MGI Symbol;Acc:MGI:88479]	12873	P15089;Q542E3
ENSMUSG00000001870	15	0.119245	33	0.237167	29	0.2072	46	0.292688	81	0.501436	62	0.388145	37	0.231667	29	0.214373	34	0.23557	28	0.174171	22	0.171803	30	0.210571	17	75312563	75699507	+	10691	Ltbp1	GO:0001527;GO:0005509;GO:0031012;GO:0032991;GO:0035583;GO:0050431;GO:0050436;GO:0062023;GO:1901388;GO:0001527;GO:0001527;GO:0003281;GO:0005201;GO:0005509;GO:0005576;GO:0005737;GO:0005739;GO:0007179;GO:0019838;GO:0030425;GO:0031012;GO:0032967;GO:0032991;GO:0035583;GO:0035583;GO:0035904;GO:0038045;GO:0043025;GO:0048471;GO:0050431;GO:0050436;GO:0050436;GO:0060976;GO:0062023;GO:0062023;GO:1901388;GO:…	K19559	-	W;T	0E8KR;1DFIJ;1979X;KOG1217;1BB4R;0B4Z8;13DWH;0WHIV;0V3BD	latent transforming growth factor beta binding protein 1 [Source:MGI Symbol;Acc:MGI:109151]	268977	Q8CG19
ENSMUSG00000001891	2652	73.4422	2921	73.1295	3328	82.8316	8420	186.63	7026	151.517	5319	115.999	9308	203.021	6033	155.355	7573	182.781	2736	59.2864	5891	160.257	7392	180.743	11	21271138	21321201	-	3069	Ugp2	GO:0003983;GO:0003983;GO:0003983;GO:0003983;GO:0003983;GO:0005536;GO:0005536;GO:0005737;GO:0005737;GO:0005737;GO:0005737;GO:0005977;GO:0005978;GO:0005978;GO:0006011;GO:0006011;GO:0006011;GO:0006011;GO:0007420;GO:0016740;GO:0016779;GO:0019255;GO:0019255;GO:0032557;GO:0032557;GO:0042802;GO:0046872;GO:0070569;GO:0003983;GO:0003983;GO:0003983;GO:0003983;GO:0005536;GO:0005737;GO:0005737;GO:0005737;GO:…	K00963	EC:2.7.7.9	G	KOG2638;09VTC;0UPJ6;0V6S3;1CZ9S;12RPI;1B3AE;18XXE;0DH1P	UDP-glucose pyrophosphorylase 2 [Source:MGI Symbol;Acc:MGI:2183447]	216558	Q91ZJ5
ENSMUSG00000001901	0	0	0	0	0	0	1	0.0191672	2	0.0372969	0	0	0	0	0	0	0	0	0	0	0	0	0	0	11	105898950	105925375	+	3549	Kcnh6	GO:0005216;GO:0005242;GO:0005244;GO:0005249;GO:0005249;GO:0005249;GO:0005267;GO:0005887;GO:0005887;GO:0006811;GO:0006811;GO:0006813;GO:0006813;GO:0006813;GO:0016020;GO:0016020;GO:0016021;GO:0016021;GO:0034765;GO:0042391;GO:0044877;GO:0055085;GO:0071805;GO:0071805;GO:0086091;GO:0005216;GO:0005242;GO:0005244;GO:0005249;GO:0005249;GO:0005249;GO:0005267;GO:0005887;GO:0005887;GO:0006811;GO:0006811;GO:…	K04909	-	P	18UIY;0V44Y;09T67;1CP77;12R80;1AVB9;0DEHG;0UJUB;KOG0498	potassium voltage-gated channel, subfamily H (eag- related), member 6 [Source:MGI Symbol;Acc:MGI:2684139]	192775	Q32ME0
ENSMUSG00000001909	372	5.0137	302	3.67969	333	4.03366	544	5.86827	490	5.1427	515	5.46606	463	4.91483	445	5.57694	389	4.56936	427	4.50308	487	6.44764	405	4.81944	8	85412936	85426437	+	6306	Trmt1	GO:0000049;GO:0003723;GO:0003723;GO:0004809;GO:0004809;GO:0008033;GO:0008033;GO:0008168;GO:0016740;GO:0030488;GO:0032259;GO:0000049;GO:0003723;GO:0003723;GO:0004809;GO:0004809;GO:0008033;GO:0008033;GO:0008168;GO:0016740;GO:0030488;GO:0032259;GO:0046872;GO:0046872;GO:0000049;GO:0003723;GO:0003723;GO:0004809;GO:0004809;GO:0008033;GO:0008033;GO:0008168;GO:0016740;GO:0030488;GO:0032259;GO:0046872;GO:…	K00555	-	J	0UJ1V;1CRRP;1AUQU;0V6RX;12NHT;KOG1253;18VSN;0DH1C;09VT2	tRNA methyltransferase 1 [Source:MGI Symbol;Acc:MGI:1289155]	212528	Q3TX08;A0A0R4IZW7
ENSMUSG00000001910	314	5.71088	248	4.07769	349	5.70478	539	7.84618	512	7.25142	573	8.20691	456	6.53207	321	5.42874	421	6.67338	517	7.35751	289	5.1633	329	5.28318	8	85397108	85414531	-	4673	Nacc1	GO:0000785;GO:0000978;GO:0000981;GO:0005515;GO:0005634;GO:0005634;GO:0005634;GO:0005654;GO:0005654;GO:0005737;GO:0006357;GO:0008284;GO:0008284;GO:0030054;GO:0030054;GO:0043231;GO:0043231;GO:0045892;GO:0045892;GO:0045892;	K10486	-	K	09UJZ;12NT6;1B1GI;18W3C;0URII;1CQJ0;0DFVM;KOG1721;0V5J5	nucleus accumbens associated 1, BEN and BTB (POZ) domain containing [Source:MGI Symbol;Acc:MGI:1914080]	66830	Q7TSZ8
ENSMUSG00000001911	495	5.72305	708	7.40022	811	8.42721	757	7.00511	935	8.4181	496	4.51602	954	8.68727	515	5.5367	744	7.49698	462	4.17957	660	7.49589	933	9.52425	8	85426505	85526973	-	7351	Nfix	GO:0003677;GO:0003700;GO:0005634;GO:0005634;GO:0006260;GO:0006355;GO:0000122;GO:0000122;GO:0000977;GO:0000978;GO:0000981;GO:0001228;GO:0003677;GO:0003700;GO:0005515;GO:0005634;GO:0005634;GO:0005634;GO:0006260;GO:0006355;GO:0006357;GO:0021549;GO:0021680;GO:0021707;GO:0045944;GO:0045944;GO:0048708;GO:1990837;GO:0000122;GO:0000122;GO:0000977;GO:0000978;GO:0000981;GO:0001228;GO:0003677;GO:0003700;GO:…	K09171	-	K	12PJY;KOG3663;0V4SM;1AXT3;1CPTF;0UG8W;0DF3M;09TTA;191UQ	nuclear factor I/X [Source:MGI Symbol;Acc:MGI:97311]	18032	P70257;Q5CZY4
ENSMUSG00000001918	88	1.79227	60	1.10474	49	0.896927	64	1.04327	153	2.42656	112	1.79635	47	0.75393	56	1.06055	50	0.887526	136	2.16734	57	1.14039	45	0.809207	7	16515265	16532199	+	4173	Slc1a5	GO:0005886;GO:0006868;GO:0010585;GO:0015183;GO:0015186;GO:0015194;GO:0015293;GO:0015293;GO:0015825;GO:0016020;GO:0016021;GO:0016021;GO:0016021;GO:0070207;GO:0140009;GO:1903803;	K05616	-	E	KOG3787;09YDS;18WXF;0VDFD;1CZ8A;12QNC;1AUDN;0UTHS;0DQ6Y	solute carrier family 1 (neutral amino acid transporter), member 5 [Source:MGI Symbol;Acc:MGI:105305]	20514	Q9ESU7;Q3UFR4
ENSMUSG00000001924	1147	20.2291	1639	26.1324	1777	28.167	2304	32.523	2064	28.3466	1773	24.6248	2202	30.5874	1318	21.6147	1868	28.7131	1556	21.4728	1230	21.3095	1797	27.9825	X	20524565	20549418	+	4819	Uba1	GO:0000166;GO:0000792;GO:0004839;GO:0004839;GO:0004839;GO:0005515;GO:0005524;GO:0005634;GO:0005634;GO:0005634;GO:0005654;GO:0005737;GO:0005737;GO:0005737;GO:0005739;GO:0005739;GO:0005765;GO:0005829;GO:0006464;GO:0006511;GO:0006974;GO:0006974;GO:0008641;GO:0010008;GO:0016567;GO:0016567;GO:0016874;GO:0018215;GO:0030057;GO:0030867;GO:0032446;GO:0000166;GO:0000792;GO:0000792;GO:0004839;GO:0004839;GO:…	K03178	EC:6.2.1.45	O	KOG2012;0UTSK;18TIC;1B11W;0V8UH;1CYJA;0DNZ7;09YC0;12PN3	ubiquitin-like modifier activating enzyme 1 [Source:MGI Symbol;Acc:MGI:98890]	22201	Q02053;B9EHN0
ENSMUSG00000001930	51	0.269827	72	0.344379	131	0.622912	176	0.745288	194	0.799276	211	0.879123	82	0.341697	80	0.393574	95	0.438056	101	0.418123	58	0.301439	82	0.38305	6	125523737	125663642	+	16064	Vwf	GO:0005576;GO:0007596;GO:0007599;GO:0002020;GO:0005178;GO:0005518;GO:0005576;GO:0005576;GO:0005783;GO:0007155;GO:0007596;GO:0007596;GO:0007599;GO:0007599;GO:0019865;GO:0030168;GO:0031589;GO:0033093;GO:0042802;GO:0047485;GO:0051087;GO:0062023;GO:0005576;GO:0007596;GO:0007599;GO:0005576;GO:0007596;GO:0007599;	K03900	-	-	-	Von Willebrand factor [Source:MGI Symbol;Acc:MGI:98941]	22371	Q8CIZ8;E9QPU1
ENSMUSG00000001942	136	1.10114	309	2.26178	279	2.03024	583	3.77806	501	3.15879	448	2.8565	419	2.67196	264	1.9876	366	2.58271	321	2.03365	360	2.86327	349	2.49492	9	37466994	37560951	+	10497	Siae	GO:0001681;GO:0016787;GO:0001681;GO:0001681;GO:0001681;GO:0001681;GO:0001681;GO:0002682;GO:0002682;GO:0005737;GO:0005764;GO:0005764;GO:0005975;GO:0005975;GO:0016787;GO:0052689;GO:0106330;GO:0106331;GO:0001681;GO:0016787;GO:0001681;	K05970	EC:3.1.1.53	S	0UIFJ;1AYM7;0DGMD;18YP3;1CRB9;09VCY;12QZD;0V6C1;0IGS1	sialic acid acetylesterase [Source:MGI Symbol;Acc:MGI:104803]	22619	P70665
ENSMUSG00000001943	2	0.0858921	2	0.0776501	4	0.154392	12	0.412478	13	0.434757	7	0.236741	6	0.202949	7	0.279539	6	0.224577	15	0.504059	1	0.0421871	6	0.22751	9	37450551	37455501	+	1979	Vsig2	GO:0003674;GO:0005887;GO:0008150;GO:0016020;GO:0016021;GO:0016020;GO:0016021;GO:0003674;GO:0005887;GO:0008150;GO:0016020;GO:0016021;GO:0016020;GO:0016021;	-	-	T	0US1B;1CXMI;18U3Y;0DNQ6;0A061;0VA35;13P5T;0IVJI;1AZE4	V-set and immunoglobulin domain containing 2 [Source:MGI Symbol;Acc:MGI:1928009]	57276	Q9Z109
ENSMUSG00000001946	43	1.27471	104	2.78717	115	3.06394	360	8.54162	337	7.77949	264	6.16307	250	5.83706	183	5.04445	180	4.65055	327	7.58501	160	4.65927	162	4.24017	9	37439374	37449615	+	2867	Esam	GO:0005886;GO:0005886;GO:0005886;GO:0005911;GO:0005911;GO:0005912;GO:0005912;GO:0005923;GO:0005923;GO:0007155;GO:0007156;GO:0016020;GO:0016021;GO:0016338;GO:0030054;GO:0030833;GO:0030833;GO:0032991;GO:0032991;GO:0034613;GO:0034613;GO:0070830;GO:0070830;GO:0098609;GO:0098609;GO:0098609;GO:0098632;GO:0098632;GO:2000249;GO:2000249;GO:0016020;GO:0016021;GO:0098609;	K06787	-	W;T	0DPQC;0A22D;18ZS0;1B41N;12UAX;1CYPH;0UT1A;0VCXQ;0IHVB	endothelial cell-specific adhesion molecule [Source:MGI Symbol;Acc:MGI:1916774]	69524	Q925F2;Q3U102
ENSMUSG00000001948	12	0.961247	2	0.144835	1	0.0719936	15	0.961704	29	1.80897	23	1.45089	8	0.504727	11	0.819346	3	0.209443	3	0.188036	6	0.47213	8	0.565809	9	37514586	37525018	-	1061	Spa17	GO:0005516;GO:0005737;GO:0005737;GO:0005737;GO:0005929;GO:0005929;GO:0007339;GO:0007339;GO:0009897;GO:0016020;GO:0016020;GO:0031514;GO:0031514;GO:0035686;GO:0035686;GO:0035686;GO:0097228;GO:0097228;GO:0097228;GO:0007339;GO:0016020;GO:0016020;	-	-	T	193XW;13RKE;0A7KR;0VIF5;0DU6J;0IX7J;1B5E5;1D3QQ;0UVGC	sperm autoantigenic protein 17 [Source:MGI Symbol;Acc:MGI:1333778]	20686	Q62252;Q545M2
ENSMUSG00000001962	257	9.54654	270	9.06704	302	10.0823	380	11.2978	353	10.211	370	10.8235	360	10.5324	256	8.84248	322	10.4246	339	9.85325	279	10.1806	258	8.46173	X	73356639	73363755	+	2288	Fam50a	GO:0005634;GO:0005634;GO:0005634;GO:0005634;GO:0005634;GO:0005654;GO:0005654;GO:0006325;	K13119	-	S;C;G	18ZVU;0V7ZN;0DKW6;09ZDT;1CVRA;KOG2894;0UR5B;12P3R;1B2VP	family with sequence similarity 50, member A [Source:MGI Symbol;Acc:MGI:1351626]	108160	Q9WV03;A0A158SIT3
ENSMUSG00000001964	108	3.64678	142	4.33474	172	5.21981	205	5.54034	183	4.8119	162	4.30777	166	4.41475	117	3.67361	190	5.59152	163	4.30666	149	4.9423	160	4.77015	X	73298293	73305154	+	2517	Emd	GO:0003779;GO:0003779;GO:0003779;GO:0003779;GO:0005515;GO:0005634;GO:0005634;GO:0005635;GO:0005635;GO:0005635;GO:0005635;GO:0005637;GO:0005637;GO:0005637;GO:0005637;GO:0005640;GO:0005640;GO:0005640;GO:0005652;GO:0005654;GO:0005654;GO:0005737;GO:0005737;GO:0005783;GO:0005783;GO:0005819;GO:0005819;GO:0005874;GO:0016020;GO:0016021;GO:0016021;GO:0031616;GO:0031616;GO:0031965;GO:0031965;GO:0032541;GO:…	K12569	-	W;U	0IJ10;09ZZE;18UFV;13NQP;0UQDP;0DS6Q;1AV38;0VFKE;1D1GR	emerin [Source:MGI Symbol;Acc:MGI:108117]	13726	O08579;A2AM95
ENSMUSG00000001983	55	3.37994	103	5.72233	73	4.0319	102	5.01699	97	4.64193	77	3.7264	105	5.08216	49	2.80004	72	3.85629	69	3.3179	90	5.43308	78	4.23222	11	105956887	105964438	+	1383	Taco1	GO:0003729;GO:0005515;GO:0005739;GO:0005739;GO:0005739;GO:0005739;GO:0006417;GO:0019843;GO:0033617;GO:0061743;GO:0070129;GO:0097177;GO:1904959;	K18189	-	M;K	0DS0Z;0URWH;1B0R8;1CZ8I;13GNH;KOG2972;0VENP;18S96;0A4I7	translational activator of mitochondrially encoded cytochrome c oxidase I [Source:MGI Symbol;Acc:MGI:1917457]	70207	Q8K0Z7
ENSMUSG00000001985	0	0	0	0	0	0	3	0.0227431	5	0.0368792	0	0	6	0.0447605	4	0.03523	0	0	1	0.00741137	0	0	0	0	4	125384493	125607966	+	8973	Grik3	GO:0001640;GO:0001640;GO:0004970;GO:0004970;GO:0004970;GO:0004970;GO:0005216;GO:0005515;GO:0005886;GO:0005886;GO:0005886;GO:0005887;GO:0005887;GO:0006811;GO:0006811;GO:0007196;GO:0007215;GO:0007215;GO:0007216;GO:0007216;GO:0008066;GO:0008066;GO:0015276;GO:0015276;GO:0015277;GO:0015277;GO:0015277;GO:0016020;GO:0016020;GO:0016021;GO:0030054;GO:0030424;GO:0030425;GO:0032839;GO:0032983;GO:0034220;GO:…	K05203	-	T;P	12SMD;KOG1054;1AWHQ;09UD2;18XEI;0DIHQ;0V5CD;1CT84;0UGAZ	glutamate receptor, ionotropic, kainate 3 [Source:MGI Symbol;Acc:MGI:95816]	14807	B1AS29
ENSMUSG00000001986	5	0.0431029	9	0.0701403	10	0.0774777	168	1.15916	187	1.25533	209	1.41884	161	1.09314	141	1.13025	140	1.05185	99	0.667788	148	1.2533	89	0.677412	X	40489731	40767478	+	9859	Gria3	GO:0004970;GO:0005216;GO:0005886;GO:0006811;GO:0006811;GO:0015276;GO:0016020;GO:0016020;GO:0016021;GO:0030054;GO:0034220;GO:0035235;GO:0038023;GO:0045202;GO:0045211;GO:0001540;GO:0001919;GO:0004970;GO:0004970;GO:0004971;GO:0004971;GO:0004971;GO:0004971;GO:0005216;GO:0005515;GO:0005515;GO:0005886;GO:0005886;GO:0006811;GO:0006811;GO:0014069;GO:0015276;GO:0015276;GO:0016020;GO:0016020;GO:0016020;GO:…	K05199	-	T;P;E	0UH26;1ATDD;12SMD;KOG1054;1CQCA;195G2;09UD2;0DFNU;0V5CD	glutamate receptor, ionotropic, AMPA3 (alpha 3) [Source:MGI Symbol;Acc:MGI:95810]	53623	Q9Z2W9;Q0VGS8;Q3UY17
ENSMUSG00000001988	0	0	0	0	2	0.0507712	2	0.045214	4	0.0879806	4	0.0889731	0	0	2	0.0525289	3	0.0738514	2	0.0442022	1	0.0277462	7	0.174571	7	16189646	16211653	-	3009	Npas1	GO:0000122;GO:0000785;GO:0000977;GO:0000981;GO:0001964;GO:0003677;GO:0005515;GO:0005515;GO:0005634;GO:0005634;GO:0006355;GO:0006357;GO:0042711;GO:0045892;GO:0046982;GO:0046983;GO:0000122;GO:0000785;GO:0000977;GO:0000981;GO:0001964;GO:0003677;GO:0005515;GO:0005515;GO:0005634;GO:0005634;GO:0006355;GO:0006357;GO:0042711;GO:0045892;GO:0046982;GO:0046983;	K09098	-	K	1CU31;18ZPZ;0DJAV;0UN07;12RDM;09XXT;KOG3558;1AXGI;0V8VJ	neuronal PAS domain protein 1 [Source:MGI Symbol;Acc:MGI:109205]	18142	P97459;A2RSH6
ENSMUSG00000001995	14	0.123725	18	0.143811	37	0.293881	75	0.530502	89	0.61249	74	0.515007	67	0.466355	48	0.39445	65	0.500649	85	0.587781	119	1.03308	83	0.647641	8	126144802	126296547	-	9617	Sipa1l2	GO:0005096;GO:0005096;GO:0005096;GO:0005737;GO:0051056;GO:0090630;GO:0005096;GO:0005096;GO:0043547;GO:0051056;GO:0005096;GO:0005096;GO:0005096;GO:0005737;GO:0051056;GO:0090630;	K17702	-	T	12P2U;0DGA6;09V0S;195JU;KOG3686;1CT8Y;0V60F;0UQJV;1B2HY	signal-induced proliferation-associated 1 like 2 [Source:MGI Symbol;Acc:MGI:2676970]	244668	Q80TE4
ENSMUSG00000001998	40	0.346545	36	0.281963	44	0.342605	47	0.325907	75	0.505989	90	0.614037	53	0.36165	34	0.273905	55	0.415292	53	0.359288	60	0.510632	36	0.275378	2	126850637	126909829	+	9810	Ap4e1	GO:0006886;GO:0015031;GO:0016020;GO:0016192;GO:0030117;GO:0005515;GO:0005794;GO:0005802;GO:0006886;GO:0006886;GO:0006898;GO:0015031;GO:0015031;GO:0016020;GO:0016192;GO:0016192;GO:0030117;GO:0030124;GO:0030124;GO:0030124;GO:0030124;GO:0140312;GO:0006886;GO:0015031;GO:0016020;GO:0016192;GO:0030117;GO:0006886;GO:0015031;GO:0016020;GO:0016192;GO:0030117;	K12400	-	U	0V9ZB;18SJE;1CVBC;KOG1062;09Z1V;0DKHD;12UCV;1AZ2G;0UPFK	adaptor-related protein complex AP-4, epsilon 1 [Source:MGI Symbol;Acc:MGI:1336993]	108011	Q80V94
ENSMUSG00000001999	137	4.76029	152	4.77469	172	5.37132	245	6.81358	240	6.49387	322	8.8109	309	8.45636	227	7.33431	231	6.99544	437	11.8812	198	6.75825	209	6.41188	2	126912585	126939004	+	2446	Blvra	GO:0000166;GO:0004074;GO:0004074;GO:0004074;GO:0004074;GO:0005737;GO:0005737;GO:0005829;GO:0008270;GO:0016491;GO:0016491;GO:0042167;GO:0042167;GO:0046872;GO:0055114;GO:0055114;GO:0055114;GO:0106276;GO:0106277;GO:0016491;GO:0016491;GO:0055114;GO:0016491;GO:0016491;GO:0055114;GO:0016491;GO:0016491;GO:0055114;	K00214	EC:1.3.1.24	O;C	1CREZ;0UIDZ;1AUN6;13K3J;0DGR0;09VG9;0V6FE;0IH7U;18W43	biliverdin reductase A [Source:MGI Symbol;Acc:MGI:88170]	109778	Q9CY64
ENSMUSG00000002006	6	0.128449	0	0	2	0.0384812	9	0.154212	2	0.0333417	9	0.15173	15	0.25292	4	0.0796269	6	0.111949	1	0.0167512	2	0.0420596	1	0.0189019	X	72836965	72868575	-	3970	Pdzd4	GO:0005737;GO:0005938;	K24056	-	S	13FP1;197EH;1BBEJ;0WISB;0B62V;0E9A5;0IT5C;1DG5N;0V3QT	PDZ domain containing 4 [Source:MGI Symbol;Acc:MGI:2443483]	245469	Q9QY39
ENSMUSG00000002007	2	0.0610562	1	0.0275987	0	0	6	0.146605	13	0.309046	2	0.0480819	9	0.216399	6	0.170323	8	0.212853	3	0.0716618	7	0.20992	5	0.134771	X	72818011	72822531	+	2784	Srpk3	GO:0000165;GO:0000166;GO:0000245;GO:0004672;GO:0004674;GO:0004674;GO:0004707;GO:0005524;GO:0005524;GO:0005634;GO:0005737;GO:0006468;GO:0006468;GO:0007275;GO:0007517;GO:0007519;GO:0010468;GO:0016301;GO:0016310;GO:0016740;GO:0030154;GO:0035556;GO:0050684;GO:0060537;GO:0106310;GO:0106311;	K08832	EC:2.7.11.1	T	1AU1C;18SE2;0UQKH;KOG1290;12N4I;09UCH;0DFN4;1CQBP;0V5BR	serine/arginine-rich protein specific kinase 3 [Source:MGI Symbol;Acc:MGI:1891338]	56504	Q9Z0G2;Q0VAW8
ENSMUSG00000002010	655	20.6104	728	20.7093	802	22.6808	1400	35.2589	1231	30.1635	1093	27.0842	1243	30.8055	901	26.3627	1024	28.0825	719	17.7027	946	29.241	1146	31.8387	X	72822569	72830503	-	2701	Idh3g	GO:0000166;GO:0000287;GO:0000287;GO:0000287;GO:0000287;GO:0004449;GO:0004449;GO:0004449;GO:0004449;GO:0005524;GO:0005730;GO:0005730;GO:0005739;GO:0005739;GO:0005739;GO:0005739;GO:0006099;GO:0006099;GO:0006099;GO:0006099;GO:0006102;GO:0006102;GO:0006102;GO:0006103;GO:0006734;GO:0016616;GO:0045926;GO:0046872;GO:0051287;GO:0051287;GO:0055114;	K00030	EC:1.1.1.41	C;E	0DHHC;18WTX;KOG0784;09W89;0UJ4W;12PUI;1AUMU;0V76N;1CS7N	isocitrate dehydrogenase 3 (NAD+), gamma [Source:MGI Symbol;Acc:MGI:1099463]	15929	P70404;Q3TGZ3
ENSMUSG00000002012	1	0.0431204	1	0.0389826	4	0.155018	3	0.103538	8	0.268629	2	0.0679148	6	0.203773	4	0.160385	3	0.112744	10	0.337403	5	0.211792	1	0.0380723	X	72699600	72703723	-	1971	Pnck	GO:0000166;GO:0004672;GO:0004674;GO:0004683;GO:0004683;GO:0004683;GO:0004683;GO:0005516;GO:0005516;GO:0005524;GO:0005524;GO:0005634;GO:0005737;GO:0006468;GO:0016301;GO:0016310;GO:0016740;GO:0018105;GO:0000166;GO:0004672;GO:0004674;GO:0004683;GO:0004683;GO:0004683;GO:0004683;GO:0004683;GO:0005516;GO:0005516;GO:0005524;GO:0005524;GO:0005634;GO:0005737;GO:0006468;GO:0016301;GO:0016310;GO:0016740;GO:…	K08795	EC:2.7.11.17	T	0V83X;190E3;1CXTS;1B03W;0DFM3;0A2JT;KOG0032;0UHM4;12N56	pregnancy upregulated non-ubiquitously expressed CaM kinase [Source:MGI Symbol;Acc:MGI:1347357]	93843	Q9QYK9;Q3TYC1;Q3UYI0
ENSMUSG00000002014	1781	48.8913	1619	40.1794	1840	45.3969	1413	31.0461	1356	28.9873	1431	30.9357	1582	34.2048	1583	40.4083	1636	39.1419	1452	31.189	1205	32.4946	1282	31.073	X	72830634	72834436	+	3096	Ssr4	GO:0005783;GO:0005783;GO:0005783;GO:0005784;GO:0005789;GO:0016020;GO:0016021;GO:0016021;GO:0003674;GO:0005783;GO:0005783;GO:0005784;GO:0005789;GO:0008150;GO:0012505;GO:0016020;GO:0016021;GO:0016021;	K04571	-	U	18RZR;0V9CZ;1CSW2;13VUQ;09YF6;0UNQ6;KOG4088;0DHC4;1AY6V	signal sequence receptor, delta [Source:MGI Symbol;Acc:MGI:1099464]	20832	Q62186;Q3TVJ8
ENSMUSG00000002015	2076	144.741	2251	141.883	2353	147.444	3237	180.636	2863	155.441	3157	173.337	2954	162.214	2531	164.089	2620	159.205	2452	133.768	2009	137.595	2603	160.238	X	72729784	72759781	-	1219	Bcap31	GO:0000139;GO:0005515;GO:0005739;GO:0005783;GO:0005783;GO:0005783;GO:0005783;GO:0005789;GO:0005789;GO:0005789;GO:0005789;GO:0005811;GO:0005811;GO:0005887;GO:0005887;GO:0006626;GO:0006626;GO:0006886;GO:0006888;GO:0006888;GO:0006915;GO:0007204;GO:0007204;GO:0007283;GO:0015031;GO:0016020;GO:0016021;GO:0016021;GO:0016192;GO:0030136;GO:0030136;GO:0032471;GO:0032471;GO:0032580;GO:0032580;GO:0033116;GO:…	K14009	-	U;V	0DJY2;KOG1962;0V9FC;13MFP;1CURN;1AZQ1;0UJEF;1934G;09YHP	B cell receptor associated protein 31 [Source:MGI Symbol;Acc:MGI:1350933]	27061	Q61335
ENSMUSG00000002017	320	7.631	310	6.68316	441	9.45171	448	8.55078	461	8.56076	484	9.08926	446	8.37681	288	6.38624	370	7.68995	445	8.30344	354	8.29261	379	7.97989	17	75844081	75858941	-	3564	Fam98a	GO:0005515;GO:0006479;GO:0006479;GO:0006479;GO:0008276;GO:0008276;GO:0008276;GO:0008284;GO:0008284;GO:0008284;GO:0010628;GO:0010628;GO:0010628;GO:0032418;GO:0072669;GO:1900029;	-	-	S;O;T	09YMB;12RAN;0V9J1;KOG3973;1CUVM;0DK1S;0UR0P;1B2V0;192D6	family with sequence similarity 98, member A [Source:MGI Symbol;Acc:MGI:1919972]	72722	Q3TJZ6
ENSMUSG00000002020	16	0.166159	11	0.103273	30	0.280005	51	0.423906	62	0.501389	50	0.408908	8	0.0654344	22	0.212445	20	0.181019	26	0.211273	20	0.204028	11	0.100861	12	84829986	84923306	-	8184	Ltbp2	GO:0005509;GO:0097435;GO:0005509;GO:0005509;GO:0005509;GO:0005509;GO:0005509;	K08023	-	T	0E5RZ;0V2J0;0WCT2;14TG3;0B0AD;1DCRR;0KD9U;1BA24;196TB	latent transforming growth factor beta binding protein 2 [Source:MGI Symbol;Acc:MGI:99502]	16997	O08999;Q0VD84
ENSMUSG00000002028	202	1.02988	163	0.751294	148	0.678165	273	1.11402	409	1.62382	379	1.52168	198	0.795081	280	1.32743	196	0.870924	290	1.15691	304	1.52252	184	0.828281	9	44714652	44792594	-	16670	Kmt2a	GO:0003677;GO:0003677;GO:0003677;GO:0003682;GO:0005515;GO:0005515;GO:0005634;GO:0005634;GO:0005634;GO:0005654;GO:0005829;GO:0006306;GO:0006325;GO:0006355;GO:0008168;GO:0008270;GO:0008270;GO:0008270;GO:0008285;GO:0008542;GO:0009416;GO:0009791;GO:0009952;GO:0010468;GO:0016740;GO:0018026;GO:0032259;GO:0032411;GO:0032922;GO:0035097;GO:0035097;GO:0035097;GO:0035097;GO:0035162;GO:0035640;GO:0035864;GO:…	K09186	EC:2.1.1.354	K;B	18TA0;12NA5;0V4KN;1ASE8;1CVSP;0DKXH;0US8P;09ZF7;KOG1084	lysine (K)-specific methyltransferase 2A [Source:MGI Symbol;Acc:MGI:96995]	214162	-
ENSMUSG00000002031	205	2.71555	253	3.0298	254	3.02398	371	3.93346	339	3.49691	331	3.4529	342	3.56815	223	2.74682	267	3.08252	331	3.43083	285	3.70857	324	3.78945	9	44679205	44704744	+	6416	Ift46	GO:0005515;GO:0005515;GO:0005737;GO:0005737;GO:0005813;GO:0005813;GO:0005856;GO:0005929;GO:0005929;GO:0005929;GO:0007224;GO:0015031;GO:0030992;GO:0030992;GO:0030992;GO:0031514;GO:0031514;GO:0031647;GO:0035082;GO:0042073;GO:0042073;GO:0042073;GO:0042995;GO:0044782;GO:0060170;GO:0060271;GO:0060271;GO:0060285;GO:0097546;GO:1902017;GO:0005515;GO:0005515;GO:0005737;GO:0005737;GO:0005813;GO:0005813;GO:…	K19682	-	Z;U	1CXEC;0VBSB;0IHUT;18XGW;12T7E;1AWJP;0A0VT;0UFZA;0DNH3	intraflagellar transport 46 [Source:MGI Symbol;Acc:MGI:1923818]	76568	Q9DB07
ENSMUSG00000002032	622	16.4583	405	9.68807	435	10.3448	296	6.26876	444	9.14864	226	4.70927	413	8.60709	591	14.5413	389	8.97085	214	4.43072	757	19.6764	314	7.33584	9	44705066	44710604	-	3212	Tmem25	GO:0016020;GO:0016021;GO:0005515;GO:0005576;GO:0005764;GO:0005768;GO:0005770;GO:0005886;GO:0016020;GO:0016021;GO:0031647;GO:0090394;GO:0090394;	K22652	-	S	1D0G9;13NG5;0DRAW;18YYU;0VEJ0;0IF2Y;0A3Q6;1B32H;0UKM0	transmembrane protein 25 [Source:MGI Symbol;Acc:MGI:1918937]	71687	Q9DCF1
ENSMUSG00000002033	9	0.23399	6	0.141024	14	0.327132	21	0.436988	46	0.931305	35	0.716595	19	0.389063	21	0.507685	14	0.317229	50	1.01716	23	0.587406	12	0.275462	9	44880870	44891729	-	3269	Cd3g	GO:0002250;GO:0002376;GO:0004888;GO:0004888;GO:0004888;GO:0004888;GO:0004888;GO:0005515;GO:0005829;GO:0005829;GO:0005886;GO:0005886;GO:0007163;GO:0007163;GO:0007163;GO:0007166;GO:0007166;GO:0007166;GO:0007166;GO:0007166;GO:0009897;GO:0015031;GO:0015031;GO:0015031;GO:0016020;GO:0016020;GO:0016021;GO:0042105;GO:0042105;GO:0042802;GO:0042802;GO:0045059;GO:0046982;GO:0046982;GO:0046982;GO:0070228;GO:…	K06452	-	T;W	0DTV6;0IWAX;0VAJY;0A6WP;1B4NK;1CW24;192T5;0UQBG;13PNP	CD3 antigen, gamma polypeptide [Source:MGI Symbol;Acc:MGI:88333]	12502	P11942;Q3U4Y3
ENSMUSG00000002043	155	8.29043	190	9.18729	164	7.88369	310	13.271	413	17.2018	357	15.0371	280	11.7955	258	12.8318	214	9.97584	224	9.37476	214	11.2439	269	12.7035	7	19242320	19250070	+	1589	Trappc6a	GO:0005783;GO:0005794;GO:0005801;GO:0005802;GO:0006888;GO:0016192;GO:0030008;GO:0043087;GO:0043473;GO:0048193;GO:1903232;GO:1903232;GO:0005783;GO:0005794;GO:0005801;GO:0005802;GO:0006888;GO:0016192;GO:0030008;GO:0043087;GO:0043473;GO:0048193;GO:1903232;GO:1903232;GO:0005783;GO:0005794;GO:0043087;GO:0048193;	K20304	-	U	0DRH1;0UQHA;1B5TG;0VGDE;0A468;19302;13RYB;KOG3316;1D0XU	trafficking protein particle complex 6A [Source:MGI Symbol;Acc:MGI:1914341]	67091	Q78XR0
ENSMUSG00000002052	430	5.15092	374	4.05021	476	5.12465	593	5.68549	561	5.2331	495	4.66953	449	4.23619	436	4.85651	439	4.58323	549	5.14584	389	4.57744	411	4.34695	11	78097572	78136813	-	7095	Supt6	GO:0001825;GO:0003676;GO:0003677;GO:0005515;GO:0005634;GO:0006139;GO:0006368;GO:0006397;GO:0008023;GO:0008380;GO:0010793;GO:0031491;GO:0032968;GO:0032968;GO:0032968;GO:0032968;GO:0032968;GO:0034728;GO:0035327;GO:0042393;GO:0042393;GO:0042393;GO:0042393;GO:0042789;GO:0045191;GO:0050684;GO:0050684;GO:0051028;GO:0051147;GO:0061086;GO:0061086;GO:0061086;GO:0070827;	K11292	-	A;K	1AYI4;0V9KD;0DK36;18VBA;1CUWY;09YNQ;0UNZS;12RBF;KOG1856	SPT6, histone chaperone and transcription elongation factor [Source:MGI Symbol;Acc:MGI:107726]	20926	Q62383;Q3TY72;Q3UWU8
ENSMUSG00000002055	2	0.0302241	5	0.0683097	1	0.013582	38	0.459625	34	0.400113	113	1.34479	26	0.309464	22	0.309149	17	0.223905	34	0.40204	20	0.2969	15	0.200144	11	78192355	78213283	+	5624	Spag5	GO:0000070;GO:0000070;GO:0000775;GO:0000776;GO:0000776;GO:0000777;GO:0000922;GO:0005694;GO:0005737;GO:0005737;GO:0005815;GO:0005819;GO:0005819;GO:0005856;GO:0005874;GO:0007049;GO:0007051;GO:0007051;GO:0007059;GO:0007059;GO:0008017;GO:0008017;GO:0030496;GO:0032388;GO:0032388;GO:0034451;GO:0035371;GO:0035371;GO:0051294;GO:0051301;GO:0051301;GO:0051988;GO:0051988;GO:0051988;GO:0071539;GO:0072686;GO:…	K21764	-	Z;S	1CPFB;0IIA9;191WA;09TEH;0UFS3;13JCN;1B1RU;0DERI;0V4DP	sperm associated antigen 5 [Source:MGI Symbol;Acc:MGI:1927470]	54141	Q7TME2
ENSMUSG00000002057	0	0	0	0	0	0	0	0	0	0	0	0	2	0.0416549	0	0	1	0.023047	0	0	0	0	1	0.023348	11	78248403	78277384	-	3214	Foxn1	GO:0000976;GO:0000981;GO:0001228;GO:0001942;GO:0002260;GO:0002360;GO:0003677;GO:0003700;GO:0005634;GO:0006355;GO:0006357;GO:0007275;GO:0008544;GO:0010468;GO:0030097;GO:0030154;GO:0030216;GO:0030858;GO:0030858;GO:0033081;GO:0035878;GO:0043029;GO:0043565;GO:0043565;GO:0045944;GO:0048514;GO:0048538;GO:0051798;GO:0097535;GO:0097536;GO:1902232;	K09407	-	K	0V8PM;0UTS4;0DMEF;1CWX3;18U05;1AT31;0A0E2;12RWA;KOG2294	forkhead box N1 [Source:MGI Symbol;Acc:MGI:102949]	15218	Q61575;Q5SYK1
ENSMUSG00000002058	91	3.15936	65	2.04014	82	2.55866	508	14.1162	355	9.59767	546	14.928	261	7.13692	155	5.00392	201	6.08197	251	6.81865	187	6.37758	191	5.85487	11	78234308	78239990	+	2448	Unc119	GO:0000281;GO:0000281;GO:0000281;GO:0000922;GO:0000922;GO:0000922;GO:0005515;GO:0005515;GO:0005737;GO:0005813;GO:0005813;GO:0005813;GO:0005815;GO:0005819;GO:0005856;GO:0006897;GO:0007399;GO:0007399;GO:0007601;GO:0007601;GO:0008289;GO:0008289;GO:0008289;GO:0015031;GO:0042953;GO:0042953;GO:0042953;GO:0045171;GO:0045171;GO:0045171;GO:0050896;GO:0051233;GO:0051233;GO:0051233;GO:0061098;GO:0061098;GO:…	K23539	-	Z;T;U	12QD1;09YUP;0URJU;1CSD2;18X5C;1B1IF;0DN11;KOG4037;0V864	unc-119 lipid binding chaperone [Source:MGI Symbol;Acc:MGI:1328357]	22248	Q9Z2R6;Q3V299
ENSMUSG00000002059	45	1.60359	65	2.09403	80	2.56219	126	3.59375	104	2.88598	99	2.77823	71	1.99274	81	2.68403	72	2.23616	74	2.06338	75	2.62542	113	3.55538	11	78079256	78083019	+	2385	Rab34	GO:0003924;GO:0005525;GO:0003924;GO:0005525;GO:0003924;GO:0005525;GO:0003924;GO:0005525;GO:0003924;GO:0005525;	K07921	-	U	0DF4C;0V4TD;KOG0094;1AS2Q;09TU3;1CPU8;18SWS;13KHZ;0UG9R	RAB34, member RAS oncogene family [Source:MGI Symbol;Acc:MGI:104606]	19376	Q64008;Q0PD20
ENSMUSG00000002064	454	25.469	484	24.5466	557	28.0835	686	30.8019	563	24.5949	615	27.1696	589	26.0246	481	25.0913	534	26.1089	602	26.4253	485	26.7273	509	25.2116	11	78136572	78146322	+	1515	Sdf2	GO:0005783;GO:0016020;GO:0051085;GO:0051787;GO:0101031;	-	-	O	13Q68;1CQHP;0DFU8;1ASE7;18T9W;0V71R;0UHA7;09UIN;KOG3358	stromal cell derived factor 2 [Source:MGI Symbol;Acc:MGI:108019]	20316	Q9DCT5;A0A0R4IZW9
ENSMUSG00000002068	6	0.191563	5	0.144318	8	0.229557	60	1.53323	39	0.969629	68	1.70971	25	0.628657	27	0.801578	40	1.11304	76	1.89864	31	0.972253	45	1.26853	7	37797409	37806959	-	2662	Ccne1	GO:0000079;GO:0000082;GO:0000082;GO:0000082;GO:0000082;GO:0000122;GO:0000307;GO:0000307;GO:0000723;GO:0005515;GO:0005515;GO:0005634;GO:0005634;GO:0005634;GO:0005634;GO:0005654;GO:0005654;GO:0005737;GO:0005737;GO:0005813;GO:0005813;GO:0006270;GO:0006468;GO:0006468;GO:0007049;GO:0007129;GO:0016055;GO:0016301;GO:0016538;GO:0016538;GO:0019901;GO:0044772;GO:0044877;GO:0045597;GO:0051301;GO:0051726;GO:…	K06626	-	D	130TR;18V97;0US7E;09YKW;1CUV9;0V9IM;0DK1C;1AYJK;KOG0655	cyclin E1 [Source:MGI Symbol;Acc:MGI:88316]	12447	Q61457
ENSMUSG00000002076	30	0.710423	37	0.792111	12	0.255398	56	1.0614	30	0.553218	65	1.21216	26	0.484933	30	0.660599	42	0.866833	50	0.926472	23	0.535032	18	0.376352	17	32163743	32255323	-	3589	Hsf2bp	GO:0005515;GO:0005515;GO:0005694;GO:0005694;GO:0005694;GO:0005737;GO:0007141;GO:0007283;GO:1990918;GO:0005515;GO:0005515;GO:0005694;GO:0005694;GO:0005737;GO:0007141;GO:0007283;GO:1990918;	-	-	K	0IHB3;13JTQ;0UNZ5;1AYHI;0V9JZ;0DK2R;09YN7;1CUWI;192X7	heat shock transcription factor 2 binding protein [Source:MGI Symbol;Acc:MGI:1921627]	74377	Q9D4G2;A0A3T0ZJB3
ENSMUSG00000002083	224	8.96319	229	8.28398	236	8.48725	172	5.50858	169	5.266	287	9.04374	116	3.65582	105	3.90683	115	4.01054	120	3.75719	128	5.03131	113	3.99227	7	16042318	16052130	+	2124	Bbc3	GO:0005739;GO:0043065;GO:0090200;GO:0097193;GO:0001836;GO:0001836;GO:0001836;GO:0005515;GO:0005739;GO:0005739;GO:0005739;GO:0005739;GO:0005740;GO:0005764;GO:0005783;GO:0006915;GO:0006915;GO:0006919;GO:0006919;GO:0006919;GO:0006974;GO:0008340;GO:0030308;GO:0031334;GO:0032464;GO:0032471;GO:0034976;GO:0034976;GO:0042771;GO:0043065;GO:0043065;GO:0043525;GO:0045926;GO:0045926;GO:0051117;GO:0051209;GO:…	K10132	-	T	0DENA;0V4A4;1CPC6;0IW36;13QZ1;0UFN3;1AW13;09TAZ;196AU	BCL2 binding component 3 [Source:MGI Symbol;Acc:MGI:2181667]	170770	Q99ML1;B2RVL4
ENSMUSG00000002100	0	0	0	0	0	0	8	0.130722	8	0.127184	4	0.0643094	0	0	1	0.0189838	7	0.124552	4	0.0638983	0	0	0	0	2	90948489	90966861	+	4163	Mybpc3	GO:0005863;GO:0006942;GO:0060048;	K12568	-	Z	1AVH3;12SX8;0UK0N;09UGR;0V5G2;191W3;1CQG3;0DFSI;0IFCI	myosin binding protein C, cardiac [Source:MGI Symbol;Acc:MGI:102844]	17868	Q3UIK0
ENSMUSG00000002102	1378	44.9239	1623	47.8339	1774	51.9783	2671	69.6945	2463	62.5277	1954	50.1654	2511	64.4744	1701	51.5648	2068	58.7583	2283	58.2372	1853	59.3417	2279	65.5992	2	90884354	90896714	+	2607	Psmc3	GO:0000166;GO:0000502;GO:0000502;GO:0000932;GO:0001824;GO:0005524;GO:0005524;GO:0005634;GO:0005634;GO:0005737;GO:0005737;GO:0005737;GO:0008540;GO:0016787;GO:0016887;GO:0022624;GO:0030163;GO:0036402;GO:0042802;GO:0043921;GO:0045899;GO:0045944;GO:0048471;GO:1901800;GO:0000166;GO:0000502;GO:0000502;GO:0005524;GO:0005524;GO:0005634;GO:0005634;GO:0005737;GO:0005737;GO:0016787;GO:0016887;GO:0030163;GO:…	K03065	-	O	09XA2;1B3TE;0V88D;0DIMI;1CTCD;12QCH;0UM6K;18YJU;KOG0652	proteasome (prosome, macropain) 26S subunit, ATPase 3 [Source:MGI Symbol;Acc:MGI:1098754]	19182	O88685;Q3TKG4
ENSMUSG00000002103	408	6.68647	428	6.34117	447	6.58392	709	9.29992	779	9.94154	681	8.78892	664	8.57072	387	5.89751	496	7.08449	1025	13.144	574	9.2407	433	6.26543	2	91033230	91044443	+	5186	Acp2	GO:0001501;GO:0001784;GO:0003993;GO:0003993;GO:0003993;GO:0004721;GO:0005764;GO:0005764;GO:0005764;GO:0005765;GO:0006470;GO:0007040;GO:0007040;GO:0010033;GO:0016020;GO:0016021;GO:0016311;GO:0016787;GO:0016791;GO:0031410;GO:0043005;GO:0043202;GO:0048102;GO:0016020;GO:0016021;GO:0001501;GO:0001784;GO:0003993;GO:0003993;GO:0003993;GO:0004721;GO:0005764;GO:0005764;GO:0005764;GO:0005765;GO:0006470;GO:…	K14410	EC:3.1.3.2	I	0URTU;0V7JU;09VQX;1CRNN;0DGYE;18TP5;130PG;KOG3720;1ASS3	acid phosphatase 2, lysosomal [Source:MGI Symbol;Acc:MGI:87882]	11432	P24638;Q3UZN1
ENSMUSG00000002104	2	0.0943288	0	0	0	0	0	0	4	0.146911	2	0.0742841	1	0.0371473	0	0	3	0.123318	2	0.0738093	3	0.138993	0	0	2	90865965	90876074	+	1802	Rapsn	GO:0007268;GO:0033130;GO:0043495;GO:0045202;GO:0046872;GO:0007268;GO:0033130;GO:0043495;GO:0045202;GO:0046872;GO:0005737;GO:0005794;GO:0005813;GO:0005813;GO:0005829;GO:0005829;GO:0005856;GO:0005886;GO:0005886;GO:0005886;GO:0007268;GO:0007271;GO:0007271;GO:0016020;GO:0016020;GO:0030054;GO:0031594;GO:0031594;GO:0031594;GO:0033130;GO:0033130;GO:0033130;GO:0035255;GO:0035255;GO:0043495;GO:0043525;GO:…	-	-	W	09TXG;0V4WJ;12PQP;1CPXE;1AS77;18T17;0UGEP;0DF7U;KOG1941	receptor-associated protein of the synapse [Source:MGI Symbol;Acc:MGI:99422]	19400	P12672
ENSMUSG00000002105	119	2.07719	83	1.30977	108	1.69431	149	2.08167	216	2.93605	182	2.5018	141	1.93848	121	1.96397	122	1.85601	220	3.00482	144	2.46916	133	2.04978	2	90892136	90900762	-	4869	Slc39a13	GO:0000139;GO:0005385;GO:0005385;GO:0005385;GO:0005783;GO:0005794;GO:0005794;GO:0005794;GO:0006811;GO:0006829;GO:0006882;GO:0006882;GO:0006882;GO:0016020;GO:0016020;GO:0016021;GO:0016021;GO:0030001;GO:0042803;GO:0046873;GO:0048471;GO:0055085;GO:0061448;GO:0061448;GO:0071577;GO:0071577;GO:0071577;GO:0000139;GO:0005385;GO:0005385;GO:0005385;GO:0005783;GO:0005794;GO:0005794;GO:0005794;GO:0006811;GO:…	K14719	-	P	09XE9;0DIRY;0UMCF;0V8CC;KOG2694;1AWKK;1CTH2;12R6M;18XHR	solute carrier family 39 (metal ion transporter), member 13 [Source:MGI Symbol;Acc:MGI:1915677]	68427	Q8BZH0;B2RQ45
ENSMUSG00000002107	109	0.357902	132	0.391832	142	0.419051	266	0.699062	346	0.884695	335	0.866232	292	0.75515	182	0.555687	224	0.641027	439	1.1279	268	0.864428	195	0.565326	2	6544505	7514374	-	25884	Celf2	GO:0000381;GO:0003676;GO:0003723;GO:0003723;GO:0003723;GO:0003723;GO:0003729;GO:0003730;GO:0003730;GO:0005634;GO:0005634;GO:0005634;GO:0005737;GO:0005737;GO:0005737;GO:0006376;GO:0006376;GO:0006397;GO:0016441;GO:0036002;GO:1990904;GO:1990904;GO:0003676;GO:0003723;GO:0003723;GO:0005737;GO:1990904;GO:0000381;GO:0003676;GO:0003723;GO:0003723;GO:0003723;GO:0003723;GO:0003729;GO:0003730;GO:0003730;GO:…	K13207	-	A	1CQS6;1AWQK;0V5M8;0UIZ0;KOG0146;09UT3;1951Y;12NXI;0DG2P	CUGBP, Elav-like family member 2 [Source:MGI Symbol;Acc:MGI:1338822]	14007	Q9Z0H4
ENSMUSG00000002108	1130	38.1865	1349	41.2128	1556	47.2586	1554	42.0318	1598	42.0521	1610	42.8458	1737	46.2321	1344	42.2329	1513	44.5616	3110	82.2353	1420	47.1385	1400	41.772	2	91014406	91033179	-	2515	Nr1h3	GO:0000122;GO:0000122;GO:0000785;GO:0000976;GO:0000976;GO:0000978;GO:0000978;GO:0000978;GO:0001228;GO:0003677;GO:0003677;GO:0003700;GO:0003700;GO:0004879;GO:0004879;GO:0004879;GO:0004879;GO:0005515;GO:0005515;GO:0005634;GO:0005634;GO:0005737;GO:0005737;GO:0006355;GO:0006355;GO:0006629;GO:0006633;GO:0008270;GO:0010867;GO:0010875;GO:0010875;GO:0010887;GO:0010887;GO:0030154;GO:0030522;GO:0032270;GO:…	K08536	-	K	0V5RM;0DG1Q;09US4;12WAH;18VTV;1CQR9;0UHMU;KOG3575;1AT8K	nuclear receptor subfamily 1, group H, member 3 [Source:MGI Symbol;Acc:MGI:1352462]	22259	Q9Z0Y9;Q91X41
ENSMUSG00000002109	21	0.652337	31	0.87057	25	0.697965	41	1.01937	68	1.64491	65	1.59008	40	0.978646	31	0.895438	32	0.86635	34	0.826416	57	1.73934	36	0.987375	2	91041917	91067327	-	2736	Ddb2	GO:0003684;GO:0005634;GO:0005634;GO:0006281;GO:0080008;GO:0000209;GO:0000209;GO:0003677;GO:0003684;GO:0003684;GO:0003684;GO:0003684;GO:0004842;GO:0004842;GO:0005634;GO:0005634;GO:0005634;GO:0005654;GO:0005654;GO:0006281;GO:0006281;GO:0006281;GO:0006290;GO:0006974;GO:0009411;GO:0009411;GO:0009411;GO:0016567;GO:0030054;GO:0030054;GO:0031465;GO:0031465;GO:0032991;GO:0032991;GO:0035518;GO:0035518;GO:…	K10140	-	S	KOG4328;0DQIJ;0A2WT;0VDS2;13MXQ;1CZKZ;1B0A2;0UI55;18U1U	damage specific DNA binding protein 2 [Source:MGI Symbol;Acc:MGI:1355314]	107986	Q99J79
ENSMUSG00000002111	54	1.70296	38	1.08338	68	1.92735	596	15.0436	501	12.3035	901	22.3762	409	10.1589	223	6.53937	243	6.67893	1156	28.5256	155	4.80174	152	4.23234	2	90912735	90946101	+	2695	Spi1	GO:0000122;GO:0000785;GO:0000785;GO:0000785;GO:0000978;GO:0000978;GO:0000978;GO:0000978;GO:0000981;GO:0000981;GO:0000981;GO:0001085;GO:0001227;GO:0001228;GO:0001228;GO:0001944;GO:0002320;GO:0002573;GO:0003677;GO:0003677;GO:0003677;GO:0003700;GO:0003700;GO:0003700;GO:0003700;GO:0003723;GO:0005515;GO:0005515;GO:0005634;GO:0005634;GO:0005634;GO:0005634;GO:0005634;GO:0005634;GO:0005654;GO:0005654;GO:…	K09438	-	K;B	09VH2;0UHQJ;0DGRT;KOG3805;1CRFU;1ATAY;12SKS;0V6GB;1908K	spleen focus forming virus (SFFV) proviral integration oncogene [Source:MGI Symbol;Acc:MGI:98282]	20375	P17433;Q3U5L4
ENSMUSG00000002129	177	2.44725	168	2.09993	267	3.31786	315	3.48588	324	3.48844	262	2.85272	284	3.09269	258	3.31701	311	3.74763	314	3.39705	224	3.04236	263	3.21061	11	4110350	4132541	+	6147	Sf3a1	GO:0000398;GO:0000398;GO:0000398;GO:0003723;GO:0003723;GO:0003723;GO:0003723;GO:0003723;GO:0005634;GO:0005634;GO:0005634;GO:0005654;GO:0005681;GO:0005681;GO:0005681;GO:0005684;GO:0005684;GO:0005684;GO:0005686;GO:0005686;GO:0005686;GO:0005686;GO:0006396;GO:0006397;GO:0006397;GO:0006397;GO:0008380;GO:0016607;GO:0016607;GO:0016607;GO:0071004;GO:0071004;GO:0071004;GO:0071004;GO:0071005;GO:0071005;GO:…	K12825	-	A	12QX2;1CWEZ;KOG0007;1AY0W;18YYC;09Y3S;0UNI2;0DMJQ;0V914	splicing factor 3a, subunit 1 [Source:MGI Symbol;Acc:MGI:1914715]	67465	Q8K4Z5;Q3TVM1
ENSMUSG00000002147	444	8.57239	542	9.46035	659	11.4352	759	11.7289	897	13.4863	703	10.6887	787	11.9676	581	10.4308	600	10.0963	903	13.6419	546	10.3554	558	9.51217	10	127478855	127496826	+	4402	Stat6	GO:0000122;GO:0000785;GO:0000785;GO:0000977;GO:0000978;GO:0000978;GO:0000981;GO:0001227;GO:0001228;GO:0001228;GO:0002296;GO:0002829;GO:0003677;GO:0003677;GO:0003700;GO:0003700;GO:0003700;GO:0005515;GO:0005634;GO:0005634;GO:0005634;GO:0005634;GO:0005654;GO:0005737;GO:0005737;GO:0005829;GO:0006355;GO:0006357;GO:0006952;GO:0007165;GO:0007165;GO:0007259;GO:0019221;GO:0019221;GO:0019221;GO:0019903;GO:…	K11225	-	K	1AUZE;12PE2;1CZ4C;0UHK6;KOG3667;1913C;09VPA;0V6N6;0DGXQ	signal transducer and activator of transcription 6 [Source:MGI Symbol;Acc:MGI:103034]	20852	P52633
ENSMUSG00000002190	0	0	0	0	0	0	0	0	2	0.0328861	0	0	1	0.0166309	0	0	2	0.0368064	5	0.0826114	3	0.0622273	1	0.0186436	8	84116496	84155181	+	4025	Clgn	GO:0005509;GO:0005509;GO:0005509;GO:0005515;GO:0005635;GO:0005783;GO:0005783;GO:0005783;GO:0005783;GO:0005789;GO:0005789;GO:0006457;GO:0006457;GO:0007275;GO:0007283;GO:0007338;GO:0007339;GO:0016020;GO:0016021;GO:0030154;GO:0030968;GO:0044183;GO:0051082;GO:0051321;GO:0065003;GO:0005509;GO:0005509;GO:0005509;GO:0005515;GO:0005635;GO:0005783;GO:0005783;GO:0005783;GO:0005789;GO:0005789;GO:0006457;GO:…	K09551	-	O	0UKFA;1AVY4;1CPBI;0DEMP;0V49F;KOG0675;12Q58;09TAC;190HX	calmegin [Source:MGI Symbol;Acc:MGI:107472]	12745	P52194
ENSMUSG00000002204	5	0.159756	3	0.0866558	5	0.143581	26	0.664901	37	0.920596	67	1.68583	16	0.402643	10	0.297104	16	0.445552	58	1.45005	10	0.313866	11	0.310318	7	44221804	44236286	+	2660	Napsa	GO:0004175;GO:0004175;GO:0004175;GO:0004190;GO:0004190;GO:0005515;GO:0005576;GO:0005615;GO:0005615;GO:0005764;GO:0005764;GO:0005764;GO:0005764;GO:0006508;GO:0006508;GO:0008233;GO:0008233;GO:0008233;GO:0016787;GO:0033619;GO:0033619;GO:0033619;GO:0043129;GO:0043129;GO:0097208;GO:0097208;GO:0097208;GO:0004190;GO:0006508;	K08565	EC:3.4.23.-	O	12RM2;18XPU;09WCZ;KOG1339;0DMHG;1AUX4;0VAUW;1CWCR;0UJU8	napsin A aspartic peptidase [Source:MGI Symbol;Acc:MGI:109365]	16541	O09043;Q3U7H1
ENSMUSG00000002205	204	2.57088	256	2.91662	250	2.8316	366	3.69172	338	3.31702	337	3.34451	281	2.78914	267	3.12884	302	3.31703	388	3.82605	248	3.07015	286	3.18232	7	44397837	44426939	+	6744	Vrk3	GO:0000166;GO:0004672;GO:0004674;GO:0005524;GO:0005634;GO:0005634;GO:0005634;GO:0005654;GO:0005654;GO:0005730;GO:0005730;GO:0005737;GO:0006468;GO:0018105;GO:0019903;GO:0019903;GO:0032516;GO:0043231;GO:0043231;GO:0070373;	K08816	EC:2.7.11.1	T	0V8EJ;KOG1164;0DMT3;18S07;1CWNG;0USK8;13I1W;1AYYP;09YK1	vaccinia related kinase 3 [Source:MGI Symbol;Acc:MGI:2182465]	101568	Q8K3G5;Q3TAR6
ENSMUSG00000002210	100	2.29579	109	2.26229	129	2.66172	146	2.68276	161	2.87832	224	4.04979	163	2.94736	115	2.455	145	2.90129	146	2.62272	113	2.5484	120	2.43243	7	24099044	24122203	+	3702	Smg9	GO:0000184;GO:0000184;GO:0000184;GO:0000184;GO:0000184;GO:0001654;GO:0001701;GO:0007420;GO:0007507;GO:0042802;GO:0042802;GO:0000184;GO:0000184;	K18735	-	S;A	1CVA1;13IZ6;0V9YB;KOG4181;18XAB;1B3EC;0URDW;0DKG2;09Z0T	smg-9 homolog, nonsense mediated mRNA decay factor (C. elegans) [Source:MGI Symbol;Acc:MGI:1919247]	71997	Q9DB90
ENSMUSG00000002221	110	0.910225	105	0.785479	148	1.10067	171	1.13253	189	1.21786	157	1.02308	169	1.10143	176	1.35422	149	1.07457	164	1.06186	116	0.942911	197	1.43929	5	27945078	27996689	-	10271	Paxip1	GO:0000416;GO:0001570;GO:0005515;GO:0005634;GO:0005634;GO:0005634;GO:0005654;GO:0005694;GO:0006281;GO:0006310;GO:0006974;GO:0006974;GO:0010212;GO:0016363;GO:0030330;GO:0031398;GO:0035066;GO:0035097;GO:0035097;GO:0043433;GO:0043433;GO:0043542;GO:0044666;GO:0044666;GO:0045830;GO:0048304;GO:0051568;GO:0051571;GO:0060261;GO:0060261;GO:0060612;GO:0060717;GO:1902749;GO:2001022;GO:0044666;	K14972	-	T;D;K;B;L	13GEB;KOG2043;0B6M3;0WJC1;197HQ;1BBKP;1DGGZ;0E9NB;0V3YR	PAX interacting (with transcription-activation domain) protein 1 [Source:MGI Symbol;Acc:MGI:1890430]	55982	Q6NZQ4
ENSMUSG00000002222	1131	14.1713	1508	17.0819	1316	14.8198	1796	18.0115	1732	16.8995	1267	12.5019	1858	18.336	1795	20.9138	1755	19.1653	1448	14.1965	1526	18.7827	1734	19.1833	6	71365618	71417621	-	6783	Rmnd5a	GO:0000151;GO:0000151;GO:0000151;GO:0000209;GO:0004842;GO:0004842;GO:0004842;GO:0005634;GO:0005634;GO:0005634;GO:0005634;GO:0005654;GO:0005654;GO:0005654;GO:0005737;GO:0005737;GO:0005737;GO:0005737;GO:0016740;GO:0034657;GO:0043161;GO:0046872;GO:0004842;GO:0005737;GO:0016567;GO:0046872;	K23333	EC:2.3.2.27	O	0DENU;0V4AP;1CPCN;1ARI3;18VU8;09TBI;KOG2817;0UFNI;12QRI	required for meiotic nuclear division 5 homolog A [Source:MGI Symbol;Acc:MGI:1915727]	68477	Q80YQ8
ENSMUSG00000002227	224	3.39537	250	3.42584	217	2.95623	573	6.95168	514	6.0671	586	6.995	529	6.31548	353	4.97547	398	5.2579	319	3.78352	301	4.48189	401	5.36673	3	104702152	104725879	-	5607	Mov10	GO:0000932;GO:0003723;GO:0003724;GO:0004386;GO:0005737;GO:0032574;GO:0035194;GO:0000932;GO:0000932;GO:0003723;GO:0003723;GO:0003724;GO:0004386;GO:0005737;GO:0005829;GO:0010526;GO:0032574;GO:0032574;GO:0035194;GO:0035195;GO:0035279;GO:0036464;GO:0051607;GO:0061014;GO:0061158;GO:0000166;GO:0000932;GO:0000932;GO:0003723;GO:0003723;GO:0003723;GO:0003723;GO:0003724;GO:0004386;GO:0004386;GO:0005515;GO:…	K18422	EC:3.6.4.13	A	09XNZ;0UQCC;KOG1804;12QN9;1CW2T;18U0Q;0DM7P;0V8KK;1B2H8	Mov10 RISC complex RNA helicase [Source:MGI Symbol;Acc:MGI:97054]	17454	P23249;Q3UD86
ENSMUSG00000002228	6	0.281114	1	0.0423566	2	0.0842175	21	0.787494	21	0.76618	19	0.701031	24	0.885637	14	0.609931	20	0.816681	26	0.953174	22	1.01254	5	0.206837	3	104688372	104693334	+	1814	Ppm1j	GO:0004721;GO:0004722;GO:0004722;GO:0004722;GO:0004724;GO:0005515;GO:0006470;GO:0006470;GO:0006470;GO:0016787;GO:0016791;GO:0106306;GO:0106307;	K17504	EC:3.1.3.16	T	0USGN;09XQ6;0DJ21;0V8CS;KOG1323;1CTTM;13HDW;18TWW;1AWC4	protein phosphatase 1J [Source:MGI Symbol;Acc:MGI:1919137]	71887	Q149T7
ENSMUSG00000002233	71	3.72948	91	4.32136	103	4.8626	414	17.4055	413	16.8935	764	31.6035	229	9.47411	166	8.10811	211	9.6597	406	16.6872	173	8.92675	135	6.2611	3	104695691	104701775	+	1618	Rhoc	GO:0000166;GO:0000281;GO:0000281;GO:0003924;GO:0003924;GO:0005515;GO:0005515;GO:0005525;GO:0005525;GO:0005525;GO:0005634;GO:0005829;GO:0005856;GO:0005886;GO:0005886;GO:0005886;GO:0005886;GO:0005938;GO:0007015;GO:0007163;GO:0007264;GO:0008360;GO:0016020;GO:0016020;GO:0016477;GO:0019901;GO:0030335;GO:0030865;GO:0031334;GO:0031410;GO:0032154;GO:0032154;GO:0032420;GO:0032956;GO:0042995;GO:0043005;GO:…	K07857	-	Z;S;T	1AZX3;0UIKA;0DK7B;1CV17;12N37;18XI3;09YSS;0V9QN;KOG0393	ras homolog family member C [Source:MGI Symbol;Acc:MGI:106028]	11853	Q62159
ENSMUSG00000002240	0	0	0	0	0	0	0	0	0	0	0	0	0	0	0	0	0	0	0	0	0	0	0	0	5	87973545	87994246	+	1337	Prr27	GO:0003674;GO:0008150;GO:0003674;GO:0008150;	-	-	S	0J4JQ;1B6WQ;0VMUT;196NH;1D5JM;0ABDV;13Y1V;0UWNC;0DWD7	proline rich 27 [Source:MGI Symbol;Acc:MGI:1921029]	73779	Q3SYJ2;Q9D5J3
ENSMUSG00000002249	73	0.924082	101	1.15584	84	0.955669	122	1.23607	137	1.35048	125	1.24609	103	1.02692	105	1.23594	101	1.11429	109	1.07965	111	1.38028	92	1.02826	17	28550645	28569791	-	6714	Tead3	GO:0000785;GO:0000978;GO:0000981;GO:0001085;GO:0003677;GO:0003677;GO:0003700;GO:0003700;GO:0003700;GO:0005634;GO:0005667;GO:0005667;GO:0006355;GO:0006357;GO:0035329;GO:0035329;GO:0035329;GO:0035329;GO:0045944;GO:0045944;GO:0048568;GO:0055059;GO:1902459;GO:0003677;GO:0003700;GO:0003700;GO:0005634;GO:0006355;GO:0035329;GO:0035329;GO:0045944;GO:0000785;GO:0000978;GO:0000981;GO:0001085;GO:0003677;GO:…	K09448	-	K	194PQ;12RVX;0UJDH;1AS8B;09THZ;KOG3841;1CPIE;0DEUQ;0V4GX	TEA domain family member 3 [Source:MGI Symbol;Acc:MGI:109241]	21678	P70210
ENSMUSG00000002250	414	4.68272	218	2.22917	437	4.44242	87	0.787614	127	1.11862	103	0.917459	97	0.864136	56	0.588989	70	0.690059	78	0.690334	78	0.866661	53	0.529298	17	28451674	28520448	+	7514	Ppard	GO:0000122;GO:0000122;GO:0000785;GO:0000978;GO:0001103;GO:0001223;GO:0001223;GO:0001227;GO:0001227;GO:0001890;GO:0003677;GO:0003677;GO:0003677;GO:0003700;GO:0003700;GO:0003700;GO:0004879;GO:0004879;GO:0004879;GO:0004879;GO:0004879;GO:0005504;GO:0005504;GO:0005515;GO:0005515;GO:0005634;GO:0005634;GO:0005634;GO:0005634;GO:0006029;GO:0006029;GO:0006355;GO:0006629;GO:0006629;GO:0006631;GO:0006635;GO:…	K04504	-	K	0A23N;1B24F;0VCZ3;0DPRR;1CPXP;0URS3;18Y8E;12RCV;KOG3575	peroxisome proliferator activator receptor delta [Source:MGI Symbol;Acc:MGI:101884]	19015	P35396;Q546I3
ENSMUSG00000002257	3	0.0954232	5	0.143778	4	0.114349	11	0.280041	39	0.966	18	0.450876	9	0.225469	7	0.207039	18	0.498994	47	1.16976	8	0.249965	15	0.42126	17	28426752	28447582	+	2672	Def6	GO:0005654;GO:0005829;GO:0005515;GO:0005634;GO:0005634;GO:0005654;GO:0005737;GO:0005737;GO:0005829;GO:0005856;GO:0005886;GO:0005911;GO:0016020;GO:0030175;GO:0042995;GO:0048471;	K20072	-	T	0DND8;1CXAC;0IG09;13IZ1;18YQE;0VBNB;09X20;0USJR;1B3VB	differentially expressed in FDCP 6 [Source:MGI Symbol;Acc:MGI:1346328]	23853	Q8C2K1;A0A0R4IZX1
ENSMUSG00000002265	73	0.455661	44	0.248291	44	0.246838	120	0.599511	158	0.767992	127	0.624274	121	0.594864	141	0.818389	99	0.538574	131	0.63982	148	0.907482	64	0.352717	7	6706891	6733430	-	13616	Peg3	GO:0000122;GO:0000785;GO:0000977;GO:0000981;GO:0001227;GO:0005634;GO:0005737;GO:0005776;GO:0006357;GO:0006915;GO:0010468;GO:0045944;GO:0046872;	K09230	-	K	1CWVR;1AWUV;0DMZH;0UMCP;0VB8Z;0A0CR;13P0I;KOG1721;18ZQF	paternally expressed 3 [Source:MGI Symbol;Acc:MGI:104748]	18616	Q3URU2
ENSMUSG00000002266	0	0	0	0	0	0	2	0.0168253	0	0	0	0	0	0	0	0	0	0	0	0	0	0	0	0	7	6674268	6699449	-	8086	Zim1	GO:0000978;GO:0000981;GO:0005634;GO:0006355;GO:0006357;GO:0046872;GO:0000978;GO:0000981;GO:0005634;GO:0006355;GO:0006357;GO:0046872;GO:0000978;GO:0000981;GO:0005634;GO:0006355;GO:0006357;GO:0046872;	K09228	-	K	0UX97;1D6BK;0DX77;143V4;0VPS9;KOG1721;0ACK9	zinc finger, imprinted 1 [Source:MGI Symbol;Acc:MGI:1341879]	22776	Q8C393;Q6NZC6
ENSMUSG00000002274	15	0.338068	31	0.63163	34	0.688703	35	0.63136	54	0.947733	44	0.780939	20	0.355022	30	0.628716	22	0.432141	26	0.458514	28	0.619908	16	0.31839	17	26012195	26016110	-	3771	Metrn	GO:0005179;GO:0005576;GO:0005615;GO:0005615;GO:0007165;GO:0007275;GO:0007399;GO:0010001;GO:0010001;GO:0010001;GO:0030154;GO:0050772;GO:0050772;GO:0050772;GO:0010001;GO:0050772;GO:0010001;GO:0050772;GO:0005179;GO:0005576;GO:0005615;GO:0005615;GO:0007165;GO:0007275;GO:0007399;GO:0010001;GO:0010001;GO:0010001;GO:0030154;GO:0050772;GO:0050772;GO:0050772;	-	-	W;T	0V9SH;09YUK;0UP6I;1AYRX;0DK9E;13HZZ;0IKV7;1CV3B;1908U	meteorin, glial cell differentiation regulator [Source:MGI Symbol;Acc:MGI:1917333]	70083	Q8C1Q4;A2RSN4
ENSMUSG00000002279	724	4.52814	603	3.40948	623	3.50195	619	3.09862	656	3.19496	553	2.72369	705	3.47283	614	3.57084	590	3.21606	448	2.19243	535	3.28694	706	3.89864	17	25798059	25881800	+	13589	Lmf1	GO:0005783;GO:0005789;GO:0016020;GO:0016021;GO:0005783;GO:0005789;GO:0006641;GO:0016020;GO:0016021;GO:0005783;GO:0005789;GO:0005789;GO:0005789;GO:0005794;GO:0006641;GO:0006641;GO:0006888;GO:0009306;GO:0016020;GO:0016021;GO:0033578;GO:0034382;GO:0051006;GO:0051604;GO:0051604;GO:0090181;GO:0090207;	K23555	-	S;U	1CXM7;12TU9;0UMKJ;0DNPW;0A121;1B0K9;0VBYG;0IHGU;1914Z	lipase maturation factor 1 [Source:MGI Symbol;Acc:MGI:1923733]	76483	Q3U3R4
ENSMUSG00000002280	270	3.68751	237	2.92622	288	3.5351	355	3.88056	355	3.77553	236	2.53824	301	3.23779	330	4.19087	266	3.16622	299	3.19527	338	4.53464	272	3.27993	17	25992750	26002306	+	6223	Ciao3	GO:0001666;GO:0001666;GO:0002244;GO:0010468;GO:0010468;GO:0016226;GO:0016226;GO:0016226;GO:0016226;GO:0032364;GO:0032364;GO:0046872;GO:0051536;GO:0051539;GO:0051539;GO:0097361;GO:0097361;GO:0097361;GO:0097361;GO:0001666;GO:0002244;GO:0010468;GO:0016226;GO:0016226;GO:0016226;GO:0032364;GO:0046872;GO:0051536;GO:0051539;GO:0051539;GO:0097361;GO:0097361;GO:0097361;	-	-	Y	09XJR;0V8HQ;12PCU;1CTNV;KOG2439;18XG5;0DIXC;0UMJP;1AX29	cytosolic iron-sulfur assembly component 3 [Source:MGI Symbol;Acc:MGI:1914813]	67563	Q7TMW6
ENSMUSG00000002289	406	9.74471	902	19.5721	320	6.90293	1708	32.8116	1700	31.774	2080	39.315	1612	30.4734	1537	34.3035	1149	24.0355	1411	26.4995	1320	31.1224	1432	30.3468	17	33992724	34000804	-	3541	Angptl4	GO:0001525;GO:0001525;GO:0001666;GO:0004857;GO:0004857;GO:0005102;GO:0005576;GO:0005576;GO:0005576;GO:0005615;GO:0005615;GO:0005615;GO:0005615;GO:0006629;GO:0009267;GO:0042802;GO:0042802;GO:0042802;GO:0043066;GO:0043066;GO:0043066;GO:0043066;GO:0043335;GO:0043335;GO:0045834;GO:0051005;GO:0051005;GO:0051005;GO:0062023;GO:0070328;GO:0070328;GO:2000352;GO:0001525;GO:0005576;GO:0005615;GO:0043066;	K08767	-	S;W;E	18W2C;0DHPK;0VDSJ;1CZMH;1AZPH;0UI82;KOG2579;0A2XA;13K55	angiopoietin-like 4 [Source:MGI Symbol;Acc:MGI:1888999]	57875	Q9Z1P8
ENSMUSG00000002297	15	0.146065	28	0.246491	24	0.210042	126	0.982022	77	0.583882	197	1.51068	85	0.651907	47	0.425572	74	0.628025	138	1.05148	28	0.267836	54	0.464274	5	8446973	8472716	-	8728	Dbf4	GO:0003676;GO:0004674;GO:0005634;GO:0005634;GO:0005634;GO:0005654;GO:0006260;GO:0006468;GO:0007049;GO:0007089;GO:0008270;GO:0010571;GO:0016604;GO:0031431;GO:0043539;GO:0046872;GO:0071902;GO:1901987;GO:0003676;GO:0004674;GO:0005634;GO:0005634;GO:0005634;GO:0005654;GO:0005654;GO:0006260;GO:0006468;GO:0007049;GO:0007089;GO:0008270;GO:0010571;GO:0016604;GO:0016604;GO:0031431;GO:0043539;GO:0046872;GO:…	K06629	-	D;L	KOG4139;0DKZ6;1B3Q4;0V96R;18VEG;09ZGK;13HK1;1CSBJ;0UFP6	DBF4 zinc finger [Source:MGI Symbol;Acc:MGI:1351328]	27214	Q9QZ41;B2RS44
ENSMUSG00000002307	84	2.26569	89	2.1702	121	2.93323	259	5.59135	281	5.9021	291	6.18109	192	4.07882	93	2.33252	135	3.17355	212	4.47428	142	3.76241	181	4.31048	17	34128388	34134564	+	3151	Daxx	GO:0000775;GO:0005634;GO:0005654;GO:0005694;GO:0005730;GO:0005737;GO:0006325;GO:0006915;GO:0016605;GO:0000775;GO:0005634;GO:0005654;GO:0005694;GO:0005730;GO:0005737;GO:0006325;GO:0006915;GO:0016605;GO:0032147;GO:0045893;GO:0000775;GO:0005634;GO:0005654;GO:0005694;GO:0005730;GO:0005737;GO:0006325;GO:0006915;GO:0016605;GO:0000775;GO:0000775;GO:0001934;GO:0002039;GO:0003713;GO:0003714;GO:0005634;GO:…	K02308	-	K	0DGZA;0UIKG;0IGIP;12P90;1AUFZ;1CRPG;09VQQ;1944Y;0V6PS	Fas death domain-associated protein [Source:MGI Symbol;Acc:MGI:1197015]	13163	O35613;Q3UKR0
ENSMUSG00000002308	49	1.44451	40	1.06604	54	1.43073	69	1.62806	49	1.12486	82	1.90366	40	0.928746	31	0.849781	52	1.33604	63	1.45322	36	1.04252	44	1.14526	17	34062065	34068748	+	2883	Cd320	GO:0005509;GO:0005509;GO:0005783;GO:0005886;GO:0005886;GO:0005887;GO:0005887;GO:0007165;GO:0008083;GO:0015889;GO:0015889;GO:0016020;GO:0016021;GO:0030656;GO:0030890;GO:0030890;GO:0031296;GO:0031296;GO:0031419;GO:0046872;GO:0005509;GO:0005509;GO:0005783;GO:0005886;GO:0005886;GO:0005887;GO:0005887;GO:0007165;GO:0008083;GO:0015889;GO:0015889;GO:0016020;GO:0016021;GO:0030656;GO:0030890;GO:0030890;GO:…	K06734	-	T	13TFY;KOG1215;1CY35;0DP53;0A2RG;0VDM7;0USF6;1B2M3;192QE	CD320 antigen [Source:MGI Symbol;Acc:MGI:1860083]	54219	Q9Z1P5
ENSMUSG00000002319	230	4.18671	217	3.57103	222	3.63194	411	5.98802	364	5.15972	473	6.78044	347	4.97493	281	4.75634	344	5.45751	279	3.97389	259	4.63129	279	4.48411	14	55862857	55873414	-	4669	Ipo4	GO:0000785;GO:0000785;GO:0005515;GO:0005634;GO:0005634;GO:0005737;GO:0005737;GO:0006335;GO:0006335;GO:0006336;GO:0006336;GO:0006606;GO:0006606;GO:0006606;GO:0006606;GO:0006886;GO:0008139;GO:0015031;GO:0032991;GO:0032991;GO:0042254;GO:0061608;GO:0005737;GO:0006886;GO:0015031;GO:0005634;GO:0005737;GO:0006606;GO:0006886;GO:0015031;GO:0005737;GO:0006606;GO:0006886;GO:0015031;	K20221	-	U	0E5NX;14TCB;1DCNU;0V14E;196SW;1BA0F;0WCPF;0KD6C;0B06W	importin 4 [Source:MGI Symbol;Acc:MGI:1923001]	75751	Q8VI75
ENSMUSG00000002320	99	2.16857	242	4.79227	269	5.29578	283	4.96158	285	4.86141	120	2.07	239	4.12333	124	2.52569	180	3.43637	260	4.45633	166	3.57192	178	3.44258	14	55873422	55881263	-	3880	Tm9sf1	GO:0000421;GO:0003674;GO:0005764;GO:0005765;GO:0006914;GO:0016020;GO:0016020;GO:0016021;GO:0016021;GO:0031410;GO:0072657;GO:0000421;GO:0003674;GO:0005764;GO:0005765;GO:0006914;GO:0016020;GO:0016020;GO:0016021;GO:0016021;GO:0031410;GO:0072657;GO:0016020;GO:0016021;GO:0016021;GO:0000421;GO:0003674;GO:0005764;GO:0005765;GO:0006914;GO:0016020;GO:0016020;GO:0016021;GO:0016021;GO:0031410;GO:0072657;GO:…	K17085	-	U	0VCNX;0USSY;13I06;1CYDI;KOG1277;0DPFD;1AYRD;18S44;0A1E2	transmembrane 9 superfamily member 1 [Source:MGI Symbol;Acc:MGI:1921390]	74140	Q9DBU0
ENSMUSG00000002324	22	0.637065	22	0.575934	28	0.728718	121	2.80442	61	1.37553	43	0.980576	97	2.21231	84	2.26184	84	2.11998	25	0.566458	54	1.53607	57	1.45734	14	55855494	55862852	+	2935	Rec8	GO:0000724;GO:0000775;GO:0000778;GO:0000779;GO:0000779;GO:0000785;GO:0000793;GO:0000794;GO:0000795;GO:0000795;GO:0000800;GO:0001556;GO:0001673;GO:0003682;GO:0005515;GO:0005515;GO:0005634;GO:0005634;GO:0005654;GO:0005694;GO:0007059;GO:0007062;GO:0007064;GO:0007129;GO:0007130;GO:0007130;GO:0007141;GO:0007286;GO:0008278;GO:0009566;GO:0030893;GO:0034990;GO:0034991;GO:0034991;GO:0051177;GO:0051321;GO:…	K13054	-	D	09U7Q;133BT;0UGUQ;0DFHE;KOG1213;1ASIB;0V56T;18U87;1CQ75	REC8 meiotic recombination protein [Source:MGI Symbol;Acc:MGI:1929645]	56739	Q8C5S7
ENSMUSG00000002325	321	5.06533	318	4.53648	317	4.49575	734	9.27033	825	10.1376	632	7.85365	618	7.68075	512	7.51266	506	6.95895	637	7.86519	505	7.828	463	6.45075	14	55841028	55847487	+	5386	Irf9	GO:0000976;GO:0000978;GO:0003700;GO:0005634;GO:0005829;GO:0006355;GO:1990837;GO:0000976;GO:0000978;GO:0000978;GO:0000981;GO:0002376;GO:0003677;GO:0003700;GO:0005515;GO:0005515;GO:0005634;GO:0005634;GO:0005829;GO:0006355;GO:0006357;GO:1990837;GO:0000976;GO:0003700;GO:0005634;GO:0006355;GO:0000976;GO:0003700;GO:0006355;	K04693	-	K	0UHSQ;0DG53;1AY9F;12NZ8;0IECM;1CQUQ;18W19;09UVN;0V5VB	interferon regulatory factor 9 [Source:MGI Symbol;Acc:MGI:107587]	16391	Q61179;Q3UKQ7
ENSMUSG00000002326	9	0.194882	25	0.489394	40	0.778448	61	1.0572	45	0.75879	18	0.30694	21	0.358147	19	0.382564	30	0.566163	50	0.847162	22	0.46796	29	0.554439	14	55909398	55916657	+	3925	Gmpr2	GO:0003824;GO:0003920;GO:0003920;GO:0003920;GO:0006144;GO:0006163;GO:0009117;GO:0016491;GO:0016491;GO:0030224;GO:0046037;GO:0046038;GO:0046872;GO:0055114;GO:0055114;GO:1902560;GO:0003824;GO:0055114;GO:0003824;GO:0016491;GO:0016491;GO:0055114;GO:0055114;	K00364	EC:1.7.1.7	F	09YQW;1CYMR;KOG2550;12TT2;0VB09;1B11Z;0DP6D;18VA8;0USKE	guanosine monophosphate reductase 2 [Source:MGI Symbol;Acc:MGI:1917903]	105446	Q99L27
ENSMUSG00000002329	186	7.77962	157	5.93655	201	7.55582	219	7.33138	244	7.94722	243	8.00393	232	7.64268	184	7.15623	176	6.41577	205	6.70913	152	6.24519	195	7.20123	14	55895336	55897965	-	2032	Mdp1	GO:0003993;GO:0004721;GO:0004725;GO:0006470;GO:0016311;GO:0016787;GO:0016791;GO:0016791;GO:0030389;GO:0035335;GO:0046872;	K17619	-	S;O	13S6U;1ASUW;0V6E3;18URR;0UIIM;0DGPS;1CRDK;09VEZ;KOG4549	magnesium-dependent phosphatase 1 [Source:MGI Symbol;Acc:MGI:1915131]	67881	Q9D967
ENSMUSG00000002332	784	24.1422	1257	34.9932	1265	35.0099	1153	28.4175	869	20.8382	477	11.5672	1065	25.8299	617	17.6671	734	19.6991	915	22.0469	567	17.1514	746	20.2827	14	55976477	55983147	-	2760	Dhrs1	GO:0003674;GO:0005739;GO:0005743;GO:0005783;GO:0005783;GO:0008150;GO:0016491;GO:0055114;GO:0055114;	K11163	EC:1.1.-.-	Q	0V9V1;18ZSE;1CV6C;1AY3C;09YXA;0DKCE;KOG0725;13I1C;0UMNI	dehydrogenase/reductase (SDR family) member 1 [Source:MGI Symbol;Acc:MGI:1196314]	52585	Q99L04;Q3TVU9
ENSMUSG00000002341	0	0	0	0	0	0	2	0.0189088	2	0.018397	0	0	0	0	0	0	1	0.0102951	3	0.0277285	1	0.0116037	0	0	8	70545735	70573523	-	7195	Ncan	GO:0005509;GO:0005540;GO:0005540;GO:0005576;GO:0007155;GO:0030246;	K06794	-	T	0A1VG;0IJ1R;1B2S5;0UNK8;0DG4D;13I7Q;1927G;1CYG4;0VAGB	neurocan [Source:MGI Symbol;Acc:MGI:104694]	13004	P55066;A0A0R4IZX5
ENSMUSG00000002342	229	5.29887	179	3.74447	193	4.01371	303	5.61161	297	5.35161	376	6.85153	254	4.62908	206	4.43237	229	4.61822	245	4.43589	236	5.36435	213	4.35165	8	70625006	70636331	+	3673	Tmem161a	GO:0016020;GO:0016021;GO:0003674;GO:0005575;GO:0016020;GO:0016021;GO:0032526;GO:0032526;GO:0034599;GO:0034599;GO:0034644;GO:0034644;GO:0045739;GO:0045739;GO:1902230;GO:1902230;GO:0003674;GO:0005575;GO:0016020;GO:0016021;GO:0032526;GO:0034599;GO:0034644;GO:0045739;GO:1902230;GO:0016020;GO:0016021;GO:0016020;GO:0016021;GO:0016020;GO:0016021;	-	-	S;O;T	09XU4;12R5S;18ZJ6;0UGZI;0DJ6B;1AZ4W;0V8RS;KOG3978;1CTY7	transmembrane protein 161A [Source:MGI Symbol;Acc:MGI:2384577]	234371	Q8VCA6
ENSMUSG00000002343	45	1.17246	56	1.31905	40	0.936668	55	1.14695	51	1.03475	54	1.10798	50	1.02605	47	1.13869	89	2.021	65	1.32515	57	1.45887	33	0.759146	8	70672822	70687116	-	3262	Armc6	GO:0002244;GO:0002244;GO:0003674;GO:0005829;GO:0005829;	K24166	-	S	1AVDK;12PVJ;0UJWJ;1CSDC;18WEW;09WDS;0DHNX;0V7C4;KOG4199	armadillo repeat containing 6 [Source:MGI Symbol;Acc:MGI:1924063]	76813	Q8BNU0
ENSMUSG00000002345	106	6.1369	69	3.61144	62	3.22608	104	4.81917	112	5.04941	126	5.74467	79	3.60232	91	4.89898	90	4.54126	107	4.84723	73	4.15167	74	3.78269	8	70592149	70599969	+	1468	Borcs8	GO:0003674;GO:0005764;GO:0005765;GO:0007507;GO:0008150;GO:0016020;GO:0099078;GO:0099078;GO:0099078;GO:0005764;GO:0005765;GO:0016020;GO:0005764;GO:0005765;GO:0016020;GO:0005764;GO:0005765;GO:0016020;	K20822	-	-	-	BLOC-1 related complex subunit 8 [Source:MGI Symbol;Acc:MGI:1919618]	72368	Q9D6Y4
ENSMUSG00000002346	548	7.76762	717	9.18788	587	7.47801	771	8.74698	979	10.8061	521	5.81563	816	9.10983	511	6.73518	596	7.36282	539	5.9781	825	11.4873	876	10.9632	8	70636990	70664955	-	5996	Slc25a42	GO:0005347;GO:0005347;GO:0005347;GO:0005739;GO:0005739;GO:0005739;GO:0005743;GO:0005743;GO:0005743;GO:0015217;GO:0015217;GO:0015217;GO:0015228;GO:0015228;GO:0015228;GO:0015866;GO:0015866;GO:0015866;GO:0015867;GO:0015867;GO:0015867;GO:0016020;GO:0016021;GO:0035349;GO:0035349;GO:0035349;GO:0043262;GO:0043262;GO:0043262;GO:0055085;GO:0080121;GO:0080121;GO:0080121;GO:0080122;GO:0080122;GO:0080122;GO:…	K15085	-	C	0VCJT;1AWQT;1D1DX;KOG0752;0DSH7;0A1Q5;0UTDJ;18XN0;12QSA	solute carrier family 25, member 42 [Source:MGI Symbol;Acc:MGI:1920345]	73095	Q8R0Y8
ENSMUSG00000002365	467	10.9733	601	12.7669	655	13.8325	1007	18.9385	903	16.523	778	14.3963	927	17.1559	629	13.7433	737	15.0931	680	12.5025	725	16.7346	757	15.7052	17	5891604	5982229	+	3617	Snx9	GO:0000278;GO:0000281;GO:0000281;GO:0000281;GO:0001726;GO:0005515;GO:0005515;GO:0005545;GO:0005545;GO:0005737;GO:0005737;GO:0005794;GO:0005802;GO:0005802;GO:0005829;GO:0005886;GO:0005886;GO:0006886;GO:0006886;GO:0006897;GO:0006897;GO:0006897;GO:0006898;GO:0006898;GO:0007049;GO:0008289;GO:0015031;GO:0015031;GO:0016020;GO:0016197;GO:0016197;GO:0030136;GO:0030136;GO:0030659;GO:0030659;GO:0030838;GO:…	K17923	-	U	0UJSA;0V6AB;1CS9Z;KOG2528;0DGJI;09VB1;12QGZ;1920A;1AYUZ	sorting nexin 9 [Source:MGI Symbol;Acc:MGI:1913866]	66616	Q91VH2;Q3U1P2
ENSMUSG00000002372	470	5.73928	348	3.84174	476	5.22405	640	6.25513	650	6.18092	635	6.1064	602	5.78987	644	7.31251	525	5.5874	588	5.61829	545	6.53752	513	5.531	17	56980294	57018764	+	6960	Ranbp3	GO:0005096;GO:0005634;GO:0005634;GO:0005643;GO:0005654;GO:0005737;GO:0005737;GO:0006611;GO:0015031;GO:0031267;GO:0031267;GO:0043547;GO:0046907;GO:0070412;GO:0046907;	K15304	-	U	0DJUQ;0UNPC;1CUMW;0V9C7;09YEF;18UU9;12Q8H;1AYZ8;KOG0866	RAN binding protein 3 [Source:MGI Symbol;Acc:MGI:1919060]	71810	Q9CT10
ENSMUSG00000002379	207	16.1108	145	10.2024	163	11.4018	255	15.8848	257	15.5761	354	21.6971	234	14.3441	233	16.8626	241	16.3476	166	10.1093	266	20.3369	198	13.6062	17	57024767	57029141	+	1092	Ndufa11	GO:0005739;GO:0005743;GO:0016020;GO:0016021;GO:0032981;GO:0005739;GO:0005743;GO:0016020;GO:0016021;GO:0005739;GO:0005743;GO:0016020;GO:0016021;GO:0032981;	K03956	-	C	193AS;1B5Z5;0IYXZ;1D3AU;0UVD7;0DUMC;0A7U3;13T5D;0VHEB	NADH:ubiquinone oxidoreductase subunit A11 [Source:MGI Symbol;Acc:MGI:1917125]	69875	G5E814
ENSMUSG00000002384	1	0.0219047	1	0.0198028	3	0.0590608	19	0.33311	15	0.255864	43	0.74175	0	0	5	0.101842	8	0.152728	4	0.068559	9	0.193658	3	0.058021	4	122998958	123025892	+	3880	Bmp8b	GO:0001503;GO:0002024;GO:0005125;GO:0005125;GO:0005125;GO:0005576;GO:0005615;GO:0005615;GO:0007179;GO:0007275;GO:0007281;GO:0007283;GO:0007283;GO:0008083;GO:0008083;GO:0010862;GO:0010862;GO:0030154;GO:0030509;GO:0043408;GO:0048598;GO:0051216;GO:0060395;GO:0070700;GO:0097009;	K16622	-	T	KOG3900	bone morphogenetic protein 8b [Source:MGI Symbol;Acc:MGI:107335]	12164	P55105
ENSMUSG00000002393	158	4.50166	307	7.90757	332	8.50147	350	7.98142	320	7.09979	285	6.39459	279	6.26084	238	6.30542	272	6.75422	245	5.46196	195	5.45767	265	6.66635	8	71826767	71834604	-	2983	Nr2f6	GO:0000122;GO:0000122;GO:0000122;GO:0000122;GO:0000785;GO:0000978;GO:0000978;GO:0001227;GO:0003677;GO:0003700;GO:0003700;GO:0003700;GO:0004879;GO:0005515;GO:0005634;GO:0005634;GO:0005634;GO:0006355;GO:0006357;GO:0008270;GO:0030154;GO:0030522;GO:0043153;GO:0043565;GO:0043565;GO:0043565;GO:0046872;GO:0048666;GO:0048856;GO:0050965;GO:1990837;GO:1990837;GO:0003677;GO:0003700;GO:0005634;GO:0006355;GO:…	K08549	-	K	0DG1V;09US9;12TH6;1959X;0V5RS;1AZUG;1CZ3R;KOG3575;0UTG5	nuclear receptor subfamily 2, group F, member 6 [Source:MGI Symbol;Acc:MGI:1352453]	13864	P43136
ENSMUSG00000002395	687	26.504	602	20.9962	640	22.1909	795	24.5481	786	23.6133	873	26.5229	821	24.9465	960	34.4387	818	27.5042	694	20.9499	680	25.7703	647	22.0387	8	71819492	71822376	+	2203	Use1	GO:0005783;GO:0005783;GO:0005783;GO:0005789;GO:0005794;GO:0005886;GO:0015031;GO:0016020;GO:0016021;GO:0030137;GO:0031201;GO:0005484;GO:0005783;GO:0005783;GO:0005783;GO:0005789;GO:0005794;GO:0005886;GO:0006890;GO:0007029;GO:0015031;GO:0016020;GO:0016021;GO:0016192;GO:0030137;GO:0031201;GO:0031201;GO:0060628;GO:0061025;GO:0071786;GO:0005783;GO:0005789;GO:0015031;GO:0016020;GO:0016021;GO:0005484;GO:…	K08507	-	U	0UQG3;0VBS8;KOG2678;12UE7;09VVQ;191CW;1CWJ6;1B37Z;0DNH0	unconventional SNARE in the ER 1 homolog (S. cerevisiae) [Source:MGI Symbol;Acc:MGI:1914273]	67023	Q9CQ56
ENSMUSG00000002396	151	1.79918	148	1.59422	139	1.48851	125	1.19207	198	1.83714	122	1.14474	160	1.50151	171	1.89458	136	1.4123	149	1.38915	147	1.72056	120	1.26242	8	71823942	71832005	+	7133	Ocel1	-	-	-	K	0UUGR;0A44R;KOG4796;0VEZJ;19680;0DRPS;1B55J;13UZN;1D0X5	occludin/ELL domain containing 1 [Source:MGI Symbol;Acc:MGI:1924340]	77090	Q8VCR9;G5E815
ENSMUSG00000002409	62	1.95525	103	2.93654	94	2.66427	187	4.72007	167	4.10116	176	4.37094	211	5.24089	115	3.37232	113	3.10584	104	2.56632	112	3.46964	134	3.73114	7	27878894	27886719	+	2695	Dyrk1b	GO:0000166;GO:0003713;GO:0003713;GO:0004672;GO:0004672;GO:0004674;GO:0004674;GO:0004712;GO:0004712;GO:0004713;GO:0005524;GO:0005524;GO:0005634;GO:0005634;GO:0005654;GO:0006468;GO:0006468;GO:0007520;GO:0016301;GO:0016310;GO:0016740;GO:0018105;GO:0018107;GO:0018108;GO:0045893;GO:0045893;GO:0046777;GO:0060612;GO:0060612;GO:0000166;GO:0003713;GO:0003713;GO:0004672;GO:0004672;GO:0004674;GO:0004674;GO:…	K08825	EC:2.7.12.1	T	0DK4A;18X66;0UQ9I;12NPP;KOG0667;1B0RC;0V884;09X9S;1CW10	dual-specificity tyrosine-(Y)-phosphorylation regulated kinase 1b [Source:MGI Symbol;Acc:MGI:1330302]	13549	Q9Z188
ENSMUSG00000002413	106	0.649904	122	0.676226	124	0.68329	146	0.716461	206	0.983536	181	0.873924	176	0.849901	134	0.763957	178	0.95116	226	1.08422	146	0.879331	133	0.719981	6	39580171	39702397	-	13862	Braf	GO:0000165;GO:0000166;GO:0000186;GO:0002318;GO:0003824;GO:0004672;GO:0004672;GO:0004672;GO:0004672;GO:0004674;GO:0004674;GO:0004674;GO:0004709;GO:0004709;GO:0005509;GO:0005515;GO:0005515;GO:0005515;GO:0005524;GO:0005524;GO:0005634;GO:0005634;GO:0005634;GO:0005737;GO:0005737;GO:0005739;GO:0005829;GO:0005886;GO:0005886;GO:0005886;GO:0005886;GO:0006468;GO:0006468;GO:0006468;GO:0006468;GO:0007165;GO:…	K04365	EC:2.7.11.1	T	09WN6;1CWER;0UFH0;1AXS1;0DHXQ;12SII;KOG0193;0V7KT;190UV	Braf transforming gene [Source:MGI Symbol;Acc:MGI:88190]	109880	P28028
ENSMUSG00000002416	30	0.45304	11	0.150175	14	0.190013	18	0.217562	47	0.552704	15	0.178385	24	0.285456	23	0.322971	32	0.421168	24	0.283591	46	0.682385	10	0.133334	6	39569508	39580316	+	5628	Ndufb2	GO:0003674;GO:0005739;GO:0005739;GO:0005743;GO:0005743;GO:0005747;GO:0005747;GO:0005747;GO:0005747;GO:0005747;GO:0016020;GO:0032981;GO:0032981;GO:0032981;GO:0055114;GO:0070469;GO:0003674;GO:0005739;GO:0005739;GO:0005743;GO:0005743;GO:0005747;GO:0005747;GO:0005747;GO:0005747;GO:0016020;GO:0032981;GO:0032981;GO:0055114;GO:0070469;	K03958	-	C	0UW4A;13U9N;0J0BK;0A8QU;0DUV6;1B69W;193VV;1D4GI;0VJMG	NADH:ubiquinone oxidoreductase subunit B2 [Source:MGI Symbol;Acc:MGI:1915448]	68198	Q9CPU2
ENSMUSG00000002428	141	2.02051	130	1.68412	137	1.76442	237	2.71823	315	3.51505	283	3.19359	212	2.39271	185	2.4651	200	2.49782	239	2.67982	188	2.6464	159	2.01171	3	20111975	20172654	+	5931	Hltf	GO:0000166;GO:0003676;GO:0003677;GO:0003824;GO:0004386;GO:0005524;GO:0005524;GO:0005634;GO:0005654;GO:0005654;GO:0005654;GO:0005730;GO:0005737;GO:0005829;GO:0006325;GO:0008094;GO:0008152;GO:0008270;GO:0016567;GO:0016740;GO:0016787;GO:0016818;GO:0031625;GO:0031625;GO:0045944;GO:0046872;GO:0061630;GO:0003676;GO:0005524;GO:0008270;GO:0016787;GO:0016818;GO:0046872;GO:0003676;GO:0005524;GO:0008270;GO:…	K15711	-	K;L	0V2VQ;0INU2;0B3QF;0WG4I;13BW2;0E7UQ;1DEUG	helicase-like transcription factor [Source:MGI Symbol;Acc:MGI:1196437]	20585	Q6PCN7
ENSMUSG00000002455	319	7.02562	565	11.2495	515	10.1939	497	8.76087	511	8.76385	375	6.50395	597	10.3557	328	6.71721	436	8.36896	351	6.04879	338	7.31253	522	10.1506	2	181233661	181297453	+	3859	Prpf6	GO:0000398;GO:0000244;GO:0000244;GO:0000398;GO:0000398;GO:0000398;GO:0000398;GO:0003713;GO:0003723;GO:0005634;GO:0005634;GO:0005654;GO:0005681;GO:0005682;GO:0006396;GO:0006397;GO:0006403;GO:0008380;GO:0016607;GO:0016607;GO:0043021;GO:0045944;GO:0046540;GO:0046540;GO:0050681;GO:0071005;GO:0071005;GO:0071013;GO:0071013;GO:0000244;GO:0000244;GO:0000244;GO:0000398;GO:0000398;GO:0000398;GO:0000398;GO:…	K12855	-	A	0A11Q;1CZI9;0UQ6W;0VDPP;1911W;1AZXK;0DQG5;12SD1;KOG0495	pre-mRNA splicing factor 6 [Source:MGI Symbol;Acc:MGI:1922946]	68879	Q91YR7
ENSMUSG00000002458	11	0.419234	16	0.551281	13	0.445295	102	3.11143	129	3.82854	164	4.92221	81	2.43143	50	1.77197	77	2.55768	213	6.352	44	1.6473	29	0.975863	2	181330212	181335770	-	2230	Rgs19	GO:0001965;GO:0005515;GO:0005737;GO:0005903;GO:0009968;GO:0016020;GO:0016020;GO:0030136;GO:0045121;GO:0001965;GO:0005737;GO:0005903;GO:0016020;GO:0030136;GO:0045121;GO:0045471;GO:0001965;GO:0005515;GO:0005737;GO:0005903;GO:0009968;GO:0016020;GO:0016020;GO:0030136;GO:0045121;GO:0001965;GO:0005515;GO:0005737;GO:0005903;GO:0009968;GO:0016020;GO:0016020;GO:0030136;GO:0045121;	K16449	-	T	09XU5;0DJ6C;1AW2Q;18X0P;0V8RT;0UFVF;13BHW;KOG3589;1CTY8	regulator of G-protein signaling 19 [Source:MGI Symbol;Acc:MGI:1915153]	56470	Q9CX84;Q78NN4
ENSMUSG00000002459	0	0	0	0	0	0	0	0	1	0.015613	5	0.0789455	3	0.0473739	0	0	3	0.0524225	3	0.0470645	2	0.0393906	1	0.0177024	1	4979799	5140508	-	4239	Rgs20	GO:0005096;GO:0005634;GO:0005737;GO:0005737;GO:0005794;GO:0005802;GO:0007186;GO:0009968;GO:0016020;GO:0043547;GO:0005737;GO:0005802;	K16449	-	T	13IJP;0DETF;0UFUT;18TMM;0V66S;09TGM;1CPH8;1AWS0;KOG3589	regulator of G-protein signaling 20 [Source:MGI Symbol;Acc:MGI:1929866]	58175	Q9QZB1
ENSMUSG00000002475	666	24.2517	787	25.9079	735	24.0545	1086	31.6515	1123	31.844	957	27.443	1285	36.8539	908	30.745	1100	34.9101	948	27.0112	1166	41.7084	1026	32.9869	18	10642092	10706771	-	2334	Abhd3	GO:0016020;GO:0016021;GO:0016787;GO:0004623;GO:0004623;GO:0004623;GO:0004623;GO:0005575;GO:0006629;GO:0008126;GO:0008970;GO:0008970;GO:0008970;GO:0008970;GO:0016020;GO:0016021;GO:0016787;GO:0034338;GO:0044255;GO:0046470;GO:0046470;GO:0046470;GO:0046470;GO:0047372;GO:0051792;GO:0051793;GO:0052689;GO:0052739;GO:0052740;GO:0102567;GO:0102568;GO:0004623;GO:0004623;GO:0004623;GO:0005575;GO:0006629;GO:…	K13696	-	S;U	12T7U;0DEPN;0URWB;09TCE;1CPDD;KOG1838;191ZD;0V4BK;1B25T	abhydrolase domain containing 3 [Source:MGI Symbol;Acc:MGI:2147183]	106861	Q91ZH7
ENSMUSG00000002477	357	14.7863	280	10.4843	343	12.7681	449	14.8845	422	13.6108	554	18.0698	415	13.5379	388	14.9432	352	12.7065	441	14.2921	299	12.1652	278	10.1663	18	10617775	10642079	+	2052	Snrpd1	GO:0000243;GO:0000387;GO:0000387;GO:0000387;GO:0000387;GO:0000387;GO:0000398;GO:0000398;GO:0000398;GO:0003723;GO:0005634;GO:0005634;GO:0005634;GO:0005634;GO:0005681;GO:0005682;GO:0005685;GO:0005685;GO:0005685;GO:0005685;GO:0005685;GO:0005686;GO:0005687;GO:0005687;GO:0005687;GO:0005687;GO:0005689;GO:0005689;GO:0005689;GO:0005737;GO:0005737;GO:0005829;GO:0005829;GO:0005829;GO:0006396;GO:0006397;GO:…	K11087	-	A	1D3TH;0DUH6;KOG3428;0VIJW;13U99;0UVH5;1B5XZ;193FB;0A7RH	small nuclear ribonucleoprotein D1 [Source:MGI Symbol;Acc:MGI:98344]	20641	P62315
ENSMUSG00000002486	14	0.160858	27	0.280457	25	0.258163	47	0.432223	53	0.474208	47	0.425268	34	0.307684	32	0.341888	26	0.260362	27	0.242742	41	0.462758	32	0.324631	5	114845821	114860388	+	7397	Tchp	GO:0003674;GO:0005737;GO:0005737;GO:0005739;GO:0005739;GO:0005813;GO:0005829;GO:0005856;GO:0005886;GO:0005886;GO:0006915;GO:0006915;GO:0006915;GO:0016020;GO:0030030;GO:0030057;GO:0030308;GO:0030308;GO:0045095;GO:0045095;GO:0045095;GO:0045179;GO:0045179;GO:0097539;GO:1902018;GO:1902018;GO:0003677;GO:0003700;GO:0005634;GO:0005737;GO:0005856;GO:0006355;	K16811	-	S;Z	1AU06;18RZX;09VD8;0DGMN;0UIG3;1CRBJ;0IIAX;0V6C7;131TM	trichoplein, keratin filament binding [Source:MGI Symbol;Acc:MGI:1925082]	77832	Q3TVW5
ENSMUSG00000002489	6	0.0507505	9	0.068821	20	0.152041	7	0.0473897	34	0.223949	14	0.0932544	17	0.113253	22	0.173035	18	0.132694	11	0.072803	11	0.0913984	2	0.0149364	16	89583999	89940657	-	10048	Tiam1	GO:0005085;GO:0007165;GO:0007264;GO:0035556;GO:0090630;GO:0005085;GO:0007264;GO:0090630;GO:0003300;GO:0005085;GO:0005085;GO:0005634;GO:0005737;GO:0005829;GO:0005829;GO:0005874;GO:0005886;GO:0005911;GO:0006915;GO:0007160;GO:0007165;GO:0007264;GO:0008017;GO:0008284;GO:0010717;GO:0010976;GO:0014069;GO:0016477;GO:0016601;GO:0019900;GO:0030335;GO:0030335;GO:0030971;GO:0031234;GO:0032092;GO:0032587;GO:…	K05731	-	W;T	0E9K2;0V3XF;1DGF1;13G75;0WJ7G;1BBJT;0ITS1;0B6GZ	T cell lymphoma invasion and metastasis 1 [Source:MGI Symbol;Acc:MGI:103306]	21844	G3UWG2;Q6P1D6;Q3UHH6;Q3UVX2
ENSMUSG00000002496	259	2.2882	303	2.42006	334	2.65204	446	3.15374	416	2.86198	370	2.57423	424	2.95034	381	3.12997	413	3.18005	314	2.17065	376	3.26316	345	2.69116	17	24814790	24851604	-	9620	Tsc2	GO:0005096;GO:0005096;GO:0005634;GO:0032007;GO:0033596;GO:0043547;GO:0051056;GO:0005096;GO:0005096;GO:0005634;GO:0032007;GO:0033596;GO:0043547;GO:0051056;GO:0005096;GO:0005096;GO:0005634;GO:0032007;GO:0033596;GO:0043547;GO:0051056;GO:0005096;GO:0005096;GO:0005634;GO:0043547;GO:0051056;GO:0005096;GO:0005096;GO:0005096;GO:0005634;GO:0005634;GO:0005737;GO:0005764;GO:0005794;GO:0005829;GO:0014069;GO:…	K07207	-	T;D	0V9V3;1B0VJ;0UGDX;12SKW;0DMTH;09YXB;1CWNW;KOG3687;191BI	TSC complex subunit 2 [Source:MGI Symbol;Acc:MGI:102548]	22084	Q7TT21;Q3UGI8
ENSMUSG00000002500	4	0.206915	0	0	0	0	10	0.414026	7	0.281974	2	0.0814729	3	0.122226	6	0.288605	6	0.270504	3	0.121428	6	0.304887	4	0.182691	17	24946794	24955117	+	1643	Rpl3l	GO:0000027;GO:0003723;GO:0003735;GO:0003735;GO:0005840;GO:0005840;GO:0006412;GO:0022625;GO:0000027;GO:0003723;GO:0003735;GO:0003735;GO:0005840;GO:0005840;GO:0006412;GO:0022625;GO:0000027;GO:0003723;GO:0003735;GO:0003735;GO:0005840;GO:0005840;GO:0006412;GO:0022625;	K02925	-	J	0A03M;1ARH0;KOG0746;0VAZV;18S7X;0UFMB;12P3I;0DMPB;1CWIW	ribosomal protein L3-like [Source:MGI Symbol;Acc:MGI:1913461]	66211	Q9CQ09;E9PWZ3
ENSMUSG00000002504	153	4.9144	173	5.02359	230	6.63968	378	9.71779	381	9.5298	217	5.48897	337	8.52554	301	8.99015	320	8.95818	164	4.12183	233	7.35177	218	6.18247	17	24858260	24869301	-	2646	Slc9a3r2	GO:0005886;GO:0016020;GO:0060090;GO:0005886;GO:0012505;GO:0016020;GO:0016324;GO:0060090;GO:0005102;GO:0005886;GO:0005886;GO:0008013;GO:0008022;GO:0012505;GO:0016020;GO:0016324;GO:0019902;GO:0042802;GO:0060090;GO:0005886;GO:0016020;GO:0060090;GO:0005886;GO:0016020;GO:0060090;	K13358	-	W;K	13FTU;0ITAC;0E9CB;1DG7P;0B66J;0V3S1;0WIW9;197F1;1BBFB	solute carrier family 9 (sodium/hydrogen exchanger), member 3 regulator 2 [Source:MGI Symbol;Acc:MGI:1890662]	65962	Q9JHL1;A0A0R4IZX2
ENSMUSG00000002524	684	12.2437	704	11.3925	844	13.5782	1186	16.9918	1039	14.4828	1040	14.6603	1056	14.8879	835	13.8984	978	15.2577	964	13.5021	713	12.5373	796	12.5805	15	75942031	75952773	-	4748	Puf60	GO:0000380;GO:0000381;GO:0003676;GO:0003677;GO:0003723;GO:0005634;GO:0005654;GO:0005654;GO:0006376;GO:0006397;GO:0006915;GO:0008380;GO:0030054;GO:0030054;GO:0042802;GO:0042802;GO:0000380;GO:0000381;GO:0003676;GO:0003677;GO:0003723;GO:0005634;GO:0005654;GO:0006376;GO:0006397;GO:0006915;GO:0008380;GO:0030054;GO:0042802;	K12838	-	A;K	12Q2N;1CSD8;0V7PD;0UK2X;1B09G;0DI0M;09WQX;18XT1;KOG0124	poly-U binding splicing factor 60 [Source:MGI Symbol;Acc:MGI:1915209]	67959	Q3UEB3
ENSMUSG00000002546	219	3.38416	318	4.44245	341	4.73588	461	5.70169	397	4.77724	407	4.95282	362	4.40583	220	3.16119	376	5.0639	350	4.23196	278	4.21995	287	3.91575	2	32177396	32197933	+	5500	Golga2	GO:0005794;GO:0005794;GO:0005801;GO:0005794;GO:0005801;GO:0000137;GO:0000137;GO:0000139;GO:0000139;GO:0000922;GO:0005515;GO:0005737;GO:0005737;GO:0005794;GO:0005794;GO:0005794;GO:0005801;GO:0005801;GO:0005801;GO:0005856;GO:0005874;GO:0006486;GO:0006486;GO:0006888;GO:0006888;GO:0007020;GO:0007020;GO:0007030;GO:0007049;GO:0007098;GO:0007098;GO:0008017;GO:0008017;GO:0008356;GO:0010507;GO:0015031;GO:…	K20358	-	Z;S	0E7VY;1DEVN;0INYK;1BAU2;0V2WC;0WG6T;0B3SG;1973H;13BYY	golgi autoantigen, golgin subfamily a, 2 [Source:MGI Symbol;Acc:MGI:2139395]	99412	Q921M4;Q5DTL1
ENSMUSG00000002550	463	14.3041	557	15.5569	600	16.6598	673	16.6414	751	18.0675	493	11.9944	611	14.8673	524	15.0533	612	16.4786	389	9.40362	609	18.4821	525	14.3207	2	32145014	32150171	-	2751	Uck1	GO:0000166;GO:0004849;GO:0005524;GO:0005524;GO:0016301;GO:0016301;GO:0016310;GO:0016740;GO:0019206;GO:0044206;GO:0044211;GO:0000166;GO:0004849;GO:0005524;GO:0016301;GO:0016301;GO:0016310;GO:0016740;GO:0019206;GO:0044206;GO:0044211;	K00876	EC:2.7.1.48	F	0V4MQ;1CPNR;195AP;0IMEH;1ARVS;12U2T;09TNK;0UG26;0DEZ0	uridine-cytidine kinase 1 [Source:MGI Symbol;Acc:MGI:98904]	22245	P52623;Q3V218;A2AN37
ENSMUSG00000002565	0	0	0	0	0	0	4	0.0907296	3	0.0662054	4	0.0892698	0	0	0	0	0	0	0	0	1	0.0278387	0	0	12	40109768	40184227	-	2999	Scin	GO:0002102;GO:0003779;GO:0005509;GO:0005546;GO:0005737;GO:0005737;GO:0005856;GO:0005886;GO:0005903;GO:0007417;GO:0008154;GO:0008285;GO:0015629;GO:0030031;GO:0030054;GO:0032330;GO:0032991;GO:0042989;GO:0042995;GO:0043065;GO:0045654;GO:0046872;GO:0051014;GO:0051014;GO:0051014;GO:0051015;GO:0051015;GO:0051016;GO:0051127;GO:0051693;GO:0051693;GO:0002102;GO:0003779;GO:0005509;GO:0005546;GO:0005737;GO:…	K05768	-	Z	190YQ;KOG0443;12NP9;09UCV;0UH1Q;1CQC3;1AYVC;0V56S;0DFNI	scinderin [Source:MGI Symbol;Acc:MGI:1306794]	20259	Q60604
ENSMUSG00000002578	10	0.131543	9	0.107029	14	0.165515	5	0.0526424	10	0.102435	4	0.0414363	13	0.134687	10	0.122318	5	0.0573231	9	0.0926358	5	0.0646094	14	0.162601	10	128466712	128505227	-	6461	Ikzf4	GO:0000785;GO:0000978;GO:0003677;GO:0003700;GO:0005515;GO:0005634;GO:0005654;GO:0006357;GO:0008270;GO:0016604;GO:0019904;GO:0032991;GO:0042802;GO:0043425;GO:0043565;GO:0045892;GO:0045944;GO:0046872;GO:0051260;GO:0000785;GO:0000978;GO:0003677;GO:0003700;GO:0005515;GO:0005634;GO:0005654;GO:0005654;GO:0006357;GO:0008270;GO:0008270;GO:0016604;GO:0016604;GO:0019904;GO:0019904;GO:0032991;GO:0032991;GO:…	K09220	-	K	1AZNA;0UGG1;0V6EU;194BC;0DG0S;KOG1721;09VFN;1CQQC;12SSB	IKAROS family zinc finger 4 [Source:MGI Symbol;Acc:MGI:1343139]	22781	Q8C208
ENSMUSG00000002580	70	7.96428	39	4.01145	43	4.39701	41	3.73361	42	3.72115	92	8.24305	62	5.55588	68	7.19413	72	7.13956	39	3.472	64	7.15295	45	4.52051	11	98328534	98329817	-	747	Mien1	GO:0005515;GO:0005654;GO:0005737;GO:0005829;GO:0005829;GO:0005829;GO:0005829;GO:0005886;GO:0005886;GO:0006915;GO:0010269;GO:0016020;GO:0030335;GO:0030335;GO:0031235;GO:0031235;GO:0043066;GO:0043066;GO:0043066;GO:0051491;GO:0051491;GO:0051491;	K07401	-	O;T	19671;0J06V;0UVJI;0DUMN;1D3ZK;0A7XF;1B5XH;13VAI;0VISM	migration and invasion enhancer 1 [Source:MGI Symbol;Acc:MGI:1913678]	103742	Q9CQ86
ENSMUSG00000002588	11152	327.057	12621	334.621	13912	366.691	7251	170.202	9030	206.224	4735	109.356	12418	286.837	9405	256.478	10653	272.291	4355	99.9369	9638	277.661	8354	216.317	6	5168090	5193946	-	2898	Pon1	GO:0004063;GO:0004063;GO:0004063;GO:0004063;GO:0004063;GO:0004064;GO:0004064;GO:0004064;GO:0004064;GO:0004064;GO:0005509;GO:0005509;GO:0005509;GO:0005543;GO:0005543;GO:0005576;GO:0005576;GO:0005615;GO:0005615;GO:0005615;GO:0005615;GO:0005615;GO:0006629;GO:0008015;GO:0008035;GO:0008203;GO:0009636;GO:0009636;GO:0010875;GO:0010875;GO:0016311;GO:0016787;GO:0019439;GO:0019439;GO:0031667;GO:0032411;GO:…	K01045	-	F;E	0V9ZC;12TPZ;1CVBD;190FI;0UGKA;0DKHF;0IHDV;09Z1Z;1B2HK	paraoxonase 1 [Source:MGI Symbol;Acc:MGI:103295]	18979	P52430
ENSMUSG00000002602	99	1.67177	110	1.67928	123	1.86676	958	12.948	1108	14.5701	1226	16.3036	717	9.53617	347	5.4487	457	6.72588	1389	18.3532	349	5.78927	287	4.27908	7	25456698	25488130	-	5033	Axl	GO:0000166;GO:0001618;GO:0001764;GO:0001779;GO:0001779;GO:0001786;GO:0001786;GO:0001818;GO:0001961;GO:0001961;GO:0001974;GO:0002376;GO:0004672;GO:0004713;GO:0004713;GO:0004713;GO:0004714;GO:0004714;GO:0005515;GO:0005524;GO:0005524;GO:0005615;GO:0005615;GO:0005886;GO:0005886;GO:0005886;GO:0005887;GO:0006468;GO:0006909;GO:0006909;GO:0006909;GO:0006954;GO:0007167;GO:0007169;GO:0007275;GO:0007283;GO:…	K05115	EC:2.7.10.1	T	1AWBG;13IZU;18X98;0DHUI;0V7HR;0IG6I;1CSU6;0UKVD;09WJ5	AXL receptor tyrosine kinase [Source:MGI Symbol;Acc:MGI:1347244]	26362	Q00993;Q8CCF8
ENSMUSG00000002603	61	1.02824	60	0.914337	88	1.33318	391	5.2752	397	5.21119	418	5.54874	302	4.00946	148	2.31979	240	3.52588	583	7.68956	163	2.69905	174	2.58966	7	25386427	25404502	+	5042	Tgfb1	GO:0000122;GO:0000165;GO:0000165;GO:0000165;GO:0000902;GO:0001501;GO:0001570;GO:0001657;GO:0001666;GO:0001763;GO:0001763;GO:0001775;GO:0001837;GO:0001837;GO:0001837;GO:0001843;GO:0001933;GO:0001933;GO:0001933;GO:0001934;GO:0001934;GO:0001934;GO:0002028;GO:0002062;GO:0002062;GO:0002062;GO:0002244;GO:0002244;GO:0002244;GO:0002362;GO:0002460;GO:0002513;GO:0003179;GO:0003180;GO:0003180;GO:0003823;GO:…	K13375	-	T	KOG3900;0UNC6;1CSH1;18W82;09WHF;12QZ4;1AWCX;0DHSR;0V7FW	transforming growth factor, beta 1 [Source:MGI Symbol;Acc:MGI:98725]	21803	P04202;Q3UNK5
ENSMUSG00000002608	248	5.351	195	3.8037	205	3.97537	301	5.19812	322	5.41027	336	5.70918	268	4.55439	224	4.4942	218	4.09949	288	4.86231	234	4.9597	248	4.72456	7	25410531	25418513	-	3939	Ccdc97	GO:0003674;GO:0008150;	-	-	S;T	0V9KT;KOG3044;1CUX8;0DK3H;0UHGH;190WN;13SN4;1AT38;09YP3	coiled-coil domain containing 97 [Source:MGI Symbol;Acc:MGI:1196455]	52132	Q9DBT3
ENSMUSG00000002617	21	0.398214	17	0.29143	34	0.579451	53	0.804395	60	0.885989	99	1.47837	43	0.642212	37	0.652409	37	0.61149	37	0.548992	47	0.875491	26	0.435308	17	23392843	23412226	-	4482	Zfp40	GO:0000978;GO:0001228;GO:0005634;GO:0006355;GO:0006357;GO:0045944;GO:0046872;GO:0000978;GO:0001228;GO:0005634;GO:0006357;GO:0045944;GO:0000978;GO:0001228;GO:0005634;GO:0006355;GO:0006357;GO:0045944;GO:0046872;GO:0000978;GO:0001228;GO:0005634;GO:0006357;GO:0045944;	K09228	-	K	194FV;0V4DW;09TES;1AYV7;0UNG0;KOG1721;12PGP;1CPIM;0DERT	zinc finger protein 40 [Source:MGI Symbol;Acc:MGI:99185]	22700	-
ENSMUSG00000002625	386	6.46683	290	4.39229	232	3.49327	515	6.9057	652	8.50612	654	8.62847	413	5.44963	559	8.70837	389	5.67995	365	4.7848	612	10.0719	437	6.46416	17	32540398	32569581	-	5073	Akap8l	GO:0000785;GO:0003677;GO:0005521;GO:0005634;GO:0005634;GO:0005634;GO:0005737;GO:0006397;GO:0007076;GO:0010793;GO:0016301;GO:0016310;GO:0016363;GO:0016363;GO:0016607;GO:0031065;GO:0033127;GO:0042826;GO:0044839;GO:0045944;GO:0051081;GO:1990904;GO:0003677;GO:0005634;GO:0005634;GO:0016363;GO:0003677;GO:0005634;GO:0005634;GO:0016363;GO:0003677;GO:0005634;GO:0003677;GO:0005634;	K15978	-	T	1CVE6;09Z43;12TMK;1AV14;0UPJ5;0IIFX;0V75R;191E7;0DKJT	A kinase (PRKA) anchor protein 8-like [Source:MGI Symbol;Acc:MGI:1860606]	54194	Q5RL57;Q9D0K8
ENSMUSG00000002633	11	0.328378	0	0	14	0.375621	1	0.0238934	8	0.185974	0	0	2	0.0470245	10	0.277589	6	0.156107	6	0.140152	8	0.2346	2	0.0527155	5	28661813	28672254	-	2847	Shh	GO:0000122;GO:0000122;GO:0001525;GO:0001569;GO:0001570;GO:0001656;GO:0001658;GO:0001708;GO:0001708;GO:0001755;GO:0001822;GO:0001841;GO:0001942;GO:0001944;GO:0001947;GO:0001947;GO:0002052;GO:0002053;GO:0002076;GO:0002320;GO:0002320;GO:0002320;GO:0003140;GO:0005113;GO:0005113;GO:0005113;GO:0005113;GO:0005113;GO:0005509;GO:0005509;GO:0005509;GO:0005509;GO:0005515;GO:0005515;GO:0005515;GO:0005515;GO:…	K11988	-	T	0VAB1;09ZE1;1B00X;0DKWD;12SFV;KOG3638;1CVRK;0UQAB;1929U	sonic hedgehog [Source:MGI Symbol;Acc:MGI:98297]	20423	Q62226
ENSMUSG00000002635	115	6.3098	140	6.9444	143	7.0517	179	7.86081	167	7.13533	137	5.91957	183	7.90827	151	7.70399	178	8.51193	111	4.76549	114	6.14439	142	6.87911	7	33883924	33896086	-	1549	Pdcd2l	GO:0003674;GO:0005737;GO:0007049;GO:0008150;GO:0005737;	K14801	-	S;O	1CYAG;1AVM3;12SYM;0UTW3;0DPCJ;0A1QJ;1919U;0VCK4;KOG2061	programmed cell death 2-like [Source:MGI Symbol;Acc:MGI:1915329]	68079	Q8C5N5
ENSMUSG00000002658	549	27.1751	357	15.9755	518	23.0446	542	21.4731	457	17.6155	600	23.3885	485	18.9083	481	22.1394	458	19.7585	482	18.6686	379	18.4287	323	14.1165	17	57310405	57318288	-	1717	Gtf2f1	GO:0001096;GO:0003677;GO:0003677;GO:0005515;GO:0005634;GO:0005634;GO:0005634;GO:0005634;GO:0005654;GO:0005654;GO:0005669;GO:0005669;GO:0005674;GO:0006367;GO:0006367;GO:0006367;GO:0006367;GO:0006368;GO:0008134;GO:0008134;GO:0009615;GO:0016251;GO:0016251;GO:0016251;GO:0019211;GO:0019211;GO:0019903;GO:0019903;GO:0019904;GO:0019904;GO:0030054;GO:0030054;GO:0032091;GO:0032091;GO:0032091;GO:0032968;GO:…	K03138	-	K	1CRN2;KOG2393;0V6NA;12RTB;1AUD6;18VEP;0DGXU;0UIWE;09VPE	general transcription factor IIF, polypeptide 1 [Source:MGI Symbol;Acc:MGI:1923848]	98053	Q3THK3
ENSMUSG00000002660	1148	79.7782	831	52.2074	940	58.7098	899	50.0033	1092	59.0942	839	45.9152	954	52.216	987	63.7795	941	56.9932	786	42.7398	876	59.8003	849	52.0927	17	57297305	57303188	+	1223	Clpp	GO:0004175;GO:0004175;GO:0004176;GO:0004176;GO:0004252;GO:0004252;GO:0004252;GO:0004252;GO:0004252;GO:0005515;GO:0005739;GO:0005739;GO:0005739;GO:0005739;GO:0005759;GO:0005759;GO:0005759;GO:0006508;GO:0006508;GO:0006515;GO:0006515;GO:0008233;GO:0008236;GO:0009368;GO:0009368;GO:0009368;GO:0009368;GO:0016787;GO:0033619;GO:0033619;GO:0042802;GO:0042802;GO:0051117;GO:0051603;GO:0051603;GO:0051603;	K01358	EC:3.4.21.92	O	1AU49;KOG0840;0UU1E;0VBXT;09X2V;0DRF6;1D0MB;12TB8;18Z0G	caseinolytic mitochondrial matrix peptidase proteolytic subunit [Source:MGI Symbol;Acc:MGI:1858213]	53895	O88696
ENSMUSG00000002661	201	16.6016	212	15.8299	218	16.1827	132	8.72618	159	10.2266	137	8.91099	177	11.5144	165	12.6724	185	13.3173	99	6.39817	106	8.60035	131	9.55326	17	57304339	57306322	+	1029	Alkbh7	GO:0005739;GO:0005739;GO:0005759;GO:0005759;GO:0005759;GO:0005759;GO:0006631;GO:0006974;GO:0006974;GO:0006974;GO:0010883;GO:0012501;GO:0016491;GO:0046872;GO:0051213;GO:0055114;GO:1902445;GO:1902445;GO:1902445;GO:0005739;GO:0005739;GO:0005739;GO:0005759;GO:0005759;GO:0005759;GO:0005759;GO:0005759;GO:0006631;GO:0006974;GO:0006974;GO:0006974;GO:0006974;GO:0010883;GO:0012501;GO:0016491;GO:0046872;GO:…	K10769	EC:1.14.11.-	Q;K;L	09VQ0;KOG4176;1CRNV;1AUEP;0DGYM;1907X;0UIXQ;13QEX;0V6P4	alkB homolog 7 [Source:MGI Symbol;Acc:MGI:1913650]	66400	Q9D6Z0
ENSMUSG00000002664	0	0	2	0.324197	2	0.322301	2	0.287023	4	0.558509	2	0.282405	1	0.141222	3	0.500188	0	0	0	0	0	0	0	0	17	57306457	57307018	-	474	Pspn	GO:0005576;GO:0007165;GO:0008083;GO:0008083;GO:0030116;GO:0030971;	-	-	O;T;W	193MW;13TJ6;0J061;0UW4H;1D4AX;1B5TU;0DV67;0A8MJ;0VJED	persephin [Source:MGI Symbol;Acc:MGI:1201684]	19197	A1L3Q1
ENSMUSG00000002668	51	0.848405	35	0.526369	50	0.747556	78	1.03854	109	1.41202	101	1.32314	88	1.153	52	0.804373	66	0.956902	103	1.34072	56	0.915119	42	0.616892	17	57372905	57385514	-	5109	Dennd1c	GO:0005085;GO:0005085;GO:0005085;GO:0005085;GO:0005654;GO:0005654;GO:0005737;GO:0005813;GO:0005813;GO:0005829;GO:0005829;GO:0005829;GO:0005829;GO:0006897;GO:0030136;GO:0031410;GO:0032456;GO:0043231;GO:0050790;GO:1901981;	K20160	-	T	09V1X;0DGBA;KOG3569;0UR6G;0V61K;1CR0S;1AWSQ;13IEM;190D6	DENN/MADD domain containing 1C [Source:MGI Symbol;Acc:MGI:1918035]	70785	Q8CFK6
ENSMUSG00000002679	179	10.5136	167	8.86759	207	10.9273	267	12.5519	286	13.0812	298	13.7838	270	12.4904	165	9.01168	206	10.5453	199	9.14578	157	9.05851	193	10.0089	12	81620331	81641782	-	1447	Med6	GO:0000151;GO:0000151;GO:0003677;GO:0003712;GO:0003713;GO:0003713;GO:0005515;GO:0005634;GO:0005634;GO:0005654;GO:0005654;GO:0006357;GO:0006357;GO:0008134;GO:0016567;GO:0016567;GO:0016592;GO:0016592;GO:0016592;GO:0019827;GO:0045944;GO:0061630;GO:0061630;GO:0070847;GO:0003712;GO:0005634;GO:0006357;GO:0016592;GO:0003712;GO:0005634;GO:0006357;GO:0016592;GO:0003712;GO:0005634;GO:0006357;GO:0016592;	K15128	-	K	0A1V3;1B1BW;1CX1S;0UREC;0VCQR;KOG3169;0DN59;194UZ;12VMB	mediator complex subunit 6 [Source:MGI Symbol;Acc:MGI:1917042]	69792	Q921D4
ENSMUSG00000002688	0	0	2	0.0420667	2	0.0418206	3	0.0558646	2	0.0362351	4	0.0732877	0	0	0	0	4	0.0811092	2	0.0364096	1	0.0228547	2	0.0410843	12	50388014	50695881	-	3653	Prkd1	GO:0000166;GO:0000421;GO:0001525;GO:0001938;GO:0002376;GO:0004672;GO:0004674;GO:0004674;GO:0004674;GO:0004674;GO:0004697;GO:0004697;GO:0004698;GO:0005515;GO:0005524;GO:0005524;GO:0005634;GO:0005737;GO:0005737;GO:0005794;GO:0005794;GO:0005802;GO:0005802;GO:0005829;GO:0005829;GO:0005829;GO:0005886;GO:0005886;GO:0005886;GO:0005911;GO:0005938;GO:0006468;GO:0006468;GO:0006468;GO:0006915;GO:0006954;GO:…	K06070	EC:2.7.11.13	T	KOG4236;09TWT;12T70;1CPWU;1945I;0UGDH;1B0G5;0V4VW;0DF79	protein kinase D1 [Source:MGI Symbol;Acc:MGI:99879]	18760	Q62101
ENSMUSG00000002699	28	0.533691	35	0.603099	33	0.565309	227	3.46301	298	4.42311	379	5.68882	174	2.61212	84	1.48878	106	1.76087	678	10.1118	105	1.96597	82	1.37998	11	33996920	34042295	+	4459	Lcp2	GO:0005515;GO:0005515;GO:0005737;GO:0005829;GO:0005829;GO:0005829;GO:0005911;GO:0007169;GO:0035556;GO:0036398;GO:0036398;GO:0044853;GO:0044853;GO:0045576;GO:0045860;GO:0050852;GO:0050852;	K07361	-	-	-	lymphocyte cytosolic protein 2 [Source:MGI Symbol;Acc:MGI:1321402]	16822	Q60787
ENSMUSG00000002718	260	4.19068	345	5.02712	417	6.04071	549	7.08239	476	5.97445	396	5.02641	472	5.99192	362	5.42551	373	5.23975	399	5.03212	390	6.17494	385	5.47896	2	166747960	166788309	+	5273	Cse1l	GO:0005049;GO:0005515;GO:0005634;GO:0005635;GO:0005654;GO:0005654;GO:0005737;GO:0005829;GO:0005829;GO:0005829;GO:0006606;GO:0006611;GO:0006886;GO:0015031;GO:0005737;GO:0006886;GO:0005737;GO:0006886;	K18423	-	U	0UQ51;1AV9D;1CVY3;12N4W;0V8M1;KOG1992;18WAH;0DM31;0A351	chromosome segregation 1-like (S. cerevisiae) [Source:MGI Symbol;Acc:MGI:1339951]	110750	Q9ERK4
ENSMUSG00000002728	261	5.98717	226	4.68682	269	5.54592	356	6.53623	416	7.43112	430	7.76785	364	6.5765	337	7.18839	316	6.31769	366	6.56945	282	6.35458	271	5.48879	2	145744019	145758345	+	3705	Naa20	GO:0008080;GO:0004596;GO:0005634;GO:0005634;GO:0005737;GO:0005737;GO:0005829;GO:0008080;GO:0016740;GO:0016746;GO:0017196;GO:0031416;GO:0005634;GO:0005737;GO:0005829;GO:0008080;GO:0008080;	K17972	EC:2.3.1.254	S;I	18WFM;0DN5Z;0URFD;1B4SM;0VBF4;1CP8A;12SWU;KOG3234;0A0IY	N(alpha)-acetyltransferase 20, NatB catalytic subunit [Source:MGI Symbol;Acc:MGI:1915127]	67877	P61600;Q9DB82
ENSMUSG00000002731	148	6.20244	189	7.16064	175	6.59143	210	7.04396	180	5.87426	166	5.47849	234	7.72377	193	7.52107	173	6.31885	220	7.21424	183	7.53371	164	6.06836	2	76460242	76478359	-	2028	Prkra	GO:0003723;GO:0003725;GO:0003725;GO:0003725;GO:0005515;GO:0005654;GO:0005654;GO:0005737;GO:0005737;GO:0005737;GO:0005829;GO:0005829;GO:0006468;GO:0008047;GO:0008284;GO:0019899;GO:0019899;GO:0019901;GO:0030422;GO:0030422;GO:0030422;GO:0030422;GO:0031047;GO:0031054;GO:0031054;GO:0034599;GO:0035196;GO:0035196;GO:0042473;GO:0042474;GO:0042802;GO:0042802;GO:0042803;GO:0042803;GO:0043583;GO:0048471;GO:…	K24540	-	K;U	1CVJG;KOG3732;0V7WB;12RT2;0UQFB;0DKR1;1AXX7;190UY;09Z8T	protein kinase, interferon inducible double stranded RNA dependent activator [Source:MGI Symbol;Acc:MGI:1344375]	23992	Q9WTX2
ENSMUSG00000002732	55	3.14779	44	2.27659	53	2.72621	107	4.90143	114	5.08074	120	5.40848	75	3.38078	60	3.19312	60	2.99285	63	2.82131	63	3.54193	57	2.88034	2	76493388	76503460	-	1485	Fkbp7	GO:0000413;GO:0003755;GO:0003755;GO:0005509;GO:0005509;GO:0005515;GO:0005783;GO:0005783;GO:0005788;GO:0016853;GO:0046872;GO:0000413;GO:0003755;GO:0003755;GO:0016853;	K09573	EC:5.2.1.8	O	KOG0549;1CVZ4;0DM41;1AUXF;0UQ7B;09ZKH;13FNC;0VAHA;18YBB	FK506 binding protein 7 [Source:MGI Symbol;Acc:MGI:1336879]	14231	O54998;Q3UU11
ENSMUSG00000002733	215	5.84546	211	5.18622	312	7.62386	415	9.03076	417	8.82868	357	7.64364	408	8.73681	322	8.14061	392	9.28874	451	9.59453	324	8.6533	302	7.24959	2	76505625	76527172	+	3126	Plekha3	GO:0005794;GO:0005794;GO:0005794;GO:0005829;GO:0008289;GO:0008289;GO:0016020;GO:0016020;GO:0035621;GO:0035627;GO:0042802;GO:0042802;GO:0070273;GO:0070273;GO:0120009;GO:1902387;GO:1902388;GO:1902389;	K20313	-	T;G;U	0V91H;12TAW;0DPM7;195CH;0USYQ;KOG3221;1CYK7;0A1ZF;1B4YD	pleckstrin homology domain-containing, family A (phosphoinositide binding specific) member 3 [Source:MGI Symbol;Acc:MGI:1932515]	83435	Q9ERS4
ENSMUSG00000002741	296	8.43067	409	10.5313	535	13.6951	676	15.4104	639	14.1726	594	13.3232	479	10.7453	409	10.8321	509	12.6351	556	12.3912	481	13.4577	426	10.7129	11	5905693	5917780	+	2984	Ykt6	GO:0000139;GO:0005484;GO:0005484;GO:0005737;GO:0005737;GO:0005737;GO:0005737;GO:0005739;GO:0005739;GO:0005768;GO:0005768;GO:0005783;GO:0005783;GO:0005783;GO:0005794;GO:0005794;GO:0005794;GO:0005829;GO:0005829;GO:0005829;GO:0005887;GO:0005887;GO:0005887;GO:0006888;GO:0006888;GO:0006888;GO:0006903;GO:0006903;GO:0006903;GO:0006904;GO:0006904;GO:0006904;GO:0015031;GO:0016020;GO:0016020;GO:0016020;GO:…	K08516	-	U	0DPQY;0A232;1CYQ6;0VCYH;1ARZ0;KOG0861;18SSA;0UG5W;13M11	YKT6 v-SNARE homolog (S. cerevisiae) [Source:MGI Symbol;Acc:MGI:1927550]	56418	Q9CQW1
ENSMUSG00000002748	540	3.35807	465	2.61419	537	3.00131	901	4.48453	1032	4.99753	724	3.54557	735	3.59994	790	4.56819	690	3.73969	965	4.69559	859	5.24742	721	3.95875	5	135216118	135274983	+	13667	Baz1b	GO:0000166;GO:0000793;GO:0004713;GO:0004713;GO:0004713;GO:0004713;GO:0004715;GO:0005515;GO:0005515;GO:0005524;GO:0005634;GO:0005634;GO:0005721;GO:0006333;GO:0006338;GO:0006338;GO:0006338;GO:0006974;GO:0006974;GO:0006974;GO:0016301;GO:0016310;GO:0016572;GO:0016572;GO:0016572;GO:0016604;GO:0016604;GO:0016740;GO:0018108;GO:0035173;GO:0035173;GO:0035173;GO:0042393;GO:0043596;GO:0043596;GO:0046872;	K11658	-	B	KOG1245;0URFC;18Z21;0DK29;0VBF3;1CX2J;1AZXC;12TPR;0A0IX	bromodomain adjacent to zinc finger domain, 1B [Source:MGI Symbol;Acc:MGI:1353499]	22385	Q9Z277
ENSMUSG00000002763	685	15.3368	806	16.3142	965	19.4183	984	17.6333	1062	18.516	608	10.7201	1089	19.2036	919	19.1328	978	19.0841	856	14.9963	940	20.6741	1017	20.1044	17	47022389	47036467	+	3796	Pex6	GO:0000166;GO:0001750;GO:0005515;GO:0005524;GO:0005524;GO:0005524;GO:0005524;GO:0005737;GO:0005737;GO:0005737;GO:0005777;GO:0005777;GO:0005777;GO:0005778;GO:0005778;GO:0005778;GO:0005778;GO:0005829;GO:0005829;GO:0005829;GO:0006625;GO:0006625;GO:0007031;GO:0007031;GO:0007031;GO:0007031;GO:0008022;GO:0008022;GO:0016020;GO:0016558;GO:0016561;GO:0016561;GO:0016887;GO:0016887;GO:0016887;GO:0016887;GO:…	K13339	-	O	KOG0736;12R93;1CRU5;0UKGG;0VB48;18WEB;0DH3V;1AVCZ;0A086	peroxisomal biogenesis factor 6 [Source:MGI Symbol;Acc:MGI:2385054]	224824	Q99LC9
ENSMUSG00000002767	735	53.3913	614	40.3218	763	49.8136	990	57.5592	980	55.4356	837	47.8807	1054	60.3026	893	60.3192	868	54.9533	636	36.1499	831	59.2981	898	57.5952	17	46957155	46961065	+	1170	Mrpl2	GO:0003723;GO:0003735;GO:0003735;GO:0003735;GO:0005654;GO:0005739;GO:0005739;GO:0005739;GO:0005762;GO:0005762;GO:0005762;GO:0005762;GO:0005840;GO:0005840;GO:0006412;GO:0006412;GO:0032543;GO:0003735;GO:0005840;GO:0005840;GO:0006412;GO:0003735;GO:0005840;GO:0005840;GO:0006412;	K02886	-	J	0UGBM;13HTZ;1AT19;0DF5P;0V4UG;18TY9;09TV8;KOG0438;1CPVC	mitochondrial ribosomal protein L2 [Source:MGI Symbol;Acc:MGI:1351622]	27398	Q9D773
ENSMUSG00000002768	340	15.6707	353	14.7086	421	17.4394	629	23.2036	557	19.9914	562	20.3984	584	21.1999	513	21.986	497	19.9643	514	18.5369	452	20.4646	486	19.7775	17	46989719	46994037	+	1844	Mea1	GO:0007275;GO:0007283;GO:0005737;GO:0007275;GO:0007283;GO:0007283;GO:0030154;GO:0007275;GO:0007283;GO:0005737;GO:0007275;GO:0007283;GO:0007283;GO:0030154;GO:0005737;GO:0007275;GO:0007283;GO:0007283;GO:0030154;GO:0005737;GO:0007275;GO:0007283;GO:0007283;GO:0030154;GO:0005737;GO:0007275;GO:0007283;GO:0007283;GO:0030154;GO:0005737;GO:0007275;GO:0007283;GO:0007283;GO:0030154;GO:0007275;GO:0007283;	-	-	O;W	0UGBQ;1AS4F;0V9RS;18SJ4;1CV2C;13QID;09YTW;0DK8I;0IWXB	male enhanced antigen 1 [Source:MGI Symbol;Acc:MGI:96957]	17256	Q64327
ENSMUSG00000002769	5837	411.35	16261	1036	14365	909.846	6798	383.442	11288	619.468	6956	386.041	10199	566.098	4820	315.857	9016	553.766	6569	362.233	7740	535.82	7049	438.607	17	47036590	47040094	-	1206	Gnmt	GO:0005542;GO:0005737;GO:0005829;GO:0005829;GO:0005829;GO:0005977;GO:0006111;GO:0006111;GO:0006555;GO:0006730;GO:0006730;GO:0008168;GO:0016594;GO:0016594;GO:0016594;GO:0016594;GO:0016740;GO:0017174;GO:0017174;GO:0017174;GO:0017174;GO:0017174;GO:0032259;GO:0042802;GO:0042802;GO:0042802;GO:0046498;GO:0046500;GO:0046500;GO:0046500;GO:0046500;GO:0051289;GO:0051289;GO:0051289;GO:0051289;GO:1901052;GO:…	K00552	EC:2.1.1.20	S;E	12NM0;0UIKE;0DGR2;1CRF1;09VGA;1B406;18YR4;0IF1C;0V6FH	glycine N-methyltransferase [Source:MGI Symbol;Acc:MGI:1202304]	14711	Q9QXF8
ENSMUSG00000002771	3	0.0382954	1	0.0115402	3	0.0344181	7	0.0715187	10	0.0994043	9	0.0904731	10	0.10054	4	0.0474795	8	0.0890032	0	0	7	0.0877768	1	0.0112707	7	45481307	45527802	-	6658	Grin2d	GO:0001964;GO:0004970;GO:0004970;GO:0004970;GO:0004972;GO:0004972;GO:0004972;GO:0005216;GO:0005261;GO:0005886;GO:0005886;GO:0005887;GO:0005887;GO:0005887;GO:0006811;GO:0006811;GO:0008344;GO:0015276;GO:0015276;GO:0016020;GO:0016020;GO:0016021;GO:0016595;GO:0017146;GO:0017146;GO:0017146;GO:0017146;GO:0019722;GO:0022843;GO:0022849;GO:0022849;GO:0022849;GO:0030054;GO:0035235;GO:0035249;GO:0038023;GO:…	K05212	-	W;T	09UF6;1CTEA;0UM8R;190Y4;0DGMH;0V5EG;1AYHE;KOG1053;12NQJ	glutamate receptor, ionotropic, NMDA2D (epsilon 4) [Source:MGI Symbol;Acc:MGI:95823]	14814	Q03391
ENSMUSG00000002778	1105	50.1143	1130	46.3305	1172	47.7713	1422	51.6173	1374	48.5251	1351	48.251	1394	49.7937	1188	50.0999	1158	45.7719	1332	47.2684	1037	46.1992	1203	48.1717	7	45522196	45533156	+	1874	Kdelr1	GO:0000139;GO:0000139;GO:0005046;GO:0005046;GO:0005783;GO:0005783;GO:0005783;GO:0005783;GO:0005789;GO:0005789;GO:0005793;GO:0005794;GO:0005794;GO:0005801;GO:0005801;GO:0005801;GO:0006621;GO:0006621;GO:0006888;GO:0006890;GO:0006890;GO:0015031;GO:0016020;GO:0016021;GO:0016021;GO:0016192;GO:0030217;GO:0030663;GO:0030663;GO:0031410;GO:0033116;GO:0046923;GO:0046923;GO:0070231;GO:0000139;GO:0005783;GO:…	K10949	-	U	09U7S;KOG3106;0DFHG;1ASYZ;0UR1T;12SCW;0V56W;18XUD;1CQ78	KDEL (Lys-Asp-Glu-Leu) endoplasmic reticulum protein retention receptor 1 [Source:MGI Symbol;Acc:MGI:1915387]	68137	Q99JH8
ENSMUSG00000002781	228	2.57752	219	2.2382	207	2.10318	371	3.35689	368	3.23962	296	2.63518	307	2.73349	218	2.29163	271	2.67009	239	2.11413	256	2.84291	311	3.10423	7	45546365	45566837	+	7518	Tmem143	GO:0005739;GO:0016020;GO:0016021;GO:0016020;GO:0016021;	-	-	S	18S4M;0IJB5;1B2ZS;1CW2F;09ZPI;0VAK9;0DM7C;0UQBW;13HF4	transmembrane protein 143 [Source:MGI Symbol;Acc:MGI:1917459]	70209	Q8VD26;G3X9F4
ENSMUSG00000002797	121	1.3278	129	1.27975	123	1.21309	250	2.19576	239	2.04233	352	3.04188	149	1.28779	117	1.19386	174	1.66413	220	1.88902	135	1.45525	92	0.891378	6	54959565	54969935	-	7745	Ggct	GO:0001836;GO:0001836;GO:0003839;GO:0003839;GO:0003839;GO:0003839;GO:0005829;GO:0005829;GO:0016829;GO:0042803;GO:0042803;GO:0003839;GO:0003839;GO:0016829;GO:0003839;GO:0003839;GO:0016829;	K00682	EC:4.3.2.9	S	1AW4A;0DQ8U;1CZAK;18X26;KOG4059;13PHW;0UTIM;0A2UI;0VDQ5	gamma-glutamyl cyclotransferase [Source:MGI Symbol;Acc:MGI:95700]	110175	Q9D7X8
ENSMUSG00000002799	1	0.0122025	1	0.0110316	1	0.010967	43	0.419965	50	0.475114	27	0.259456	12	0.11533	3	0.0340401	8	0.0850802	8	0.0763844	4	0.0479473	5	0.0538697	12	112871439	112893396	-	6965	Jag2	GO:0001501;GO:0001701;GO:0001709;GO:0003016;GO:0005112;GO:0005112;GO:0005112;GO:0005112;GO:0005112;GO:0005509;GO:0005515;GO:0005886;GO:0005887;GO:0007154;GO:0007219;GO:0007219;GO:0007275;GO:0007275;GO:0007283;GO:0007283;GO:0007605;GO:0008083;GO:0008083;GO:0008083;GO:0009912;GO:0016020;GO:0016020;GO:0016020;GO:0016021;GO:0016021;GO:0016331;GO:0030154;GO:0030154;GO:0030155;GO:0030217;GO:0030217;GO:…	K21635	-	T	1CTAH;192F8;0V4PR;KOG1217;0DF5Z;0UGBV;09TVI;12NZS;1B3N7	jagged 2 [Source:MGI Symbol;Acc:MGI:1098270]	16450	Q9QYE5
ENSMUSG00000002803	138	5.04675	144	4.76085	148	4.86446	215	6.29315	214	6.09434	191	5.5007	262	7.54652	196	6.66515	194	6.18337	198	5.66585	179	6.43047	190	6.13498	12	112940102	112942565	+	2324	Btbd6	GO:0005737;GO:0005829;GO:0022008;GO:0005737;GO:0005829;GO:0022008;GO:0005737;	K10478	-	S	0V43G;12RM6;0UUPT;0DJ1Z;09T4R;1AUA2;KOG2075;1CTTJ;18VDV	BTB (POZ) domain containing 6 [Source:MGI Symbol;Acc:MGI:3026623]	399566	Q8K2J9
ENSMUSG00000002804	134	7.17624	180	8.71472	196	9.43384	268	11.4874	247	10.3008	234	9.8687	295	12.443	202	10.0592	250	11.6687	189	7.91992	230	12.0998	207	9.78789	12	112897911	112905744	-	1587	Nudt14	GO:0005737;GO:0006753;GO:0008768;GO:0008768;GO:0008768;GO:0016787;GO:0016787;GO:0016818;GO:0019693;GO:0042802;GO:0042802;GO:0046872;GO:0047631;GO:0016787;GO:0016818;GO:0046872;GO:0016787;	K08077	EC:3.6.1.45	L	0A0X9;1913U;13RF7;KOG4432;1ATIR;0DSTT;1D1MW;0VGPP;0UHZ5	nudix (nucleoside diphosphate linked moiety X)-type motif 14 [Source:MGI Symbol;Acc:MGI:1913424]	66174	Q9D142
ENSMUSG00000002808	2	0.0619237	7	0.195936	4	0.111308	49	1.21428	119	2.86915	90	2.19443	10	0.243859	3	0.0863712	21	0.566678	24	0.58144	8	0.243317	16	0.437394	13	19775876	19804097	-	2745	Epdr1	GO:0005509;GO:0005543;GO:0005576;GO:0005576;GO:0005576;GO:0005764;GO:0005764;GO:0005764;GO:0007160;GO:0008289;GO:0042802;GO:0043202;GO:1905573;GO:1990764;GO:0005509;GO:0005576;GO:0007160;GO:0043202;GO:0005509;GO:0005543;GO:0005576;GO:0005576;GO:0005576;GO:0005764;GO:0005764;GO:0005764;GO:0007160;GO:0008289;GO:0042802;GO:0043202;GO:1905573;GO:1990764;	-	-	S;W	1AV0R;0UPRC;0IIY9;0VD4H;13D3W;0DPWJ;0A28N;1CYW2;18Y5B	ependymin related protein 1 (zebrafish) [Source:MGI Symbol;Acc:MGI:2145369]	105298	Q99M71
ENSMUSG00000002812	424	7.15139	442	6.73963	536	8.12512	906	12.2306	814	10.6913	680	9.03203	705	9.3654	472	7.40266	611	8.98166	651	8.59157	590	9.77537	580	8.63732	11	60604949	60618089	-	5039	Flii	GO:0003779;GO:0003779;GO:0003779;GO:0005515;GO:0005515;GO:0005546;GO:0005634;GO:0005634;GO:0005654;GO:0005654;GO:0005737;GO:0005737;GO:0005815;GO:0005829;GO:0005829;GO:0005856;GO:0005903;GO:0005925;GO:0007275;GO:0007275;GO:0008154;GO:0015629;GO:0030036;GO:0030036;GO:0030054;GO:0030239;GO:0034451;GO:0034451;GO:0051014;GO:0051014;GO:0051014;GO:0051015;GO:0051015;GO:0051016;	-	-	Z	0UQZD;13HMV;KOG0444;1CX8P;1B19V;1923E;0DNBM;0A0QB;0VBKH	flightless I actin binding protein [Source:MGI Symbol;Acc:MGI:1342286]	14248	Q9JJ28
ENSMUSG00000002814	82	1.51537	76	1.26972	84	1.39516	94	1.39037	119	1.71251	111	1.6154	97	1.41185	74	1.27162	91	1.46567	77	1.11343	76	1.37967	83	1.35429	11	60630884	60668191	-	4599	Top3a	GO:0003677;GO:0003677;GO:0003697;GO:0003697;GO:0003916;GO:0003916;GO:0003916;GO:0003917;GO:0003917;GO:0003917;GO:0003917;GO:0005634;GO:0005654;GO:0005694;GO:0005739;GO:0005739;GO:0005759;GO:0006265;GO:0006265;GO:0006265;GO:0006265;GO:0006265;GO:0008270;GO:0016605;GO:0016605;GO:0016853;GO:0032042;GO:0032042;GO:0046872;GO:0051304;GO:0051304;GO:0051304;GO:0003677;GO:0003677;GO:0003916;GO:0003916;GO:…	K03165	EC:5.6.2.1	L	1B46R;0UJ06;18TYI;09VRR;0DH0A;KOG1956;1CRQN;12PNP;0V6QP	topoisomerase (DNA) III alpha [Source:MGI Symbol;Acc:MGI:1197527]	21975	O70157;Q5NCT2
ENSMUSG00000002820	159	1.86033	227	2.40109	227	2.38704	279	2.61273	307	2.79712	232	2.13763	269	2.47889	293	3.18773	247	2.51873	266	2.43524	314	3.60894	239	2.46898	9	21176589	21189068	+	7264	Atg4d	GO:0005654;GO:0005654;GO:0005737;GO:0005739;GO:0005739;GO:0005739;GO:0005759;GO:0006508;GO:0006508;GO:0006508;GO:0006914;GO:0006915;GO:0008233;GO:0008234;GO:0008234;GO:0008234;GO:0015031;GO:0016787;	K08342	EC:3.4.22.-	O	KOG2674;19168;1CW7M;1B0N5;0UQUW;0DMCC;12R3A;0V78Z;09ZU3	autophagy related 4D, cysteine peptidase [Source:MGI Symbol;Acc:MGI:2444308]	235040	Q8BGV9
ENSMUSG00000002825	37	1.59384	45	1.75244	54	2.09062	51	1.75836	44	1.47596	49	1.66222	34	1.15354	49	1.96272	31	1.16384	49	1.6516	46	1.94651	56	2.12989	9	21323133	21331570	+	1973	Qtrt1	GO:0005515;GO:0005634;GO:0005737;GO:0005739;GO:0005741;GO:0006400;GO:0006400;GO:0008033;GO:0008479;GO:0008479;GO:0008479;GO:0008479;GO:0016020;GO:0016740;GO:0016757;GO:0016763;GO:0032991;GO:0032991;GO:0032991;GO:0042803;GO:0042803;GO:0042803;GO:0046872;GO:0046982;GO:0046982;GO:0046982;GO:0101030;GO:0101030;GO:0101030;GO:0101030;GO:0005741;GO:0006400;GO:0016763;	K00777	EC:2.4.2.64	A	0UQ5W;0DM2N;KOG3908;18U38;1344T;1AT62;0V8GX;09ZJC;1CVXQ	queuine tRNA-ribosyltransferase catalytic subunit 1 [Source:MGI Symbol;Acc:MGI:1931441]	60507	Q9JMA2
ENSMUSG00000002831	33	0.441682	27	0.326699	32	0.384933	106	1.13553	233	2.42846	126	1.32806	57	0.600873	43	0.535161	58	0.676572	43	0.45033	76	0.99923	55	0.649957	17	56407591	56416803	-	6350	Plin4	GO:0005811;GO:0005829;GO:0005886;GO:0005737;GO:0005811;GO:0005811;GO:0005829;GO:0005886;GO:0005886;GO:0005886;GO:0016020;GO:0043231;GO:0005737;GO:0005811;GO:0005811;GO:0005829;GO:0005886;GO:0005886;GO:0005886;GO:0016020;GO:0043231;	K20254	-	S	0DQXX;132MT;1927D;1D020;0US3V;0IHSW;1B25N;0W1UG;0A3AA	perilipin 4 [Source:MGI Symbol;Acc:MGI:1929709]	57435	O88492
ENSMUSG00000002833	421	7.33816	379	5.97219	490	7.67612	593	8.27287	611	8.29328	606	8.31821	499	6.85044	441	7.14768	552	8.38562	391	5.33272	502	8.59539	511	7.86417	17	56386634	56407607	+	4876	Hdgfl2	GO:0003690;GO:0003712;GO:0005515;GO:0005515;GO:0005634;GO:0005634;GO:0005634;GO:0006357;GO:0030307;GO:0030307;GO:0003690;GO:0003712;GO:0005515;GO:0005515;GO:0005634;GO:0005634;GO:0005634;GO:0006357;GO:0030307;GO:0030307;GO:0003690;GO:0003712;GO:0005515;GO:0005515;GO:0005634;GO:0005634;GO:0005634;GO:0006357;GO:0030307;GO:0030307;GO:0030307;	-	-	K	196PW;14SVU;1DC9Z;1B9SH;0E59Z;0V0T0;0AZRK;KOG1904;0WC7T	HDGF like 2 [Source:MGI Symbol;Acc:MGI:1194492]	15193	Q3UMU9
ENSMUSG00000002835	3	0.0287972	6	0.0520678	7	0.0603904	35	0.268902	45	0.336374	27	0.204101	15	0.113405	15	0.133888	20	0.167321	30	0.225329	10	0.0942945	31	0.262735	17	56347439	56379289	+	8854	Chaf1a	GO:0000785;GO:0000785;GO:0005515;GO:0005634;GO:0005634;GO:0006260;GO:0006281;GO:0006334;GO:0006335;GO:0006335;GO:0006974;GO:0007049;GO:0031497;GO:0031497;GO:0031497;GO:0032991;GO:0032991;GO:0033186;GO:0033186;GO:0033186;GO:0033186;GO:0042802;GO:0042802;GO:0070087;GO:0070087;	K10750	-	B	KOG4364;13FCN	chromatin assembly factor 1, subunit A (p150) [Source:MGI Symbol;Acc:MGI:1351331]	27221	Q9QWF0
ENSMUSG00000002844	118	3.38127	155	4.0153	161	4.14633	206	4.72456	181	4.03884	227	5.12242	167	3.76901	115	3.0642	153	3.82103	270	6.05381	140	3.94078	97	2.45412	16	38264392	38273065	-	2966	Adprh	GO:0000287;GO:0000287;GO:0000287;GO:0000287;GO:0003875;GO:0003875;GO:0003875;GO:0003875;GO:0003875;GO:0005615;GO:0005615;GO:0005829;GO:0005829;GO:0006464;GO:0006464;GO:0006464;GO:0006464;GO:0016787;GO:0030955;GO:0030955;GO:0030955;GO:0046872;GO:0051725;GO:0051725;GO:0051725;GO:0051725;	K01245	EC:3.2.2.19	O;G	0V259;1BAII;0E75X;12RJJ;0IEA9;196ZQ;1DE1Y;0APEM;0W1RF	ADP-ribosylarginine hydrolase [Source:MGI Symbol;Acc:MGI:1098234]	11544	P54923;Q3U5N4
ENSMUSG00000002845	231	4.79549	73	1.37004	202	3.76889	151	2.50896	143	2.31173	212	3.46584	111	1.81492	127	2.45158	145	2.62349	172	2.79394	126	2.5695	105	1.92458	16	38379060	38412524	+	4094	Tmem39a	GO:0003674;GO:0005783;GO:0005789;GO:0005789;GO:0005789;GO:0006914;GO:0016020;GO:0016020;GO:0016021;GO:0045070;GO:1901097;GO:1901097;GO:1901097;GO:1902902;GO:1902902;GO:1902902;GO:0003674;GO:0005783;GO:0005789;GO:0005789;GO:0005789;GO:0006914;GO:0016020;GO:0016020;GO:0016021;GO:0045070;GO:1901097;GO:1901097;GO:1901097;GO:1902902;GO:1902902;GO:1902902;GO:0003674;GO:0005783;GO:0005789;GO:0005789;GO:…	-	-	S	13N1R;0DJJ5;1AYR4;0VEF6;0UHIQ;KOG3828;1CUBT;0A3JY;18XS2	transmembrane protein 39a [Source:MGI Symbol;Acc:MGI:1915096]	67846	Q9CYC3
ENSMUSG00000002846	295	14.0539	438	18.8641	464	19.867	306	11.6679	328	12.1682	281	10.5422	408	15.309	301	13.334	297	12.3317	310	11.5559	241	11.2784	340	14.3014	16	38318709	38343025	-	1784	Timmdc1	GO:0003674;GO:0005654;GO:0005654;GO:0005739;GO:0005739;GO:0005739;GO:0005739;GO:0008150;GO:0016020;GO:0016021;GO:0031966;	K23505	-	O;K;U	13KS3;0DJVK;18U75;1AZX2;KOG4608;0UNQK;1CUNW;0V9D5;09TIN	translocase of inner mitochondrial membrane domain containing 1 [Source:MGI Symbol;Acc:MGI:1922139]	76916	Q8BUY5
ENSMUSG00000002847	435	18.4026	676	25.8538	599	22.7749	586	19.8419	546	17.9871	671	22.3544	554	18.4591	401	15.7745	469	17.2923	727	24.0653	362	15.0437	369	13.7829	16	38216479	38253507	-	2009	Pla1a	GO:0002080;GO:0004806;GO:0005576;GO:0005615;GO:0005615;GO:0006629;GO:0006629;GO:0008970;GO:0016042;GO:0016042;GO:0016298;GO:0016787;GO:0052689;	K13618	EC:3.1.1.111	O;G	0DPQH;0VC9B;0IJ4N;1B1TD;0A4CH;13N1B;0UTUX;18ZUJ;1CT8I	phospholipase A1 member A [Source:MGI Symbol;Acc:MGI:1934677]	85031	Q8VI78
ENSMUSG00000002870	15	0.183274	39	0.430787	42	0.46121	184	1.79938	254	2.4167	168	1.61648	127	1.22215	106	1.2043	107	1.13942	198	1.89296	103	1.23624	61	0.658061	6	88860456	88875762	-	6956	Mcm2	GO:0000166;GO:0000727;GO:0000785;GO:0000785;GO:0003677;GO:0003677;GO:0003678;GO:0003688;GO:0003688;GO:0003697;GO:0004386;GO:0005524;GO:0005524;GO:0005634;GO:0005634;GO:0005634;GO:0005634;GO:0005634;GO:0005634;GO:0005654;GO:0005654;GO:0005664;GO:0005694;GO:0005737;GO:0005737;GO:0005737;GO:0006260;GO:0006260;GO:0006267;GO:0006268;GO:0006268;GO:0006270;GO:0006270;GO:0006270;GO:0006334;GO:0006915;GO:…	K02540	EC:3.6.4.12	L	12NMS;0VB69;1B39U;0UFCG;KOG0477;18XEB;0DQBE;0A0AA;1CZDC	minichromosome maintenance complex component 2 [Source:MGI Symbol;Acc:MGI:105380]	17216	P97310
ENSMUSG00000002871	223	4.54395	202	3.72108	180	3.29641	388	6.32786	422	6.69609	529	8.4886	311	4.99116	237	4.49054	244	4.33321	329	5.24556	270	5.40442	250	4.49775	6	88879233	88889220	+	4171	Tpra1	GO:0005886;GO:0016020;GO:0016021;GO:0040016;GO:1901991;GO:0005886;GO:0016020;GO:0016021;GO:0040016;GO:1901991;GO:0016020;GO:0016021;GO:0016020;GO:0016021;GO:0005886;GO:0016020;GO:0016021;GO:0040016;GO:1901991;GO:0016020;GO:0016021;GO:0016020;GO:0016021;GO:0016020;GO:0016021;GO:0016020;GO:0016021;	K22988	-	S	0DPZW;13IUE;0VDEY;1B31Y;0URY8;KOG4536;192PA;1CQ1H;09X98	transmembrane protein, adipocyte asscociated 1 [Source:MGI Symbol;Acc:MGI:1345190]	24100	Q99MU1
ENSMUSG00000002881	402	8.33319	607	11.3753	690	12.8551	1016	16.8568	934	15.0769	986	16.0958	1021	16.6695	751	14.4759	937	16.9284	1163	18.8639	680	13.8468	627	11.4757	1	52496453	52539838	-	4100	Nab1	GO:0003712;GO:0005634;GO:0005634;GO:0006355;GO:0045892;GO:0001958;GO:0003712;GO:0003712;GO:0005634;GO:0005634;GO:0005634;GO:0006355;GO:0006355;GO:0006355;GO:0008134;GO:0008134;GO:0014037;GO:0042552;GO:0045682;GO:0045892;GO:0003712;GO:0005634;GO:0005634;GO:0006355;GO:0045892;	K22388	-	K	KOG3835;0DIWU;1913S;0UMJ0;1CTN7;1B3QX;12TS4;09WA2;0V78E	Ngfi-A binding protein 1 [Source:MGI Symbol;Acc:MGI:107564]	17936	Q61122
ENSMUSG00000002885	98	2.21694	67	1.37022	102	2.07381	377	6.82599	353	6.21845	477	8.49763	249	4.43649	220	4.62777	145	2.85882	592	10.4789	163	3.6222	166	3.3156	8	84449880	84467955	-	3757	Adgre5	GO:0004888;GO:0004930;GO:0004930;GO:0005509;GO:0005886;GO:0007165;GO:0007166;GO:0007186;GO:0007186;GO:0016020;GO:0016021;GO:0016021;GO:0004888;GO:0004930;GO:0004930;GO:0005509;GO:0005886;GO:0007165;GO:0007166;GO:0007186;GO:0007186;GO:0016020;GO:0016021;GO:0016021;GO:0004888;GO:0004930;GO:0004930;GO:0005509;GO:0005886;GO:0007165;GO:0007166;GO:0007186;GO:0007186;GO:0016020;GO:0016021;GO:0016021;GO:…	K08446	-	T	1AYXF;1CPF6;09TEB;13HFH;18U3U;0V4DH;KOG4193;0DERD;0UG92	adhesion G protein-coupled receptor E5 [Source:MGI Symbol;Acc:MGI:1347095]	26364	Q9Z0M6;Q9DC42;A0A0D9SEG8
ENSMUSG00000002897	194	1.9035	221	1.96034	200	1.76369	416	3.26694	447	3.41537	443	3.423	403	3.11436	210	1.91598	294	2.51414	1003	7.7005	274	2.64094	330	2.85885	6	120440208	120464520	+	8662	Il17ra	GO:0002250;GO:0002376;GO:0005102;GO:0005886;GO:0005886;GO:0006954;GO:0016020;GO:0016021;GO:0030368;GO:0030368;GO:0032736;GO:0032747;GO:0032754;GO:0032755;GO:0045087;GO:0050729;GO:0050832;GO:0071345;GO:0071345;GO:0071621;GO:0072537;GO:0097400;GO:1900017;GO:2000340;	K05164	-	T	13JH5;1CQP4;0V5PE;1B1CI;09UPU;0DFZM;0UHIY;18SS1;0IH6C	interleukin 17 receptor A [Source:MGI Symbol;Acc:MGI:107399]	16172	Q60943
ENSMUSG00000002900	81	0.694183	112	0.867752	102	0.78565	183	1.25527	181	1.20794	187	1.26207	96	0.647996	79	0.62956	84	0.62742	107	0.717529	82	0.690334	93	0.703717	12	31315233	31379643	+	9917	Lamb1	GO:0005178;GO:0005178;GO:0005201;GO:0005201;GO:0005201;GO:0005201;GO:0005515;GO:0005515;GO:0005515;GO:0005576;GO:0005576;GO:0005604;GO:0005604;GO:0005604;GO:0005606;GO:0005606;GO:0005607;GO:0005607;GO:0005615;GO:0005634;GO:0007155;GO:0007162;GO:0007566;GO:0007611;GO:0009887;GO:0009888;GO:0016477;GO:0016477;GO:0019899;GO:0021812;GO:0030335;GO:0030335;GO:0031012;GO:0031175;GO:0031175;GO:0034446;GO:…	K05636	-	W	12QDN;1B1BA;KOG0994;09UG2;18VTR;1CWX8;0UR9M;0DN12;0V5FE	laminin B1 [Source:MGI Symbol;Acc:MGI:96743]	16777	E9QN70;Q3UHL7
ENSMUSG00000002908	40	0.74114	93	1.5578	51	0.84928	54	0.800812	75	1.08213	22	0.321007	59	0.861003	35	0.603017	57	0.920462	39	0.565421	83	1.51069	59	0.965203	8	71294693	71315902	-	4587	Kcnn1	GO:0005516;GO:0006811;GO:0006813;GO:0015269;GO:0016020;GO:0016021;GO:0016021;GO:0016286;GO:0071805;GO:0005516;GO:0006811;GO:0006813;GO:0015269;GO:0016020;GO:0016021;GO:0016021;GO:0016286;GO:0071805;GO:0005516;GO:0006811;GO:0006813;GO:0015269;GO:0016020;GO:0016021;GO:0016021;GO:0016286;GO:0016286;GO:0043025;GO:0044877;GO:0071805;GO:0005516;GO:0006811;GO:0006813;GO:0015269;GO:0016020;GO:0016021;GO:…	K04942	-	P	1AYPJ;1CS28;0UH97;18XQ4;0V71B;09UHB;0DHC3;KOG3684;130HC	potassium intermediate/small conductance calcium- activated channel, subfamily N, member 1 [Source:MGI Symbol;Acc:MGI:1933993]	84036	Q9EQR3;A0A140T8Q8
ENSMUSG00000002910	206	5.41708	141	3.35201	145	3.42694	150	3.15708	145	2.96924	200	4.14171	185	3.83162	252	6.16197	190	4.35454	150	3.08643	221	5.70882	148	3.43626	8	71287773	71292364	-	3232	Arrdc2	GO:0003674;GO:0005737;GO:0005886;GO:0005886;GO:0005886;GO:0015031;GO:0031410;GO:0031410;	-	-	S;T;C	KOG3780;13HFT;1AUBB;0DEJ1;0UFHT;18SUK;09Z9K;1CP8W;0VA6T	arrestin domain containing 2 [Source:MGI Symbol;Acc:MGI:1918057]	70807	Q9D668
ENSMUSG00000002930	0	0	0	0	0	0	0	0	1	0.0376684	0	0	0	0	0	0	1	0.0421588	3	0.11355	3	0.142553	0	0	6	55994482	56009674	+	1757	Ppp1r17	GO:0004864;GO:0004864;GO:0004864;GO:0004865;GO:0004865;GO:0005829;GO:0010921;GO:0010921;GO:0010921;GO:0019212;GO:0019212;GO:0032515;GO:0043086;	K08067	-	T	1CX84;0URN0;1B1JU;1936W;0VBJW;0DNB4;13PIZ;0IMZI;0A0PP	protein phosphatase 1, regulatory subunit 17 [Source:MGI Symbol;Acc:MGI:1333876]	19051	Q9Z2E4
ENSMUSG00000002944	201	4.75851	390	8.34695	449	9.55347	4347	82.3684	3910	72.0827	3836	71.5163	2728	50.8665	609	13.4064	1640	33.8383	2834	52.4978	1989	46.2558	1808	37.792	5	17986688	18093799	-	3590	Cd36	GO:0000122;GO:0001540;GO:0001540;GO:0001676;GO:0001819;GO:0001954;GO:0001954;GO:0003085;GO:0005041;GO:0005041;GO:0005041;GO:0005041;GO:0005044;GO:0005044;GO:0005044;GO:0005324;GO:0005324;GO:0005515;GO:0005515;GO:0005737;GO:0005739;GO:0005783;GO:0005794;GO:0005794;GO:0005794;GO:0005886;GO:0005886;GO:0005886;GO:0005886;GO:0005886;GO:0005901;GO:0005901;GO:0006631;GO:0006641;GO:0006898;GO:0006898;GO:…	K06259	-	T	0DKNT;12SAC;KOG3776;09Z6W;1AVRK;0V8QD;0URHC;1CVH9;18YIE	CD36 molecule [Source:MGI Symbol;Acc:MGI:107899]	12491	Q08857;Q3UAI3;Q8C6Z4
ENSMUSG00000002948	224	4.97201	245	4.9163	175	3.4911	367	6.51998	352	6.08424	383	6.69475	353	6.17122	288	5.94425	316	6.1131	306	5.31462	271	5.90894	278	5.44822	8	4288740	4297897	+	3829	Map2k7	GO:0000166;GO:0000187;GO:0000287;GO:0000287;GO:0001934;GO:0004672;GO:0004674;GO:0004707;GO:0004708;GO:0004708;GO:0004708;GO:0004713;GO:0005515;GO:0005524;GO:0005524;GO:0005524;GO:0005634;GO:0005634;GO:0005737;GO:0005829;GO:0006468;GO:0006468;GO:0006915;GO:0006970;GO:0007254;GO:0007257;GO:0007257;GO:0007257;GO:0008022;GO:0008545;GO:0008545;GO:0008545;GO:0009408;GO:0009411;GO:0009611;GO:0016301;GO:…	K04431	EC:2.7.12.2	T	KOG0983;0V73Q;0DHER;12S01;1ARZ4;09W5F;0UG61;1CS4T;18SSG	mitogen-activated protein kinase kinase 7 [Source:MGI Symbol;Acc:MGI:1346871]	26400	Q8CE90
ENSMUSG00000002949	348	8.07222	539	11.3029	499	10.4029	681	12.6432	693	12.5178	621	11.3438	704	12.8617	390	8.412	545	11.0179	471	8.54873	468	10.6639	608	12.4521	8	4309731	4325913	-	3664	Timm44	GO:0000166;GO:0001650;GO:0005524;GO:0005739;GO:0005739;GO:0005739;GO:0005743;GO:0005743;GO:0005743;GO:0005743;GO:0005759;GO:0005759;GO:0006886;GO:0015031;GO:0016020;GO:0019899;GO:0030150;GO:0030150;GO:0051087;GO:0051087;GO:0051087;	K17804	-	U	18YGK;0DKPV;0VA4Y;1AVNJ;12QVN;1CVID;0UPQA;09Z7Q;KOG2580	translocase of inner mitochondrial membrane 44 [Source:MGI Symbol;Acc:MGI:1343262]	21856	O35857
ENSMUSG00000002957	741	11.1209	882	11.9669	1080	14.5676	1319	15.844	1128	13.1829	1323	15.6363	1031	12.1869	712	9.93627	956	12.5046	1287	15.1136	758	11.175	831	11.0116	7	141142086	141212924	+	5663	Ap2a2	GO:0005515;GO:0005515;GO:0005886;GO:0005905;GO:0006886;GO:0006886;GO:0006897;GO:0006898;GO:0008021;GO:0008289;GO:0015031;GO:0015031;GO:0016020;GO:0016192;GO:0016192;GO:0019900;GO:0019901;GO:0019904;GO:0030117;GO:0030117;GO:0030122;GO:0030122;GO:0030122;GO:0030122;GO:0030122;GO:0030131;GO:0030141;GO:0031410;GO:0035091;GO:0035615;GO:0035615;GO:0044877;GO:0072583;GO:0072583;GO:0072583;GO:0072583;GO:…	K11824	-	U	09U3Z;0UN8V;1CUAG;1B3PX;0V6UF;0DF1F;190C5;12NBX;KOG1077	adaptor-related protein complex 2, alpha 2 subunit [Source:MGI Symbol;Acc:MGI:101920]	11772	P17427;Q6PEE6;Q69ZW4
ENSMUSG00000002963	244	6.38081	297	7.02152	397	9.33075	273	5.71406	312	6.3536	274	5.64271	265	5.45813	205	4.98495	253	5.76629	256	5.23833	202	5.18912	201	4.64096	7	44506563	44512416	+	3250	Pnkp	GO:0006281;GO:0046403;GO:0046404;GO:0098506;GO:0005634;GO:0005654;GO:0005730;GO:0005739;GO:0006281;GO:0006281;GO:0006979;GO:0010836;GO:0016311;GO:0032212;GO:0042769;GO:0046403;GO:0046403;GO:0046404;GO:0046404;GO:0046939;GO:0051973;GO:0098506;GO:1904355;GO:2001034;GO:0006281;GO:0016310;GO:0046403;GO:0046404;GO:0098506;	K08073	-	L	0UJ1R;KOG2134;09YMH;12RAS;0V9JB;0DK20;1AUIX;1CUVT;18VJM	polynucleotide kinase 3'- phosphatase [Source:MGI Symbol;Acc:MGI:1891698]	59047	G5E8N7
ENSMUSG00000002968	318	3.54265	320	3.22285	340	3.40424	544	4.85061	513	4.4504	470	4.12336	504	4.42226	366	3.79143	424	4.11678	381	3.32119	425	4.65101	451	4.43613	7	44526189	44542136	-	7629	Med25	GO:0005634;GO:0005654;GO:0000122;GO:0001223;GO:0005515;GO:0005634;GO:0005654;GO:0005654;GO:0005667;GO:0005667;GO:0008134;GO:0016592;GO:0035563;GO:0042974;GO:0042974;GO:0045944;GO:0045944;GO:0046965;GO:0046965;GO:0048147;GO:0071158;GO:2001178;GO:0005634;GO:0000122;GO:0001223;GO:0005515;GO:0005634;GO:0005654;GO:0005654;GO:0005667;GO:0005667;GO:0008134;GO:0016592;GO:0035563;GO:0042974;GO:0042974;GO:…	K15168	-	K	1CRE2;0V6EJ;0IHD9;0DGQ7;1AU2F;09VFD;0UIIF;12X6C;18WFE	mediator complex subunit 25 [Source:MGI Symbol;Acc:MGI:1922863]	75613	Q8VCB2
ENSMUSG00000002980	36	0.956439	40	0.960735	56	1.33716	311	6.6132	406	8.39964	323	6.75786	186	3.89207	109	2.69279	159	3.68165	163	3.38851	82	2.14006	75	1.75931	7	19490056	19504941	-	3199	Bcam	GO:0005055;GO:0005055;GO:0005886;GO:0005887;GO:0007155;GO:0007155;GO:0007160;GO:0007160;GO:0008022;GO:0008022;GO:0009986;GO:0016020;GO:0016021;GO:0043236;GO:0043236;	K06578	-	T	0IJIS;0UIR3;0A4C0;0DHRR;13NIY;1904M;1B552;0VFR3;1D1RR	basal cell adhesion molecule [Source:MGI Symbol;Acc:MGI:1929940]	57278	Q9R069
ENSMUSG00000002981	820	11.2225	987	12.2119	1104	13.5796	1456	15.9491	1339	14.2705	1311	14.1297	1362	14.6814	1066	13.5661	1120	13.3594	1242	13.3004	887	11.925	1195	14.4402	7	19365496	19398958	-	6210	Clptm1	GO:0003674;GO:0007275;GO:0009897;GO:0012505;GO:0016020;GO:0016020;GO:0016020;GO:0016021;GO:0016021;GO:0030154;GO:0033081;	-	-	S;J;T;L	0UPTD;KOG2489;1CVM4;0V5KZ;190G3;09UU2;0DG3D;12S91;1B4YU	cleft lip and palate associated transmembrane protein 1 [Source:MGI Symbol;Acc:MGI:1927155]	56457	Q8VBZ3
ENSMUSG00000002983	12	0.262518	15	0.296659	17	0.334247	134	2.34628	115	1.9591	173	2.98041	77	1.32673	48	0.976428	58	1.10585	254	4.34789	49	1.05301	45	0.869195	7	19340142	19363363	-	3885	Relb	GO:0000785;GO:0000785;GO:0000785;GO:0000978;GO:0000978;GO:0000978;GO:0000978;GO:0000981;GO:0003677;GO:0003677;GO:0003677;GO:0003700;GO:0005515;GO:0005515;GO:0005515;GO:0005634;GO:0005634;GO:0005634;GO:0005634;GO:0005634;GO:0005654;GO:0005654;GO:0005737;GO:0005737;GO:0005813;GO:0005813;GO:0005815;GO:0005829;GO:0005829;GO:0005856;GO:0006355;GO:0006357;GO:0006357;GO:0006954;GO:0007249;GO:0010628;GO:…	K09253	-	K	0DJYW;1AWYK;0A0WR;0IFBK;13IH3;0UNAN;18TJS;1CYNR;0VD2C	avian reticuloendotheliosis viral (v-rel) oncogene related B [Source:MGI Symbol;Acc:MGI:103289]	19698	Q04863
ENSMUSG00000002984	524	9.86813	411	6.99736	518	8.76746	652	9.8276	611	8.96035	623	9.23939	691	10.2493	570	9.98159	653	10.7178	522	7.69203	585	10.8222	605	10.0597	7	19435238	19449363	-	4513	Tomm40	GO:0005261;GO:0005739;GO:0005739;GO:0005741;GO:0005741;GO:0005741;GO:0005742;GO:0005742;GO:0005743;GO:0005829;GO:0006626;GO:0006626;GO:0006811;GO:0008320;GO:0008320;GO:0008320;GO:0015031;GO:0015288;GO:0016020;GO:0016021;GO:0016021;GO:0030150;GO:0030150;GO:0031307;GO:0032592;GO:0043065;GO:0044233;GO:0046930;GO:0051204;GO:0055085;GO:0070678;GO:0098655;GO:0005261;GO:0005739;GO:0005739;GO:0005739;GO:…	K11518	-	U	18UFB;0UR2J;0DI9Y;KOG3296;12SBH;1CT0E;09WZE;1B2HN;0V7XF	translocase of outer mitochondrial membrane 40 [Source:MGI Symbol;Acc:MGI:1858259]	53333	Q9QYA2
ENSMUSG00000002985	313524	12463.3	314361	11297.4	337379	12053.7	532588	16945.3	556355	17222.4	451631	14138.3	532317	16666.5	440586	16286	493311	17091.2	245622	7640.04	398039	15543.3	463278	16260.3	7	19430034	19433113	-	2138	Apoe	GO:0001540;GO:0001540;GO:0001540;GO:0001540;GO:0001937;GO:0001937;GO:0002021;GO:0005102;GO:0005102;GO:0005319;GO:0005319;GO:0005515;GO:0005515;GO:0005543;GO:0005543;GO:0005576;GO:0005576;GO:0005576;GO:0005576;GO:0005576;GO:0005615;GO:0005615;GO:0005615;GO:0005615;GO:0005635;GO:0005737;GO:0005764;GO:0005768;GO:0005769;GO:0005770;GO:0005783;GO:0005783;GO:0005794;GO:0005794;GO:0005829;GO:0005874;GO:…	K04524	-	T	195ED;13IZP;1B4KE;0DRIN;1D0RH;0VAIA;0IVK0;0A3Z6;0UIN2	apolipoprotein E [Source:MGI Symbol;Acc:MGI:88057]	11816	P08226;Q3TXU4
ENSMUSG00000002992	43	4.49518	18	1.70114	23	2.16096	29	2.42646	26	2.11657	34	2.79904	33	2.7171	38	3.69388	32	2.91554	20	1.63597	64	6.57227	10	0.923007	7	19405504	19411866	-	813	Apoc2	GO:0005576;GO:0005576;GO:0005615;GO:0005829;GO:0006629;GO:0006629;GO:0006869;GO:0006869;GO:0008047;GO:0008289;GO:0008289;GO:0010518;GO:0010518;GO:0010898;GO:0010916;GO:0010916;GO:0016004;GO:0016004;GO:0016042;GO:0032375;GO:0033344;GO:0033700;GO:0034361;GO:0034361;GO:0034361;GO:0034362;GO:0034362;GO:0034362;GO:0034363;GO:0034363;GO:0034364;GO:0034366;GO:0034366;GO:0034382;GO:0034382;GO:0034384;GO:…	K22287	-	O;T	1B6SU;1D562;0UWAV;193Z4;13YJP;0J3QQ;0A9PS;0DVUI;0VKT0	apolipoprotein C-II [Source:MGI Symbol;Acc:MGI:88054]	11813	Q05020;Q3UJG0
ENSMUSG00000002996	53	0.730417	138	1.71934	148	1.83315	157	1.73177	151	1.62051	115	1.24809	139	1.50877	83	1.06364	104	1.24916	146	1.5744	84	1.13718	105	1.27765	12	31976253	32000534	-	6167	Hbp1	GO:0003677;GO:0003723;GO:0005634;GO:0005654;GO:0006355;GO:0016607;GO:0003723;GO:0005634;GO:0006355;GO:0003723;GO:0005634;GO:0006355;GO:0003723;GO:0005634;GO:0006355;GO:0003723;GO:0005634;GO:0006355;GO:0003723;GO:0005634;GO:0006355;GO:0003723;GO:0005634;GO:0006355;	K21644	-	K	12R2T;0IFNF;0DJS2;1B1PI;0URA3;09YC7;0V99Q;1CUJ4;191QB	high mobility group box transcription factor 1 [Source:MGI Symbol;Acc:MGI:894659]	73389	Q8R316;E9Q1A8
ENSMUSG00000002997	7	0.162906	5	0.105195	4	0.083664	22	0.409786	29	0.525552	24	0.439847	10	0.183295	6	0.129841	7	0.14198	39	0.710182	6	0.137166	11	0.226026	12	32008475	32111295	-	3652	Prkar2b	GO:0000166;GO:0001932;GO:0004862;GO:0005515;GO:0005737;GO:0005737;GO:0005813;GO:0005886;GO:0005886;GO:0005952;GO:0005952;GO:0005952;GO:0006631;GO:0007612;GO:0008603;GO:0008603;GO:0008603;GO:0010738;GO:0016020;GO:0019901;GO:0019904;GO:0030425;GO:0030552;GO:0030552;GO:0031625;GO:0034236;GO:0043025;GO:0043197;GO:0043198;GO:0043949;GO:0045121;GO:0045859;GO:0048471;GO:0050804;GO:0097546;GO:0098794;GO:…	K04739	-	T	09ZXF;0DPAB;1AW3U;12RDS;0URM7;190PS;0VCXB;KOG1113;1CZHJ	protein kinase, cAMP dependent regulatory, type II beta [Source:MGI Symbol;Acc:MGI:97760]	19088	P31324
ENSMUSG00000003031	363	6.77756	271	4.5743	373	6.25916	358	5.34991	517	7.51687	456	6.70476	398	5.85278	345	5.98973	336	5.4676	408	5.96065	355	6.51106	306	5.04446	6	134897364	134902476	+	4552	Cdkn1b	GO:0000079;GO:0000082;GO:0000082;GO:0000082;GO:0001666;GO:0001890;GO:0004860;GO:0004860;GO:0004861;GO:0004861;GO:0004861;GO:0005515;GO:0005515;GO:0005515;GO:0005515;GO:0005634;GO:0005634;GO:0005634;GO:0005634;GO:0005634;GO:0005654;GO:0005737;GO:0005737;GO:0005737;GO:0005737;GO:0005737;GO:0005768;GO:0005829;GO:0005829;GO:0006813;GO:0007049;GO:0007050;GO:0007050;GO:0007050;GO:0007096;GO:0007219;GO:…	K06624	-	T	18UA0;0DMMW;1CWHH;0A02A;0VAYP;1AYSN;13IFC;KOG4743;0UQV6	cyclin-dependent kinase inhibitor 1B [Source:MGI Symbol;Acc:MGI:104565]	12576	P46414
ENSMUSG00000003032	6	0.167249	16	0.4032	10	0.250526	49	1.09321	58	1.25898	72	1.5805	41	0.900136	35	0.907195	39	0.947473	65	1.41772	21	0.575026	31	0.762957	4	55527143	55532466	-	3049	Klf4	GO:0000122;GO:0000122;GO:0000785;GO:0000785;GO:0000785;GO:0000785;GO:0000791;GO:0000976;GO:0000976;GO:0000976;GO:0000978;GO:0000978;GO:0000981;GO:0000981;GO:0000987;GO:0000987;GO:0001010;GO:0001085;GO:0001085;GO:0001085;GO:0001221;GO:0001221;GO:0001228;GO:0001228;GO:0001228;GO:0001228;GO:0003677;GO:0003677;GO:0003690;GO:0003690;GO:0003700;GO:0003700;GO:0005515;GO:0005515;GO:0005515;GO:0005634;GO:…	K17846	-	K	13SHE;0VDN4;1CZNX;0A4BQ;KOG1721;0DFNB;1928N;0UJII;1AT8R	Kruppel-like factor 4 (gut) [Source:MGI Symbol;Acc:MGI:1342287]	16600	Q60793;F2YID5
ENSMUSG00000003033	260	6.94016	270	6.51551	280	6.71729	474	10.1268	482	10.019	398	8.36625	430	9.04018	291	7.22287	347	8.07265	388	8.10391	345	9.04631	358	8.43734	8	72993862	73011229	+	3184	Ap1m1	GO:0005515;GO:0005515;GO:0005794;GO:0005802;GO:0006886;GO:0006886;GO:0006886;GO:0015031;GO:0016020;GO:0016192;GO:0016192;GO:0016192;GO:0030131;GO:0030131;GO:0030136;GO:0030665;GO:0031410;GO:0031410;GO:0032438;GO:0032438;GO:0035615;GO:0035646;GO:0035646;GO:0043231;GO:0006886;GO:0016192;GO:0030131;GO:0006886;GO:0016020;GO:0016192;GO:0030131;	K12393	-	U	0V4MK;1CPNJ;0UG1Z;0DEYX;09TNH;12NAD;18XRV;1AZN9;KOG0937	adaptor-related protein complex AP-1, mu subunit 1 [Source:MGI Symbol;Acc:MGI:102776]	11767	P35585;Q3UG16
ENSMUSG00000003037	700	12.7176	1011	16.6054	1001	16.3449	1172	17.0425	1126	15.9304	982	14.0499	1142	16.3413	879	14.8497	948	15.0109	1228	17.4572	735	13.1176	788	12.6404	8	72915044	72937748	+	4678	Rab8a	GO:0000166;GO:0003924;GO:0003924;GO:0003924;GO:0005515;GO:0005515;GO:0005515;GO:0005525;GO:0005525;GO:0005525;GO:0005737;GO:0005768;GO:0005768;GO:0005794;GO:0005794;GO:0005794;GO:0005813;GO:0005813;GO:0005814;GO:0005856;GO:0005886;GO:0005886;GO:0005886;GO:0005886;GO:0005929;GO:0005929;GO:0006904;GO:0006904;GO:0006914;GO:0007409;GO:0007409;GO:0007409;GO:0008021;GO:0009306;GO:0010506;GO:0010506;GO:…	K07901	-	T;U	0DJYH;09YQS;18TZX;0V9NP;1CUS4;12RDJ;1B484;0UN5K;KOG0078	RAB8A, member RAS oncogene family [Source:MGI Symbol;Acc:MGI:96960]	17274	P55258;Q0PD50
ENSMUSG00000003038	272	7.55469	263	6.60377	341	8.51221	532	11.8265	836	18.0815	926	20.254	681	14.8973	403	10.4082	497	12.0308	768	16.6907	545	14.8696	445	10.9127	4	133692049	133695961	-	3060	Hmgn2	GO:0000122;GO:0000785;GO:0003677;GO:0003682;GO:0005634;GO:0005634;GO:0005634;GO:0005634;GO:0005737;GO:0006325;GO:0006357;GO:0031492;GO:0040034;GO:0000785;GO:0005634;GO:0031492;GO:0000785;GO:0005634;GO:0031492;GO:0000122;GO:0000785;GO:0003677;GO:0003682;GO:0005634;GO:0005634;GO:0005634;GO:0005634;GO:0005737;GO:0006325;GO:0006357;GO:0031492;GO:0040034;GO:0000785;GO:0005634;GO:0031492;GO:0000785;GO:…	K11300	-	S	0UW77;1D52H;0A9NZ;0DVS5;1B6G7;13WVS;0J1B8;0VKKF;193ZQ	high mobility group nucleosomal binding domain 2 [Source:MGI Symbol;Acc:MGI:96136]	15331	P09602;Q5BL14
ENSMUSG00000003039	601	11.5852	691	12.0419	699	12.1101	1064	16.416	1091	16.377	963	14.6186	876	13.2998	694	12.4397	875	14.7003	1037	15.6414	676	12.8007	915	15.5732	8	72973574	72978262	+	4409	Fam32a	GO:0005634;GO:0005654;GO:0005654;GO:0005730;GO:0005730;GO:0005730;GO:0006915;GO:0007049;GO:0008150;	K13120	-	S;U	13WW8;1B60N;1D3N2;0AAJA;193GK;0VMNF;0DU8D;KOG3410;0UVGA	family with sequence similarity 32, member A [Source:MGI Symbol;Acc:MGI:1915172]	67922	Q9CR80
ENSMUSG00000003051	9	0.345021	18	0.623828	13	0.447906	48	1.47279	35	1.04484	154	4.64917	18	0.543486	2	0.0712942	13	0.434347	234	7.01918	7	0.263608	8	0.270782	1	135181313	135186306	-	2217	Elf3	GO:0000978;GO:0000981;GO:0001228;GO:0001228;GO:0001228;GO:0001824;GO:0003677;GO:0003677;GO:0003700;GO:0003700;GO:0005634;GO:0005634;GO:0005634;GO:0005634;GO:0005654;GO:0005654;GO:0005737;GO:0005794;GO:0005794;GO:0005829;GO:0005829;GO:0006355;GO:0006355;GO:0006357;GO:0006366;GO:0006954;GO:0006954;GO:0006954;GO:0007275;GO:0009653;GO:0030154;GO:0030154;GO:0030198;GO:0030855;GO:0043565;GO:0045892;GO:…	K09429	-	K	0DKBJ;12NE5;KOG3804;1CV5C;0V4UN;18Y0D;09YW9;1AYU6;0UP8T	E74-like factor 3 [Source:MGI Symbol;Acc:MGI:1101781]	13710	Q3UPW2
ENSMUSG00000003053	4165	115.643	10038	251.966	15040	375.313	1013	22.5119	988	21.362	494	10.8015	2888	63.1561	2398	61.9122	3023	73.1534	358	7.77778	1247	34.0117	1004	24.6131	19	39257849	39319157	+	3061	Cyp2c29	GO:0004497;GO:0005506;GO:0016491;GO:0016705;GO:0020037;GO:0046872;GO:0055114;GO:0055114;GO:0004497;GO:0004497;GO:0004497;GO:0005506;GO:0005737;GO:0005783;GO:0005789;GO:0006082;GO:0006805;GO:0008392;GO:0008392;GO:0008395;GO:0008401;GO:0008404;GO:0016020;GO:0016491;GO:0016705;GO:0016712;GO:0016712;GO:0019369;GO:0019373;GO:0020037;GO:0020037;GO:0031090;GO:0034875;GO:0042738;GO:0043231;GO:0043231;GO:…	K07413	EC:1.14.14.1	Q	0UIKN;1ARRJ;1CRXQ;12SZU;0DGDQ;19513;KOG0156;09TUB;0V59K	cytochrome P450, family 2, subfamily c, polypeptide 29 [Source:MGI Symbol;Acc:MGI:103238]	13095	Q64458;Q3UEF2
ENSMUSG00000003062	70	1.06238	135	1.85227	161	2.19608	193	2.34442	262	3.09644	215	2.56963	166	1.98427	94	1.32657	146	1.93119	256	3.0401	113	1.68467	116	1.55441	13	19541846	19579965	-	5600	Stard3nl	GO:0005768;GO:0005768;GO:0005789;GO:0005789;GO:0015485;GO:0015485;GO:0016020;GO:0016021;GO:0031902;GO:0031902;GO:0042803;GO:0042803;GO:0043231;GO:0044232;GO:0044232;GO:0099044;GO:0099044;GO:0140284;GO:0140284;GO:0005768;GO:0005789;GO:0010008;GO:0015485;GO:0016020;GO:0016021;GO:0031902;GO:0031902;GO:0042803;GO:0043231;GO:0044232;GO:0099044;GO:0140284;GO:0005768;GO:0005768;GO:0005789;GO:0005789;GO:…	-	-	I	1CU3Q;09XYM;KOG3845;13KU7;0DJBH;0UH4V;1AXH9;18TSB;0V8WE	STARD3 N-terminal like [Source:MGI Symbol;Acc:MGI:1923455]	76205	Q9DCI3
ENSMUSG00000003068	1115	20.6909	1293	21.6916	1215	20.2638	1640	24.3581	1589	22.9619	1449	21.175	1716	25.0803	1282	22.1214	1350	21.8337	1272	18.4696	1241	22.6221	1432	23.4624	10	79951637	79966516	+	4580	Stk11	GO:0000166;GO:0000287;GO:0000287;GO:0001558;GO:0001558;GO:0001894;GO:0001944;GO:0002039;GO:0002039;GO:0004672;GO:0004674;GO:0004674;GO:0004674;GO:0005515;GO:0005515;GO:0005524;GO:0005524;GO:0005524;GO:0005634;GO:0005634;GO:0005654;GO:0005737;GO:0005737;GO:0005739;GO:0005739;GO:0005829;GO:0005829;GO:0006468;GO:0006468;GO:0006468;GO:0006470;GO:0006470;GO:0006914;GO:0006915;GO:0006974;GO:0006974;GO:…	K07298	EC:2.7.11.1	T;D	0UM7Z;13HTT;09YMF;KOG0583;1AZWH;18Y3Z;0V9J8;0DK1Y;1CXR6	serine/threonine kinase 11 [Source:MGI Symbol;Acc:MGI:1341870]	20869	Q9WTK7;Q3V4A1
ENSMUSG00000003070	0	0	1	0.0360557	0	0	7	0.22345	9	0.279517	9	0.28267	5	0.157061	2	0.0741714	3	0.104279	1	0.031207	9	0.352602	2	0.0704275	10	80015316	80025844	+	2131	Efna2	GO:0005515;GO:0005886;GO:0005886;GO:0005886;GO:0007411;GO:0007411;GO:0016020;GO:0016020;GO:0021772;GO:0030316;GO:0030316;GO:0031225;GO:0031594;GO:0031594;GO:0043204;GO:0043204;GO:0046849;GO:0046849;GO:0046875;GO:0046875;GO:0046875;GO:0046875;GO:0048013;GO:0048013;GO:0048013;	K05462	-	T	1B1FK;1CYIM;0DPJR;0A1XS;KOG3858;0UIE4;0VCT7;191QC;13P9E	ephrin A2 [Source:MGI Symbol;Acc:MGI:102707]	13637	P52801;Q3USB4
ENSMUSG00000003072	3246	143.09	3211	127.965	3540	140.251	4109	144.975	4079	140.022	4024	139.692	4374	151.863	3777	154.821	3779	145.188	2840	97.9597	3288	142.38	4052	157.71	10	79974466	79981652	+	1928	Atp5d	GO:0000275;GO:0000275;GO:0005739;GO:0005739;GO:0005740;GO:0005743;GO:0005743;GO:0005753;GO:0005753;GO:0005753;GO:0006754;GO:0006811;GO:0009060;GO:0009060;GO:0009060;GO:0015078;GO:0015986;GO:0015986;GO:0016020;GO:0016887;GO:0033615;GO:0033615;GO:0033615;GO:0042776;GO:0042776;GO:0044877;GO:0045259;GO:0045261;GO:0045261;GO:0045261;GO:0046034;GO:0046933;GO:0046933;GO:0046933;GO:1902600;GO:0000275;GO:…	K02134	-	C	13SHW;1D343;0UV1W;0A6SI;0DTS1;KOG1758;0VHKC;192XQ;1B5I5	ATP synthase, H+ transporting, mitochondrial F1 complex, delta subunit [Source:MGI Symbol;Acc:MGI:1913293]	66043	Q9D3D9;Q4FK74
ENSMUSG00000003099	416	11.2742	480	11.7604	477	11.6185	747	16.2035	739	15.5961	634	13.5311	728	15.5395	566	14.2636	605	14.2902	721	15.2896	488	12.9918	550	13.1608	7	16738565	16761849	-	3136	Ppp5c	GO:0001933;GO:0001933;GO:0001965;GO:0001965;GO:0003723;GO:0004721;GO:0004721;GO:0004721;GO:0004721;GO:0004722;GO:0004722;GO:0004722;GO:0004722;GO:0004722;GO:0005515;GO:0005515;GO:0005524;GO:0005524;GO:0005634;GO:0005634;GO:0005634;GO:0005634;GO:0005737;GO:0005737;GO:0005737;GO:0005829;GO:0005829;GO:0005829;GO:0005829;GO:0005886;GO:0006470;GO:0006470;GO:0006470;GO:0008017;GO:0008017;GO:0010288;GO:…	K04460	EC:3.1.3.16	T	0V4A5;KOG0376;18YY4;0DN0N;09TB0;1CWWR;0UNA6;12N59;1AZ6V	protein phosphatase 5, catalytic subunit [Source:MGI Symbol;Acc:MGI:102666]	19060	Q60676
ENSMUSG00000003119	125	0.905693	111	0.727081	117	0.761899	166	0.962666	219	1.23565	163	0.930059	193	1.10139	129	0.869124	136	0.858817	182	1.03183	143	1.0178	124	0.793267	11	98093885	98169330	+	11730	Cdk12	GO:0000166;GO:0000307;GO:0000785;GO:0002944;GO:0004672;GO:0004672;GO:0004672;GO:0004674;GO:0004693;GO:0004693;GO:0005524;GO:0005524;GO:0005634;GO:0005634;GO:0005654;GO:0006368;GO:0006397;GO:0006468;GO:0006468;GO:0008024;GO:0008353;GO:0008353;GO:0008353;GO:0008380;GO:0008380;GO:0016301;GO:0016310;GO:0016607;GO:0016607;GO:0016740;GO:0019901;GO:0019908;GO:0019908;GO:0030332;GO:0030332;GO:0032968;GO:…	K08819	-	T;D;K	1CW8W;0V559;18ZCW;KOG0600;0DMDN;1B3DG;09WY4;0UI8P;12U8M	cyclin-dependent kinase 12 [Source:MGI Symbol;Acc:MGI:1098802]	69131	Q14AX6
ENSMUSG00000003123	97	1.40062	110	1.43592	94	1.21988	157	1.81445	271	3.04718	118	1.34178	219	2.49061	128	1.71862	178	2.24006	142	1.60437	212	3.00705	220	2.80477	7	25078952	25098135	-	5886	Lipe	GO:0004771;GO:0004771;GO:0004806;GO:0004806;GO:0005515;GO:0005615;GO:0005634;GO:0005737;GO:0005737;GO:0005739;GO:0005811;GO:0005811;GO:0005829;GO:0005829;GO:0005886;GO:0005901;GO:0006361;GO:0006363;GO:0006629;GO:0008202;GO:0008203;GO:0008203;GO:0016020;GO:0016042;GO:0016042;GO:0016298;GO:0016787;GO:0016787;GO:0016788;GO:0017171;GO:0019433;GO:0019433;GO:0019901;GO:0033878;GO:0033878;GO:0042134;GO:…	K07188	EC:3.1.1.79	K;I	09U3Q;12U9T;1CWHG;1AT9R;0UMQA;KOG4388;18T4H;0V52U;0DIS8	lipase, hormone sensitive [Source:MGI Symbol;Acc:MGI:96790]	16890	P54310
ENSMUSG00000003131	226	2.32371	290	2.69563	285	2.63366	550	4.52619	507	4.0594	560	4.53433	450	3.64417	332	3.17419	422	3.78161	583	4.69039	356	3.59567	370	3.35894	9	45874157	45923988	-	8266	Pafah1b2	GO:0001650;GO:0001650;GO:0003847;GO:0003847;GO:0003847;GO:0005515;GO:0005515;GO:0005730;GO:0005730;GO:0005737;GO:0005737;GO:0005737;GO:0005829;GO:0005829;GO:0005829;GO:0005886;GO:0005886;GO:0006629;GO:0007283;GO:0007283;GO:0007420;GO:0007420;GO:0008247;GO:0008247;GO:0008247;GO:0016042;GO:0016239;GO:0016239;GO:0016787;GO:0042802;GO:0042802;GO:0042803;GO:0044877;GO:0044877;GO:0046982;GO:0047179;GO:…	K16795	EC:3.1.1.47	T;I;V	1BAMY;0B349;0E7GE;0V2NC;1970J;13AVR;1DEHB;0IMK6;0WFFY	platelet-activating factor acetylhydrolase, isoform 1b, subunit 2 [Source:MGI Symbol;Acc:MGI:108415]	18475	Q61206
ENSMUSG00000003134	99	1.60604	90	1.31993	95	1.38511	228	2.96041	319	4.02987	301	3.84538	294	3.75648	187	2.82087	187	2.64395	370	4.69666	334	5.3226	317	4.54053	1	39410573	39517836	-	5239	Tbc1d8	GO:0005096;GO:0005096;GO:0006886;GO:0031267;GO:0090630;GO:0005096;GO:0043547;	K19951	-	S;Q;I	1CZXK;18VB5;0DH7G;12QQU;0V8Y4;0UNYD;KOG4347;09WQB;1B2DW	TBC1 domain family, member 8 [Source:MGI Symbol;Acc:MGI:1927225]	54610	Q9Z1A9
ENSMUSG00000003135	238	5.76616	271	5.93564	271	5.90091	319	6.18581	361	6.81077	375	7.15472	310	5.91539	222	5.00131	288	6.08125	301	5.70615	250	5.94985	270	5.77564	1	39574073	39585970	+	3508	Cnot11	GO:0003674;GO:0005634;GO:0005737;GO:0006417;GO:0008150;GO:0030014;GO:0030014;GO:0030014;GO:0030014;GO:0031047;GO:0003674;GO:0005634;GO:0005737;GO:0006417;GO:0008150;GO:0030014;GO:0030014;GO:0030014;GO:0031047;GO:0005634;GO:0005737;GO:0030014;GO:0031047;	-	-	S;K;L	18SYQ;09TW2;1CPW1;0UGCM;0DF6F;0V4V7;KOG4508;12QV8;1AS52	CCR4-NOT transcription complex, subunit 11 [Source:MGI Symbol;Acc:MGI:106580]	52846	Q9CWN7
ENSMUSG00000003153	4	0.0469235	10	0.106052	1	0.0105432	18	0.169005	29	0.264916	21	0.194	7	0.0646757	4	0.0436327	7	0.0715681	60	0.550743	5	0.0576179	11	0.113933	6	122704768	122778599	-	7245	Slc2a3	GO:0002080;GO:0005355;GO:0005355;GO:0005536;GO:0005536;GO:0005737;GO:0005737;GO:0005886;GO:0005886;GO:0005886;GO:0005887;GO:0005887;GO:0005901;GO:0008643;GO:0015145;GO:0016020;GO:0016020;GO:0016021;GO:0016021;GO:0016021;GO:0016936;GO:0019900;GO:0022857;GO:0030672;GO:0033222;GO:0033300;GO:0033300;GO:0042995;GO:0043204;GO:0055056;GO:0055056;GO:0055085;GO:0070837;GO:0098708;GO:0098978;GO:0099699;GO:…	K08142	-	P;G	1CVJS;1AXWW;0V4US;0UTRK;09TVJ;18V8F;KOG0569;0DKR7;12P9V	solute carrier family 2 (facilitated glucose transporter), member 3 [Source:MGI Symbol;Acc:MGI:95757]	20527	P32037;Q3TPL8;Q8BLF7
ENSMUSG00000003154	87	1.38312	77	1.10667	92	1.31452	181	2.30311	139	1.72082	142	1.77779	127	1.59022	101	1.49308	110	1.52413	131	1.62959	89	1.38991	77	1.08083	6	122796873	122822325	+	5346	Foxj2	GO:0000978;GO:0000978;GO:0000978;GO:0000981;GO:0001228;GO:0001228;GO:0001650;GO:0001650;GO:0003677;GO:0003700;GO:0005634;GO:0005634;GO:0005634;GO:0005634;GO:0005654;GO:0005654;GO:0006355;GO:0006357;GO:0016525;GO:0016525;GO:0042802;GO:0042802;GO:0043565;GO:0043565;GO:0045893;GO:0045944;GO:0045944;GO:0110059;GO:0110059;GO:1904707;GO:1904707;GO:1990837;GO:1990837;GO:0000978;GO:0000978;GO:0000981;GO:…	K09403	-	K	09XMX;0DIZK;18VBN;13HF2;0UR66;0V8JP;1CTQY;1AYU4;KOG2294	forkhead box J2 [Source:MGI Symbol;Acc:MGI:1926805]	60611	Q9ES18
ENSMUSG00000003161	316	5.53523	374	5.92255	428	6.73802	602	8.43997	740	10.0939	610	8.41453	653	9.00895	500	8.14403	569	8.68663	696	9.53947	480	8.25935	474	7.33083	5	8096078	8119379	+	4852	Sri	GO:0002020;GO:0005509;GO:0005509;GO:0005515;GO:0005654;GO:0005737;GO:0005739;GO:0005789;GO:0005790;GO:0005829;GO:0005886;GO:0006816;GO:0010459;GO:0016020;GO:0016020;GO:0016529;GO:0030018;GO:0030018;GO:0030315;GO:0030424;GO:0031982;GO:0033017;GO:0035774;GO:0042584;GO:0042802;GO:0042994;GO:0043679;GO:0044326;GO:0046872;GO:0046982;GO:0051281;GO:0051924;GO:0055118;GO:0060315;GO:0070062;GO:0070491;GO:…	K23924	-	T	0VBCJ;0A0GC;1B4CB;0DJJK;1CUCC;KOG0037;18V48;12QC6;0USR7	sorcin [Source:MGI Symbol;Acc:MGI:98419]	109552	Q6P069
ENSMUSG00000003166	355	4.40268	461	5.16866	470	5.23874	555	5.50906	574	5.54345	407	3.97498	568	5.54816	488	5.62768	463	5.00449	476	4.61915	429	5.22639	471	5.15746	16	17657346	17716426	-	6853	Dgcr2	GO:0007155;GO:0007155;GO:0016020;GO:0016021;GO:0016020;GO:0016021;GO:0007155;GO:0016020;GO:0016021;	-	-	S;T	0UJS9;190BA;1CS9Y;0DHJN;0J28G;1AX9T;09WAC;0V78N;13V0G	DiGeorge syndrome critical region gene 2 [Source:MGI Symbol;Acc:MGI:892866]	13356	P98154;Q6P5A9;A0A0R4J1M6
ENSMUSG00000003184	927	22.8896	603	13.4606	786	17.443	701	13.8539	754	14.498	751	14.6033	746	14.5081	747	17.1514	694	14.9351	630	12.1721	702	17.0275	686	14.9558	7	44647072	44652272	+	3442	Irf3	GO:0000122;GO:0000976;GO:0000978;GO:0000978;GO:0000978;GO:0000978;GO:0000981;GO:0000981;GO:0000981;GO:0000981;GO:0001227;GO:0001228;GO:0001228;GO:0001819;GO:0002376;GO:0002376;GO:0003677;GO:0003700;GO:0005634;GO:0005634;GO:0005634;GO:0005634;GO:0005737;GO:0005737;GO:0005737;GO:0005739;GO:0005739;GO:0005829;GO:0005829;GO:0005829;GO:0006355;GO:0006357;GO:0009617;GO:0010468;GO:0019904;GO:0019904;GO:…	K05411	-	K	0VDJV;0UNKV;13R7S;0IXD8;0DQBJ;0A2Q2;1CZDG;1B0IZ;191Q7	interferon regulatory factor 3 [Source:MGI Symbol;Acc:MGI:1859179]	54131	P70671;Q3U9K6
ENSMUSG00000003190	14	0.602158	22	0.855448	21	0.811786	33	1.13604	42	1.40673	33	1.11776	31	1.05016	37	1.47981	17	0.637267	11	0.370205	20	0.845023	10	0.379759	7	44640646	44648136	-	1976	Bcl2l12	GO:0002039;GO:0005634;GO:0005634;GO:0006915;GO:0042981;GO:0045944;GO:0045944;GO:1902166;GO:1990001;GO:1990001;GO:2000773;GO:2001236;GO:0002039;GO:0005634;GO:0006915;GO:0042981;GO:0045944;GO:1902166;GO:1990001;GO:2000773;GO:2001236;GO:0002039;GO:0005634;GO:0006915;GO:0042981;GO:0045944;GO:1902166;GO:1990001;GO:2000773;GO:2001236;GO:0002039;GO:0005634;GO:0006915;GO:0042981;GO:0045944;GO:1902166;GO:…	-	-	S	1CWVF;1AXZZ;0UR7R;0VB8P;0A0CJ;0IVDH;18SHD;0DKV7;13PN2	BCL2-like 12 (proline rich) [Source:MGI Symbol;Acc:MGI:1922986]	75736	Q9D3J3
ENSMUSG00000003198	84	2.91633	70	2.19707	83	2.58986	149	4.14038	118	3.19021	121	3.30822	117	3.19931	106	3.42204	106	3.20741	114	3.09692	102	3.47868	79	2.42165	17	56199093	56205928	+	2448	Zfp959	GO:0000977;GO:0000981;GO:0005634;GO:0006355;GO:0006357;GO:0000977;GO:0000981;GO:0005634;GO:0006355;GO:0006357;GO:0046872;	K09228	-	K	KOG1721	zinc finger protein 959 [Source:MGI Symbol;Acc:MGI:2385058]	224893	-
ENSMUSG00000003199	923	34.033	1020	34.0006	1132	37.5133	795	23.4618	787	22.5971	660	19.1643	869	25.2366	909	31.1661	758	24.3589	1027	29.6303	654	23.6882	737	23.9934	17	56312711	56323790	+	2305	Mpnd	GO:0003713;GO:0004843;GO:0006338;GO:0006508;GO:0008233;GO:0008237;GO:0008237;GO:0008237;GO:0016787;GO:0018215;GO:0042393;GO:0045944;GO:0046872;GO:0070122;GO:0006508;GO:0008237;GO:0070122;GO:0006508;GO:0008237;GO:0070122;	K24173	-	O	1CXXQ;0US5I;0DP00;KOG1555;0VC83;0A1CK;1AV64;12TKY;190C8	MPN domain containing [Source:MGI Symbol;Acc:MGI:1915297]	68047	Q3TV65
ENSMUSG00000003200	272	4.6124	275	4.2158	283	4.31305	508	6.89474	448	5.91583	477	6.36983	362	4.83481	318	5.01425	335	4.95101	322	4.27249	324	5.39709	260	3.89276	17	56323750	56343635	-	5012	Sh3gl1	GO:0002102;GO:0005515;GO:0005515;GO:0005737;GO:0005737;GO:0005737;GO:0005737;GO:0005768;GO:0005829;GO:0005829;GO:0006897;GO:0008022;GO:0008022;GO:0008289;GO:0010008;GO:0016020;GO:0016020;GO:0016020;GO:0016191;GO:0017124;GO:0017124;GO:0019902;GO:0019902;GO:0030054;GO:0031697;GO:0031697;GO:0031901;GO:0042802;GO:0042802;GO:0042995;GO:0044325;GO:0044325;GO:0045202;GO:0045202;GO:0051020;GO:0051020;GO:…	K11247	-	Z;T	1B17A;0V48W;09T9S;12P1H;0UFK9;191R1;KOG1118;0DEKZ;1CPAW	SH3-domain GRB2-like 1 [Source:MGI Symbol;Acc:MGI:700010]	20405	Q62419;Q3TRJ7
ENSMUSG00000003206	1	0.0736484	4	0.266325	6	0.39715	16	0.943147	20	1.14703	13	0.753977	6	0.348038	5	0.342416	4	0.256752	12	0.691531	3	0.217041	1	0.0650264	17	56259640	56264022	+	1154	Ebi3	GO:0004896;GO:0004896;GO:0004896;GO:0005125;GO:0005515;GO:0005515;GO:0005576;GO:0005615;GO:0009897;GO:0016020;GO:0017046;GO:0019221;GO:0019221;GO:0019955;GO:0033210;GO:0042098;GO:0043235;GO:0045523;	K24476	-	W	1CWMR;0UQZQ;0A060;0VB23;13S8D;192TT;1B59Y;0DMS3;0IX61	Epstein-Barr virus induced gene 3 [Source:MGI Symbol;Acc:MGI:1354171]	50498	O35228;Q3U1K3
ENSMUSG00000003208	39	0.668809	40	0.620135	61	0.940173	63	0.864718	53	0.707772	39	0.526689	38	0.513256	46	0.733528	56	0.836982	65	0.872204	44	0.74122	42	0.635936	17	56266099	56275285	+	4956	Yju2	GO:0000349;GO:0000398;GO:0005634;GO:0005681;GO:0006397;GO:0008380;GO:0046872;GO:0071006;GO:0000349;GO:0000398;GO:0003674;GO:0005634;GO:0005681;GO:0006397;GO:0008380;GO:0008380;GO:0043518;GO:0046872;GO:0071006;GO:0071006;GO:0071006;	-	-	S;G	1CVAH;18VVA;1B2Z6;0V9YN;0UPEB;12RKD;09Z12;KOG2989;0DKGH	YJU2 splicing factor [Source:MGI Symbol;Acc:MGI:1920136]	72886	Q9D6J3
ENSMUSG00000003226	538	3.89877	589	3.85877	724	4.71546	1095	6.3512	1015	5.72784	923	5.26743	790	4.50905	597	4.02291	866	5.46957	1051	5.95957	720	5.12548	743	4.75401	10	58282742	58330178	+	11728	Ranbp2	GO:0000413;GO:0001975;GO:0003723;GO:0003755;GO:0005096;GO:0005515;GO:0005515;GO:0005634;GO:0005635;GO:0005635;GO:0005635;GO:0005642;GO:0005642;GO:0005643;GO:0005643;GO:0005643;GO:0005643;GO:0005654;GO:0005737;GO:0005739;GO:0006111;GO:0006457;GO:0006607;GO:0006607;GO:0015031;GO:0016020;GO:0016740;GO:0016925;GO:0016925;GO:0019789;GO:0031267;GO:0031267;GO:0031965;GO:0031965;GO:0033133;GO:0042405;GO:…	K12172	EC:2.3.2.-	O;U	1CX8K;0URNE;12N77;0DNBH;KOG0864;KOG0865;0A0Q9;0VBKF;1AZAA;18U93	RAN binding protein 2 [Source:MGI Symbol;Acc:MGI:894323]	19386	Q9ERU9
ENSMUSG00000003227	0	0	0	0	1	0.0210023	0	0	0	0	0	0	0	0	0	0	0	0	0	0	2	0.0459105	0	0	10	58436611	58511476	-	3637	Edar	GO:0001942;GO:0004888;GO:0004888;GO:0005886;GO:0005886;GO:0006915;GO:0007275;GO:0010628;GO:0016020;GO:0016021;GO:0030154;GO:0038023;GO:0042475;GO:0043123;GO:0043473;GO:0045177;GO:0046330;GO:0060662;GO:1901224;	K05162	-	T	09UZ8;0IGTD;13MWJ;0VB6I;1AWU2;0UNXF;1CWT3;18TFB;0DGWP	ectodysplasin-A receptor [Source:MGI Symbol;Acc:MGI:1343498]	13608	Q9R187
ENSMUSG00000003228	136	1.63837	129	1.40492	189	2.04632	111	1.07027	127	1.19139	181	1.71713	62	0.588269	34	0.380866	39	0.409475	93	0.876641	56	0.6627	29	0.308458	19	60878187	61084406	+	7055	Grk5	GO:0000166;GO:0002029;GO:0004672;GO:0004674;GO:0004674;GO:0004674;GO:0004703;GO:0004703;GO:0005515;GO:0005524;GO:0005524;GO:0005634;GO:0005737;GO:0005829;GO:0005886;GO:0005886;GO:0006468;GO:0006915;GO:0007165;GO:0007217;GO:0008277;GO:0008284;GO:0008289;GO:0016020;GO:0016055;GO:0016301;GO:0016310;GO:0016607;GO:0016740;GO:0031965;GO:0043066;GO:0043066;GO:0045444;GO:0046777;GO:0046777;GO:0047696;GO:…	K08291	EC:2.7.11.16	T	KOG0986;0UIDJ;09V8U;0V689;18ZX2;1CR9C;1AWG7;12P6D;0DGJH	G protein-coupled receptor kinase 5 [Source:MGI Symbol;Acc:MGI:109161]	14773	Q8VEB1;Q3TST4
ENSMUSG00000003233	218	2.89046	149	1.78602	244	2.90764	219	2.32408	250	2.58125	247	2.57905	200	2.08859	211	2.60144	192	2.21872	247	2.56257	183	2.38352	186	2.17746	16	20335732	20352760	+	6410	Dvl3	GO:0000785;GO:0001934;GO:0002020;GO:0003007;GO:0003148;GO:0005102;GO:0005109;GO:0005109;GO:0005515;GO:0005515;GO:0005515;GO:0005515;GO:0005515;GO:0005737;GO:0005737;GO:0005829;GO:0005829;GO:0007275;GO:0008013;GO:0016055;GO:0016055;GO:0030674;GO:0031267;GO:0035556;GO:0035567;GO:0035567;GO:0038031;GO:0043507;GO:0043547;GO:0045202;GO:0045893;GO:0045944;GO:0050821;GO:0060070;GO:0060070;GO:0060070;GO:…	K02353	-	O;T	12TU6;0V6AU;1AVVK;09VBI;0DGK1;0UIE6;18XX6;1CR9W;KOG3571	dishevelled segment polarity protein 3 [Source:MGI Symbol;Acc:MGI:108100]	13544	Q61062
ENSMUSG00000003234	597	14.2606	465	10.0416	628	13.4823	648	12.3889	565	10.5097	481	9.04815	566	10.6486	483	10.7283	577	12.0124	596	11.1398	437	10.2542	485	10.229	16	20367327	20380129	+	3558	Abcf3	GO:0000166;GO:0005515;GO:0005524;GO:0005524;GO:0005524;GO:0016887;GO:0051607;GO:0000166;GO:0005524;GO:0005524;GO:0016887;GO:0000166;GO:0005524;GO:0005524;	K06158	-	S;F;J;E	1924M;0V6VI;1B3DN;KOG0927;12PCQ;0UJ6V;09VX3;0DH57;1CRVH	ATP-binding cassette, sub-family F (GCN20), member 3 [Source:MGI Symbol;Acc:MGI:1351656]	27406	Q8K268
ENSMUSG00000003235	392	12.8386	435	12.8798	514	15.1299	685	17.9564	554	14.1293	536	13.8245	593	15.2967	445	13.5523	578	16.4987	577	14.7868	452	14.5421	490	14.1695	16	20317567	20328073	+	2595	Eif2b5	GO:0001541;GO:0001541;GO:0003743;GO:0003743;GO:0003743;GO:0005085;GO:0005085;GO:0005085;GO:0005085;GO:0005085;GO:0005634;GO:0005737;GO:0005737;GO:0005829;GO:0005851;GO:0005851;GO:0005851;GO:0005851;GO:0006412;GO:0006413;GO:0006413;GO:0007568;GO:0007568;GO:0009408;GO:0009408;GO:0009408;GO:0009749;GO:0009749;GO:0009749;GO:0010226;GO:0014002;GO:0014002;GO:0014003;GO:0014003;GO:0021766;GO:0031369;GO:…	K03240	-	J	12QAR;1CPS2;KOG1461;09TRX;190NU;1ASSM;0UG6Z;0DF2A;0V4R8	eukaryotic translation initiation factor 2B, subunit 5 epsilon [Source:MGI Symbol;Acc:MGI:2446176]	224045	Q8CHW4
ENSMUSG00000003269	210	5.18083	196	4.37144	182	4.03545	435	8.58945	326	6.26293	511	9.92779	350	6.80081	290	6.65271	297	6.38597	300	5.79119	255	6.17983	293	6.38225	7	45456061	45464005	-	3445	Cyth2	GO:0032012;GO:0001726;GO:0005085;GO:0005515;GO:0005737;GO:0005737;GO:0005886;GO:0005886;GO:0005912;GO:0005923;GO:0008289;GO:0016020;GO:0030054;GO:0030155;GO:0030426;GO:0032012;GO:0042995;GO:0050790;GO:0070679;GO:0098892;GO:2000171;GO:0032012;GO:0032012;GO:0032012;GO:0032012;GO:0032012;GO:0032012;	K18441	-	U	18Y7B;0V6ES;0UK2C;1B0F0;0DH02;09VFK;12P7W;KOG0930;1CRQD	cytohesin 2 [Source:MGI Symbol;Acc:MGI:1334255]	19158	P63034
ENSMUSG00000003271	0	0	1	0.0194518	0	0	10	0.172214	12	0.201063	12	0.203332	1	0.0169467	0	0	2	0.0375053	2	0.033672	5	0.105681	5	0.0949879	7	45379407	45434093	-	3950	Sult2b1	GO:0000103;GO:0003676;GO:0004027;GO:0005634;GO:0005737;GO:0005737;GO:0005783;GO:0005829;GO:0005829;GO:0006629;GO:0008146;GO:0008146;GO:0008146;GO:0008202;GO:0008202;GO:0008203;GO:0008203;GO:0008285;GO:0015485;GO:0016740;GO:0043231;GO:0043231;GO:0045606;GO:0050294;GO:0050427;GO:0051923;GO:1990239;GO:0008146;GO:0016740;GO:0003676;GO:0005829;GO:0008146;GO:0008202;GO:0008203;GO:0008285;GO:0015485;GO:…	K01015	EC:2.8.2.2	S;J	1D0CH;13KC1;0A3KF;0DPEQ;18YUS;KOG1584;0VEFM;0UU9S;1B4VS	sulfotransferase family, cytosolic, 2B, member 1 [Source:MGI Symbol;Acc:MGI:1926342]	54200	O35400
ENSMUSG00000003273	1	0.0441278	7	0.279254	6	0.23796	4	0.141276	22	0.755989	16	0.556012	0	0	8	0.328264	7	0.269216	16	0.552459	2	0.0866961	6	0.233771	7	45349267	45354106	+	1926	Car11	GO:0004089;GO:0005576;GO:0006730;GO:0008270;GO:0016323;GO:0016323;GO:0016836;GO:0004089;GO:0008270;	-	-	T;P;E	1CRAR;0UFCF;0V6BK;KOG0382;1B2QV;0DGKX;09VCF;12SDI;18XWE	carbonic anhydrase 11 [Source:MGI Symbol;Acc:MGI:1336193]	12348	O70354;Q541E9
ENSMUSG00000003279	33	0.156773	28	0.120256	41	0.175058	34	0.129281	33	0.122082	21	0.0785651	35	0.13096	41	0.181119	30	0.124214	20	0.0743457	25	0.116669	20	0.083891	17	70276068	71128408	+	17890	Dlgap1	GO:0005515;GO:0005886;GO:0007268;GO:0007268;GO:0014069;GO:0014069;GO:0014069;GO:0014069;GO:0016020;GO:0019904;GO:0023052;GO:0030054;GO:0035418;GO:0044877;GO:0044877;GO:0045202;GO:0045202;GO:0045202;GO:0045211;GO:0060090;GO:0061136;GO:0070842;GO:0098919;GO:0098962;GO:0098978;GO:0098978;GO:0099092;GO:0099572;GO:0005515;GO:0005886;GO:0007268;GO:0007268;GO:0014069;GO:0014069;GO:0014069;GO:0014069;GO:…	K15008	-	W;T	09YIN;0DFHC;0V9GB;1906J;12R8U;0UGNU;KOG3971;1ASDN;1CQ73	DLG associated protein 1 [Source:MGI Symbol;Acc:MGI:1346065]	224997	Q9D415
ENSMUSG00000003282	2	0.0200283	3	0.0271597	0	0	4	0.0320606	4	0.0311928	0	0	1	0.00788728	1	0.00931185	0	0	0	0	3	0.0295116	0	0	4	3900996	3938423	-	8487	Plag1	GO:0000785;GO:0000978;GO:0000978;GO:0000978;GO:0000981;GO:0001228;GO:0001228;GO:0003677;GO:0005634;GO:0005654;GO:0005654;GO:0005813;GO:0005813;GO:0005829;GO:0005829;GO:0006351;GO:0006355;GO:0010628;GO:0010629;GO:0016607;GO:0016607;GO:0022612;GO:0035264;GO:0035265;GO:0045944;GO:0045944;GO:0046872;GO:0060252;GO:0060736;	K19484	-	K	18ZPP;0V4UC;09TV4;13M37;KOG1721;0UI01;0DGA0;1AX67;1CQZE	pleiomorphic adenoma gene 1 [Source:MGI Symbol;Acc:MGI:1891916]	56711	Q9QYE0
ENSMUSG00000003283	25	1.01566	23	0.844742	46	1.6796	281	9.13714	264	8.35201	356	11.3896	192	6.14357	138	5.21324	114	4.03648	1236	39.291	101	4.03075	75	2.69027	2	152950388	152993361	+	2092	Hck	GO:0000166;GO:0001784;GO:0002376;GO:0004672;GO:0004713;GO:0004713;GO:0004713;GO:0004715;GO:0004715;GO:0005102;GO:0005515;GO:0005524;GO:0005524;GO:0005634;GO:0005654;GO:0005737;GO:0005764;GO:0005764;GO:0005794;GO:0005829;GO:0005856;GO:0005884;GO:0005884;GO:0005886;GO:0005886;GO:0005901;GO:0005901;GO:0005925;GO:0005925;GO:0006468;GO:0006887;GO:0006909;GO:0006909;GO:0006954;GO:0007169;GO:0008284;GO:…	K08893	EC:2.7.10.2	Z;T	18UEZ;0V4Q4;1AZTR;KOG0197;09TQU;0USB1;1CPQW;0DF11;12NBR	hemopoietic cell kinase [Source:MGI Symbol;Acc:MGI:96052]	15162	P08103
ENSMUSG00000003299	469	15.2313	438	12.8596	550	16.0535	591	15.362	567	14.3393	584	14.9358	555	14.1962	505	15.2503	481	13.6145	453	11.5115	471	15.026	497	14.2511	9	20914034	20920135	+	2617	Mrpl4	GO:0003735;GO:0003735;GO:0005739;GO:0005739;GO:0005762;GO:0005762;GO:0005840;GO:0005840;GO:0006412;GO:0003735;GO:0005840;GO:0005840;GO:0006412;GO:0003735;GO:0005840;GO:0005840;GO:0006412;GO:0003735;GO:0005840;GO:0005840;GO:0006412;GO:0003735;GO:0005840;GO:0005840;GO:0006412;	K02926	-	J	0UKW9;09X31;0V81E;0DIDZ;12Q12;KOG1624;1AVB6;1CT4H;194HA	mitochondrial ribosomal protein L4 [Source:MGI Symbol;Acc:MGI:2137210]	66163	Q9DCU6
ENSMUSG00000003308	422	7.64242	473	7.74406	501	8.15449	663	9.61011	663	9.35001	671	9.56958	564	8.04471	495	8.33575	516	8.14439	607	8.6015	495	8.80603	444	7.0995	9	21141026	21150657	-	4693	Keap1	GO:0001701;GO:0005515;GO:0005515;GO:0005515;GO:0005634;GO:0005634;GO:0005654;GO:0005737;GO:0005737;GO:0005783;GO:0005829;GO:0005884;GO:0005912;GO:0005925;GO:0006355;GO:0006511;GO:0006511;GO:0008134;GO:0008134;GO:0008134;GO:0010506;GO:0010506;GO:0010629;GO:0016234;GO:0016234;GO:0016567;GO:0016567;GO:0016567;GO:0030496;GO:0031463;GO:0031463;GO:0031463;GO:0032991;GO:0032991;GO:0034451;GO:0034599;GO:…	K10456	-	T;K	1CRAU;0UMS5;12TT0;0DNY3;1AX8G;18WEZ;0A1AC;0VC65;KOG4441	kelch-like ECH-associated protein 1 [Source:MGI Symbol;Acc:MGI:1858732]	50868	Q9Z2X8
ENSMUSG00000003309	1	0.027067	2	0.0489394	6	0.145959	35	0.758235	19	0.400473	33	0.703404	12	0.255819	4	0.100675	7	0.165131	9	0.190611	9	0.239298	7	0.167288	9	21205571	21223633	-	3140	Ap1m2	GO:0006886;GO:0015031;GO:0016192;GO:0030131;GO:0005794;GO:0006886;GO:0006886;GO:0015031;GO:0016020;GO:0016192;GO:0030131;GO:0030131;GO:0030665;GO:0031410;GO:0043231;GO:0005794;GO:0006886;GO:0006886;GO:0015031;GO:0016020;GO:0016192;GO:0030131;GO:0030131;GO:0030665;GO:0031410;GO:0006886;GO:0016020;GO:0016192;GO:0030131;	K12393	-	U	0V4MK;1CPNJ;1B49U;0UG1Z;0DEYX;09TNH;12NAD;191V2;KOG0937	adaptor protein complex AP-1, mu 2 subunit [Source:MGI Symbol;Acc:MGI:1336974]	11768	Q9WVP1;A0A0R4IZX6
ENSMUSG00000003316	99	1.18675	241	2.61173	282	3.03817	549	5.26734	465	4.34066	378	3.56834	352	3.32336	212	2.36309	325	3.39545	530	4.97125	231	2.72014	264	2.79417	8	111881053	111985848	-	7090	Glg1	GO:0000139;GO:0000139;GO:0000139;GO:0000139;GO:0005737;GO:0005794;GO:0005794;GO:0005794;GO:0005797;GO:0005856;GO:0005886;GO:0010955;GO:0016020;GO:0016020;GO:0016021;GO:0017134;GO:0017134;GO:0030054;GO:0030246;GO:0030512;GO:0031012;GO:0032330;GO:0043231;GO:0045202;GO:0060349;GO:0150051;GO:0000139;GO:0000139;GO:0005856;GO:0016020;GO:0016020;GO:0016021;GO:0150051;GO:0000139;GO:0000139;GO:0005856;GO:…	K06816	-	U	18TNB;1AZ7V;0DNMD;KOG3648;1CXVF;09Z5N;13HWV;0UH72;0VA2X	golgi apparatus protein 1 [Source:MGI Symbol;Acc:MGI:104967]	20340	Q61543;Q53WR6
ENSMUSG00000003341	0	0	0	0	0	0	0	0	0	0	6	0.0852069	2	0.0284063	0	0	1	0.0157167	0	0	0	0	0	0	10	80355418	80374958	-	4713	Atp8b3	GO:0000166;GO:0000166;GO:0000287;GO:0001669;GO:0002080;GO:0005524;GO:0005524;GO:0005783;GO:0005789;GO:0005802;GO:0005886;GO:0006869;GO:0007030;GO:0007339;GO:0015914;GO:0016020;GO:0016021;GO:0016021;GO:0016021;GO:0031410;GO:0045332;GO:0045332;GO:0046872;GO:0140326;GO:0140326;GO:0140326;GO:0000166;GO:0000166;GO:0000287;GO:0000287;GO:0005524;GO:0005524;GO:0015914;GO:0016020;GO:0016021;GO:0016021;GO:…	K01530	EC:7.6.2.1	P	1D07Q;19228;0VDTS;1B31M;0UTUV;KOG0206;0DRX6;0A4E1;12S2M	ATPase, class I, type 8B, member 3 [Source:MGI Symbol;Acc:MGI:1914581]	67331	Q6UQ17
ENSMUSG00000003344	251	5.94884	264	5.65655	281	5.98557	378	7.17046	393	7.25322	248	4.62873	356	6.6454	342	7.53713	286	5.90766	189	3.505	263	6.1231	344	7.19853	10	80478451	80492905	-	3586	Btbd2	GO:0000932;GO:0000932;GO:0000932;GO:0005515;GO:0005737;GO:0005829;GO:0022008;GO:0000932;GO:0000932;GO:0000932;GO:0005515;GO:0005737;GO:0005829;GO:0022008;GO:0000932;GO:0000932;GO:0005515;GO:0005829;GO:0022008;	K10477	-	S	0V43G;1CT9C;12RM6;1AWIX;09T4R;0DIIU;KOG2075;18WJH;0UKZ2	BTB (POZ) domain containing 2 [Source:MGI Symbol;Acc:MGI:1933831]	208198	-
ENSMUSG00000003345	693	12.1816	911	14.477	833	13.1601	1276	17.9523	1362	18.6436	1300	17.9957	1130	15.6446	1165	19.0423	1037	15.887	1273	17.5093	932	16.0933	995	15.4427	10	80458672	80476583	+	4835	Csnk1g2	GO:0000166;GO:0004672;GO:0004674;GO:0004674;GO:0004674;GO:0004674;GO:0005524;GO:0005524;GO:0006468;GO:0006468;GO:0016055;GO:0016301;GO:0016310;GO:0018105;GO:0046777;GO:0106310;GO:0106311;GO:0000166;GO:0004672;GO:0004674;GO:0004674;GO:0004674;GO:0004674;GO:0005524;GO:0005524;GO:0005634;GO:0005737;GO:0005737;GO:0005886;GO:0005938;GO:0006468;GO:0006468;GO:0006897;GO:0016055;GO:0016055;GO:0016301;GO:…	K08958	EC:2.7.11.1	T	0DG55;18UXT;0V5VD;1B2G4;0UJZT;KOG1165;1CSFN;12NZ9;09UVR	casein kinase 1, gamma 2 [Source:MGI Symbol;Acc:MGI:1920014]	103236	Q8BVP5
ENSMUSG00000003346	676	37.1386	711	35.3132	732	36.1435	1047	46.0386	1011	43.2524	1155	49.9704	1048	45.3474	965	49.2978	955	45.727	939	40.3656	825	44.5235	929	45.0631	10	80419488	80426175	-	1547	Abhd17a	GO:0002084;GO:0002084;GO:0002084;GO:0002084;GO:0005768;GO:0005886;GO:0005886;GO:0005886;GO:0005886;GO:0005886;GO:0008474;GO:0008474;GO:0008474;GO:0008474;GO:0008474;GO:0010008;GO:0010008;GO:0010008;GO:0010008;GO:0014069;GO:0014069;GO:0016020;GO:0016607;GO:0016787;GO:0018215;GO:0030054;GO:0042995;GO:0043197;GO:0043231;GO:0045202;GO:0045211;GO:0055038;GO:0055038;GO:0072657;GO:0072657;GO:0098839;GO:…	K01076	EC:3.1.2.22	S;O	1CUAW;0V5HI;0UQEE;12NSC;190TY;KOG1552;09UI8;1B05F;0DFTZ	abhydrolase domain containing 17A [Source:MGI Symbol;Acc:MGI:106388]	216169	Q99JW1
ENSMUSG00000003348	44	1.14922	44	1.03895	69	1.61972	124	2.59221	167	3.39663	184	3.78461	122	2.50971	68	1.65151	80	1.82109	194	3.96479	54	1.38549	57	1.31448	10	80521087	80537811	-	3254	Mob3a	GO:0003674;GO:0008150;GO:0046872;	-	-	D	12Q3F;1CR3B;191HJ;0DGDT;1B4IH;0UI56;KOG1903;0V64B;09V4P	MOB kinase activator 3A [Source:MGI Symbol;Acc:MGI:3050117]	208228	Q8BSU7
ENSMUSG00000003352	6	0.127167	8	0.153286	10	0.190487	41	0.695512	92	1.51842	67	1.11828	22	0.367248	9	0.177373	25	0.461801	34	0.563859	23	0.478861	15	0.2807	15	98528721	98542410	+	4010	Cacnb3	GO:0005244;GO:0005245;GO:0005262;GO:0005737;GO:0005891;GO:0006811;GO:0006816;GO:0034765;GO:0070588;GO:0070588;GO:0005244;GO:0005245;GO:0005262;GO:0005737;GO:0005891;GO:0006811;GO:0006816;GO:0034765;GO:0070588;GO:0070588;GO:0005244;GO:0005245;GO:0005245;GO:0005245;GO:0005245;GO:0005246;GO:0005246;GO:0005246;GO:0005262;GO:0005515;GO:0005737;GO:0005886;GO:0005891;GO:0005891;GO:0005891;GO:0005891;GO:…	K04864	-	T;P	1CSXY;09UPJ;1AXSB;KOG3812;1951E;0V5P5;12NVH;0UHA2;0DI7I	calcium channel, voltage-dependent, beta 3 subunit [Source:MGI Symbol;Acc:MGI:103307]	12297	P54285
ENSMUSG00000003354	0	0	0	0	0	0	11	0.375637	4	0.132898	2	0.0671988	4	0.134416	2	0.079347	1	0.0371852	0	0	2	0.0838236	3	0.113013	15	98606088	98621217	+	1992	Ccdc65	GO:0003352;GO:0003352;GO:0003352;GO:0003674;GO:0005737;GO:0005856;GO:0005858;GO:0005929;GO:0005930;GO:0031514;GO:0036064;GO:0036064;GO:0042995;GO:0060271;GO:0060271;GO:0060285;GO:0070286;GO:0070286;GO:0005858;GO:0031514;GO:0042995;GO:0070286;	K23728	-	S	09YDP;0IE4Y;12R48;18VC6;0UHKU;0V9BA;1CUKT;0DJTN;1AT76	coiled-coil domain containing 65 [Source:MGI Symbol;Acc:MGI:2146001]	105833	Q8VHI7
ENSMUSG00000003355	337	10.5845	207	5.87761	244	6.88766	457	11.4882	436	10.6637	474	11.7239	345	8.5344	300	8.7616	323	8.84167	317	7.79054	316	9.74956	377	10.4546	15	98622247	98626079	-	2706	Fkbp11	GO:0000413;GO:0003755;GO:0003755;GO:0016020;GO:0016021;GO:0016853;	K09576	EC:5.2.1.8	O	0VACK;13PZV;0DKY2;KOG0549;1AWI4;18WMR;0UM2F;09ZFH;1CVT2	FK506 binding protein 11 [Source:MGI Symbol;Acc:MGI:1913370]	66120	Q9D1M7
ENSMUSG00000003360	366	4.99381	554	6.8336	509	6.24179	677	7.39326	672	7.14003	579	6.2213	630	6.77024	461	5.84888	516	6.13608	604	6.44844	477	6.39331	521	6.27646	15	98543015	98560775	-	6229	Ddx23	GO:0000166;GO:0000398;GO:0000785;GO:0000785;GO:0003676;GO:0003723;GO:0003724;GO:0004386;GO:0004386;GO:0005524;GO:0005524;GO:0005634;GO:0005634;GO:0005654;GO:0005654;GO:0005682;GO:0005682;GO:0005730;GO:0005730;GO:0016787;GO:0046540;GO:0046540;GO:0062176;GO:0062176;GO:0071013;GO:0071013;GO:0071013;GO:0000398;GO:0000785;GO:0003723;GO:0005634;GO:0005654;GO:0005682;GO:0005730;GO:0046540;GO:0062176;GO:…	K12858	EC:3.6.4.13	A	190IH;0UKGW;1AVZV;0V8I2;KOG0333;1CTP9;0DIXU;09XK4;12N5T	DEAD box helicase 23 [Source:MGI Symbol;Acc:MGI:1921601]	74351	D3Z0M9
ENSMUSG00000003363	217	6.30741	200	5.25546	260	6.79212	730	16.9829	566	12.8111	878	20.0973	508	11.6297	280	7.56782	348	8.8158	658	14.9653	319	9.10833	292	7.49378	7	27231425	27252643	-	2924	Pld3	GO:0000139;GO:0000139;GO:0002376;GO:0003824;GO:0004518;GO:0004527;GO:0004630;GO:0005764;GO:0005765;GO:0005768;GO:0005783;GO:0005789;GO:0005789;GO:0005789;GO:0005794;GO:0006259;GO:0006954;GO:0010008;GO:0014902;GO:0016020;GO:0016021;GO:0016787;GO:0031901;GO:0031901;GO:0031902;GO:0031902;GO:0043202;GO:0043202;GO:0045087;GO:0045145;GO:0045145;GO:0090305;GO:1900015;GO:0000139;GO:0000139;GO:0000139;GO:…	K16860	EC:3.1.4.4	I	12TU7;1AS4H;1CRNM;0DGYD;09VPT;18Y48;0V6NV;KOG3603;0UP8H	phospholipase D family, member 3 [Source:MGI Symbol;Acc:MGI:1333782]	18807	O35405
ENSMUSG00000003378	99	1.6281	65	0.966382	49	0.724241	79	1.03985	143	1.83131	93	1.20443	124	1.60613	111	1.69742	80	1.14664	63	0.810689	139	2.24553	73	1.05998	7	24709274	24771771	-	5168	Grik5	GO:0004970;GO:0005216;GO:0005515;GO:0005515;GO:0005654;GO:0005654;GO:0005783;GO:0005886;GO:0005886;GO:0005886;GO:0005886;GO:0006621;GO:0006621;GO:0006811;GO:0006811;GO:0007268;GO:0007268;GO:0008066;GO:0008066;GO:0008066;GO:0008328;GO:0008328;GO:0014069;GO:0014069;GO:0015276;GO:0015276;GO:0015277;GO:0015277;GO:0015277;GO:0016020;GO:0016020;GO:0016020;GO:0016021;GO:0017124;GO:0017124;GO:0030054;GO:…	K05205	-	T;W;P;E	13FAB;0B5U4;0ISR4;0WIGQ;1DG03;0V3KY;197D3;1BBBR;0E945	glutamate receptor, ionotropic, kainate 5 (gamma 2) [Source:MGI Symbol;Acc:MGI:95818]	14809	Q61626;Q80WU3
ENSMUSG00000003379	28	1.63331	25	1.31837	6	0.314558	63	2.94135	248	11.2653	52	2.38872	61	2.80254	39	2.11541	44	2.23693	27	1.23237	49	2.80777	23	1.18458	7	24596806	24601622	+	1457	Cd79a	GO:0002250;GO:0002376;GO:0004888;GO:0005515;GO:0005515;GO:0005771;GO:0005886;GO:0005886;GO:0007166;GO:0009897;GO:0009897;GO:0016020;GO:0016020;GO:0016021;GO:0019815;GO:0019815;GO:0019815;GO:0030183;GO:0030183;GO:0042100;GO:0042113;GO:0042802;GO:0045121;GO:0050853;GO:0050853;GO:0050853;	K06506	-	T	0A1JI;0VCF4;0UG3W;18XEG;13KXI;1ARWY;0IV8X;1CY5G;0DP7F	CD79A antigen (immunoglobulin-associated alpha) [Source:MGI Symbol;Acc:MGI:101774]	12518	P11911
ENSMUSG00000003380	1149	64.1194	1082	54.5865	1141	57.2262	1427	63.7367	1170	50.8434	1277	56.1192	1261	55.4239	1053	54.641	1171	56.953	1017	44.4076	900	49.3365	1170	57.6476	7	24669177	24672179	-	1523	Rabac1	GO:0005515;GO:0005737;GO:0005794;GO:0005794;GO:0005794;GO:0005886;GO:0008021;GO:0008022;GO:0016020;GO:0016021;GO:0016021;GO:0030054;GO:0031410;GO:0042802;GO:0045202;GO:0070064;GO:0016020;GO:0016021;GO:0042802;	K20359	-	U	1AU09;0V4I0;KOG3142;13TR3;0DGMP;0UIG5;1CRBK;18X06;09VD9	Rab acceptor 1 (prenylated) [Source:MGI Symbol;Acc:MGI:1201692]	14470	Q9Z0S9
ENSMUSG00000003382	133	1.10022	132	0.987171	136	1.01113	225	1.48973	244	1.57181	209	1.36153	179	1.16626	146	1.12306	207	1.49242	241	1.55996	172	1.3977	152	1.1102	3	87432714	87447463	+	10274	Etv3	GO:0000122;GO:0000122;GO:0000122;GO:0000785;GO:0000977;GO:0000981;GO:0001227;GO:0001227;GO:0003677;GO:0003700;GO:0005515;GO:0005634;GO:0005634;GO:0005654;GO:0006355;GO:0006357;GO:0008285;GO:0017053;GO:0017151;GO:0030154;GO:0043231;GO:0043565;GO:0090571;GO:0097011;GO:1990837;GO:1990837;GO:0000122;GO:0000122;GO:0000122;GO:0000785;GO:0000977;GO:0000981;GO:0001227;GO:0001227;GO:0003677;GO:0003700;GO:…	K09433	-	K	KOG3806;0DN90;1CZY9;18UN3;0A378;1B1QE;0UHAG;0VE21;13KWJ	ets variant 3 [Source:MGI Symbol;Acc:MGI:1350926]	27049	Q8R4Z4
ENSMUSG00000003402	1019	20.2585	1321	23.7424	1441	25.7476	1662	26.446	1527	23.6402	1534	24.0165	1575	24.6619	1055	19.5032	1293	22.4038	1415	22.0118	977	19.0803	1226	21.5204	9	21914102	21925518	+	4275	Prkcsh	GO:0001701;GO:0001889;GO:0001889;GO:0003723;GO:0005080;GO:0005509;GO:0005509;GO:0005515;GO:0005515;GO:0005783;GO:0005783;GO:0006491;GO:0006491;GO:0006491;GO:0006807;GO:0010977;GO:0017177;GO:0017177;GO:0017177;GO:0043231;GO:0043231;GO:0044325;GO:0044877;GO:0046872;GO:0051219;GO:0001701;GO:0001889;GO:0001889;GO:0003723;GO:0005080;GO:0005509;GO:0005509;GO:0005515;GO:0005515;GO:0005783;GO:0005783;GO:…	K08288	-	T	1CYRJ;1952E;KOG2397;0DPSF;1ASTW;0USAS;0A010;12S59;0VAXN	protein kinase C substrate 80K-H [Source:MGI Symbol;Acc:MGI:107877]	19089	O08795;Q3U518
ENSMUSG00000003410	0	0	0	0	0	0	0	0	0	0	3	0.0291422	1	0.00971544	1	0.0114702	1	0.0107508	0	0	6	0.0727039	0	0	9	21926301	21963319	-	6890	Elavl3	GO:0003676;GO:0003723;GO:0003723;GO:0007275;GO:0007399;GO:0030154;GO:0035925;GO:0035925;GO:0035925;GO:1990904;GO:0003676;GO:0003723;GO:0003723;GO:1990904;	K13208	-	A	0V43Y;KOG0145;1CS7T;191SC;0UJFP;09T57;0DEGD;12N1Y;1B1NW	ELAV like RNA binding protein 3 [Source:MGI Symbol;Acc:MGI:109157]	15571	Q60900
ENSMUSG00000003411	10	0.241175	2	0.0436066	10	0.216757	45	0.868644	47	0.882695	41	0.778697	19	0.36091	35	0.784914	31	0.651607	51	0.962432	26	0.615975	18	0.383294	4	108736260	108800521	+	3524	Rab3b	GO:0000166;GO:0003924;GO:0003924;GO:0003924;GO:0005515;GO:0005515;GO:0005525;GO:0005525;GO:0005737;GO:0005768;GO:0005794;GO:0005829;GO:0005886;GO:0005886;GO:0006886;GO:0006904;GO:0008021;GO:0008021;GO:0009306;GO:0015031;GO:0016020;GO:0017157;GO:0017157;GO:0018125;GO:0019003;GO:0019882;GO:0030141;GO:0030742;GO:0031489;GO:0031982;GO:0048471;GO:0051586;GO:0072659;GO:0097494;GO:0098691;GO:0098693;GO:…	K06108	-	U	KOG0093;1CRVP;0USHT;12U74;1B2XW;191Z4;0V6VP;09VX9;0DH5E	RAB3B, member RAS oncogene family [Source:MGI Symbol;Acc:MGI:1917158]	69908	Q9CZT8;Q0PD62
ENSMUSG00000003418	2	0.0221791	0	0	0	0	6	0.0532551	15	0.129534	5	0.0436652	7	0.0611398	3	0.0309354	10	0.0966505	7	0.0607405	5	0.0544678	2	0.0195826	2	13655832	13798875	-	7664	St8sia6	GO:0000139;GO:0001574;GO:0001835;GO:0003828;GO:0005794;GO:0006486;GO:0006486;GO:0006486;GO:0006491;GO:0006493;GO:0008373;GO:0008373;GO:0009100;GO:0009247;GO:0009311;GO:0009311;GO:0016020;GO:0016021;GO:0016051;GO:0016740;GO:0016757;GO:0097503;	K06615	EC:2.4.99.-	G	09XUK;12STP;1CTZ0;1B0JP;0URYI;0DJ73;KOG2692;18TAY;0V8SA	ST8 alpha-N-acetyl-neuraminide alpha-2,8- sialyltransferase 6 [Source:MGI Symbol;Acc:MGI:2386797]	241230	Q8K4T1;Q148N5
ENSMUSG00000003420	1248	50.4604	1606	58.7044	1881	68.3542	2459	79.5777	2533	79.7538	1878	59.7976	2803	89.2631	1993	74.9315	2445	86.16	2004	63.4017	2147	85.2756	2328	83.1086	7	44742414	44753275	-	2102	Fcgrt	GO:0005615;GO:0005768;GO:0005886;GO:0009897;GO:0010008;GO:0016020;GO:0016021;GO:0019864;GO:0019864;GO:0030881;GO:0030881;GO:0016020;GO:0016021;GO:0019864;GO:0030881;	K24019	-	W;T	0UQZ4;18XY6;1AVBS;0DRVF;13NE5;1D140;0A1E4;0VEXC;0IPRY	Fc fragment of IgG receptor and transporter [Source:MGI Symbol;Acc:MGI:103017]	14132	Q61559
ENSMUSG00000003421	264	8.01336	202	5.54308	219	5.97442	496	12.0501	422	9.97478	487	11.641	384	9.18026	308	8.69326	412	10.8993	347	8.24152	313	9.3328	327	8.76366	7	44711853	44727634	+	2800	Nosip	GO:0005634;GO:0005634;GO:0005634;GO:0005654;GO:0005737;GO:0005737;GO:0007275;GO:0016567;GO:0016740;GO:0043086;GO:0051001;GO:0061630;GO:0005634;GO:0005634;GO:0005634;GO:0005654;GO:0005654;GO:0005737;GO:0005737;GO:0007275;GO:0016567;GO:0016740;GO:0043086;GO:0051001;GO:0061630;GO:0005634;GO:0016567;GO:0061630;GO:0005634;GO:0016567;GO:0061630;GO:0005634;GO:0016567;GO:0061630;GO:0005634;GO:0016567;GO:…	K13125	-	S	1AXVP;0UNCB;1CUD5;18YUA;09W5B;12QZ6;0DJKE;KOG3039;0V94G	nitric oxide synthase interacting protein [Source:MGI Symbol;Acc:MGI:1913644]	66394	Q9D6T0
ENSMUSG00000003423	344	14.4736	376	14.3019	341	12.8947	413	13.908	418	13.6954	438	14.5125	467	15.4756	463	18.1142	429	15.7313	413	13.5967	383	15.8297	370	13.745	7	44803727	44809489	+	2020	Pih1d1	GO:0000492;GO:0000492;GO:0001164;GO:0001188;GO:0005515;GO:0005515;GO:0005634;GO:0005634;GO:0005730;GO:0005737;GO:0005737;GO:0006338;GO:0006364;GO:0019901;GO:0031334;GO:0042393;GO:0048254;GO:0051117;GO:0051219;GO:0051569;GO:0070761;GO:0071169;GO:0071902;GO:0090240;GO:0097255;GO:0097255;GO:1900110;GO:1900113;GO:1901838;GO:1902661;GO:1904263;GO:1990904;GO:2000617;GO:2000619;GO:2001268;GO:0000492;GO:…	-	-	S;C	0V5YI;0UJ8V;0DH72;18VM1;1CRX6;12SBW;09UYN;KOG4356;1AURV	PIH1 domain containing 1 [Source:MGI Symbol;Acc:MGI:1916095]	68845	Q9CQJ2
ENSMUSG00000003429	884	86.8571	565	50.1869	731	64.5521	883	69.44	742	56.7723	1447	111.963	888	68.7193	929	84.8769	861	73.7304	869	66.8097	673	64.9568	641	55.608	7	44771803	44773863	-	865	Rps11	GO:0003723;GO:0003735;GO:0003735;GO:0005840;GO:0005840;GO:0006412;GO:0019843;GO:0022627;GO:0022627;GO:0022627;GO:0022627;GO:0003735;GO:0005840;GO:0005840;GO:0006412;GO:0003735;GO:0005840;GO:0005840;GO:0006412;	K02949	-	J	0UKFZ;13PUI;18UV4;KOG1728;0DNJS;1AU6F;1CXGW;0VBV0;0A0YI	ribosomal protein S11 [Source:MGI Symbol;Acc:MGI:1351329]	27207	P62281;Q3UC02
ENSMUSG00000003435	368	5.42616	321	4.27897	431	5.71166	600	7.08097	535	6.14297	544	6.31678	421	4.88922	305	4.18183	416	5.346	443	5.11112	375	5.43166	324	4.2181	7	28014316	28038171	-	5764	Supt5	GO:0000122;GO:0003682;GO:0003729;GO:0005634;GO:0005634;GO:0005654;GO:0006355;GO:0006357;GO:0006357;GO:0006368;GO:0006368;GO:0016239;GO:0019899;GO:0032044;GO:0032044;GO:0032044;GO:0032784;GO:0032785;GO:0032786;GO:0045944;GO:0046982;GO:1900364;GO:0000122;GO:0000122;GO:0003682;GO:0003729;GO:0005634;GO:0005634;GO:0005634;GO:0005654;GO:0005654;GO:0006355;GO:0006357;GO:0006357;GO:0006368;GO:0006368;GO:…	K15172	-	K	18Y2M;0A0VA;1AYGX;KOG1999;0URU8;1CXDV;0VBRR;0DNGG;12T82	suppressor of Ty 5, DSIF elongation factor subunit [Source:MGI Symbol;Acc:MGI:1202400]	20924	O55201
ENSMUSG00000003436	0	0	0	0	0	0	0	0	0	0	0	0	1	0.0234875	0	0	2	0.051981	0	0	1	0.0292941	2	0.05266	7	27992978	28001663	-	2850	Dll3	GO:0001501;GO:0001501;GO:0001501;GO:0001701;GO:0001709;GO:0001756;GO:0005112;GO:0005112;GO:0005112;GO:0005509;GO:0005515;GO:0007219;GO:0007275;GO:0007386;GO:0007399;GO:0009888;GO:0016020;GO:0016021;GO:0030154;GO:0045746;GO:0048339;GO:0048712;GO:0050768;GO:0050769;	K06051	-	T	13P2I;KOG1217;09Z6F;0UPNS;1AZ48;1CVGV;0VA3T;192GT;0DKNB	delta like canonical Notch ligand 3 [Source:MGI Symbol;Acc:MGI:1096877]	13389	O88516;Q3UND5
ENSMUSG00000003437	331	8.1826	340	7.59855	470	10.4424	524	10.3679	562	10.8188	450	8.76047	488	9.50157	359	8.25237	437	9.41532	472	9.13003	390	9.47075	398	8.68706	7	28092376	28098813	+	3438	Paf1	GO:0000122;GO:0000993;GO:0000993;GO:0000993;GO:0000993;GO:0001711;GO:0003682;GO:0003682;GO:0005515;GO:0005515;GO:0005634;GO:0005654;GO:0005654;GO:0005737;GO:0005737;GO:0006368;GO:0006368;GO:0006368;GO:0006368;GO:0006378;GO:0006378;GO:0006378;GO:0010390;GO:0010390;GO:0016020;GO:0016020;GO:0016055;GO:0016570;GO:0016584;GO:0016584;GO:0016593;GO:0016593;GO:0016593;GO:0016593;GO:0016593;GO:0019827;GO:…	K15174	-	K;B	1AVYQ;09YI4;0VAC6;0DKXG;18X16;KOG2478;1CVSN;0UKM8;12ZFY	Paf1, RNA polymerase II complex component [Source:MGI Symbol;Acc:MGI:1923988]	54624	Q8K2T8
ENSMUSG00000003438	406	12.8562	426	12.1951	423	12.0384	583	14.7758	496	12.2306	517	12.8923	557	13.8917	412	12.1312	471	12.9986	403	9.98524	435	13.5311	538	15.0416	7	28004941	28011497	-	2684	Timm50	GO:0001836;GO:0001836;GO:0004721;GO:0004721;GO:0004721;GO:0004722;GO:0004722;GO:0004722;GO:0004725;GO:0004725;GO:0004725;GO:0005134;GO:0005134;GO:0005654;GO:0005654;GO:0005739;GO:0005739;GO:0005739;GO:0005743;GO:0005743;GO:0005743;GO:0005743;GO:0005744;GO:0005744;GO:0005744;GO:0005744;GO:0005744;GO:0006470;GO:0006470;GO:0006470;GO:0007006;GO:0007006;GO:0007006;GO:0015031;GO:0015031;GO:0016020;GO:…	K17496	-	U	09TM0;KOG2832;12SP4;0V4JZ;0DEXG;0UG04;1AV3S;1CPM6;18S1G	translocase of inner mitochondrial membrane 50 [Source:MGI Symbol;Acc:MGI:1913775]	66525	Q9D880
ENSMUSG00000003444	149	9.88567	90	5.39823	127	7.57293	122	6.47852	143	7.38815	188	9.82267	138	7.21127	140	8.63712	138	7.97976	144	7.47566	119	7.75574	146	8.55262	7	28085571	28092133	-	1281	Med29	GO:0003712;GO:0005634;GO:0005654;GO:0005654;GO:0005654;GO:0006357;GO:0008134;GO:0016592;GO:0016592;GO:0016592;	K15142	-	K	0A1NT;0DPAX;1CY8V;12QE9;0VCIH;1AY7H;1939U;0USP1;0IXGN	mediator complex subunit 29 [Source:MGI Symbol;Acc:MGI:1914474]	67224	Q9DB91
ENSMUSG00000003452	3	0.00931468	1	0.00280696	0	0	9	0.0223659	13	0.0314318	18	0.044012	2	0.0048909	9	0.0259843	8	0.0216485	8	0.0194359	3	0.00915007	1	0.0027414	6	149310384	149464827	+	27373	Bicd1	GO:0005794;GO:0005794;GO:0005794;GO:0005802;GO:0005813;GO:0005829;GO:0005829;GO:0005881;GO:0008093;GO:0008093;GO:0008093;GO:0016020;GO:0016032;GO:0019901;GO:0031267;GO:0031410;GO:0031871;GO:0031871;GO:0033365;GO:0033365;GO:0034063;GO:0034452;GO:0034452;GO:0045505;GO:0045505;GO:0048260;GO:0048260;GO:0048471;GO:0070507;GO:0070507;GO:0070840;GO:0070840;GO:0070840;GO:0072385;GO:0072393;GO:0072393;GO:…	K18739	-	U	0V433;1ARAN;0DEFM;0UFDB;KOG0999;09T4D;12S48;18S0M;1CP5A	BICD cargo adaptor 1 [Source:MGI Symbol;Acc:MGI:1101760]	12121	Q8BR07
ENSMUSG00000003458	262	5.60187	396	7.65448	353	6.78339	745	12.7492	651	10.8391	767	12.9145	577	9.71673	427	8.48948	428	7.97565	633	10.5902	435	9.13646	448	8.45739	1	171893580	171910362	-	3975	Ncstn	GO:0002262;GO:0004175;GO:0005515;GO:0005515;GO:0005737;GO:0005737;GO:0005739;GO:0005739;GO:0005764;GO:0005765;GO:0005765;GO:0005769;GO:0005769;GO:0005783;GO:0005783;GO:0005783;GO:0005794;GO:0005794;GO:0005794;GO:0005886;GO:0005886;GO:0005886;GO:0005887;GO:0005887;GO:0005887;GO:0005887;GO:0006509;GO:0006509;GO:0006509;GO:0007212;GO:0007215;GO:0007219;GO:0007220;GO:0007220;GO:0007611;GO:0008021;GO:…	K06171	-	O;T	1CW8G;131BH;1AVZ0;0UGBG;0DMD7;KOG2657;0A20J;0VCVP;18WWT	nicastrin [Source:MGI Symbol;Acc:MGI:1891700]	59287	P57716
ENSMUSG00000003464	659	14.6811	1013	20.402	1047	20.9634	1797	32.042	1900	32.9616	1539	27.0001	1773	31.1097	1164	24.1129	1387	26.9303	1175	20.4823	1440	31.5133	1388	27.3018	1	171954322	171964060	+	3815	Pex19	GO:0005515;GO:0005515;GO:0005634;GO:0005654;GO:0005654;GO:0005737;GO:0005737;GO:0005737;GO:0005777;GO:0005777;GO:0005777;GO:0005777;GO:0005778;GO:0005778;GO:0005778;GO:0005778;GO:0005829;GO:0005829;GO:0006625;GO:0006625;GO:0007031;GO:0007031;GO:0007031;GO:0016020;GO:0016021;GO:0016557;GO:0016559;GO:0016559;GO:0031526;GO:0032991;GO:0032991;GO:0033328;GO:0036105;GO:0036105;GO:0045046;GO:0045046;GO:…	K13337	-	U	1CV0R;0UP3R;194XW;KOG3133;0DK6U;09YSA;0V9Q5;1AUC6;13INE	peroxisomal biogenesis factor 19 [Source:MGI Symbol;Acc:MGI:1334458]	19298	Q8VCI5
ENSMUSG00000003469	0	0	0	0	0	0	3	0.0701284	4	0.0909737	1	0.023	1	0.0230032	0	0	5	0.127273	1	0.022853	3	0.0860704	0	0	14	70694916	70706272	+	2910	Phyhip	GO:0005515;GO:0005737;GO:0005737;GO:0005737;GO:0005737;GO:0008104;GO:0008104;GO:0008104;GO:1990782;GO:1990782;	K24497	-	S	0V6MQ;12PDX;0UR6U;1B4JD;0IEM3;09VNV;0DGX7;1CRMG	phytanoyl-CoA hydroxylase interacting protein [Source:MGI Symbol;Acc:MGI:1860417]	105653	Q8K0S0;B9EIC7
ENSMUSG00000003476	0	0	1	0.0150215	3	0.0448007	2	0.026598	0	0	4	0.0523402	0	0	2	0.0309011	3	0.0434445	3	0.0390042	0	0	1	0.0146707	6	55067034	55110001	-	5115	Crhr2	GO:0004888;GO:0004930;GO:0004930;GO:0005886;GO:0007165;GO:0007166;GO:0007186;GO:0007186;GO:0016020;GO:0016020;GO:0016021;GO:0016021;GO:0004888;GO:0004930;GO:0004930;GO:0005886;GO:0007165;GO:0007166;GO:0007186;GO:0007186;GO:0016020;GO:0016020;GO:0016021;GO:0016021;GO:0004930;GO:0007186;GO:0016020;GO:0016020;GO:0016021;GO:0004888;GO:0004930;GO:0004930;GO:0005886;GO:0007165;GO:0007166;GO:0007186;GO:…	K04579	-	T	12QXI;0V77P;0DHIN;09W9C;KOG4564;1CS8V;190D1;0UQYA;1B13Y	corticotropin releasing hormone receptor 2 [Source:MGI Symbol;Acc:MGI:894312]	12922	Q60748;Q3UQP0
ENSMUSG00000003477	4593	243.975	5928	284.673	7694	367.318	5119	217.636	4399	181.963	1257	52.5819	6974	291.772	11045	545.552	7279	336.986	182	7.56462	5357	279.529	5458	255.982	6	55147611	55152028	-	1600	Inmt	GO:0004790;GO:0004790;GO:0004790;GO:0005737;GO:0005829;GO:0005829;GO:0005829;GO:0008168;GO:0008168;GO:0008170;GO:0009308;GO:0009308;GO:0009636;GO:0016740;GO:0030748;GO:0030748;GO:0030748;GO:0032259;GO:0032259;GO:0098615;GO:0102707;	K00562	-	S;E	195T5;1CV0E;1B2K7;0DK6F;0IFTZ;09YS0;13VIK;0V9PT;0UFKF	indolethylamine N-methyltransferase [Source:MGI Symbol;Acc:MGI:102963]	21743	P40936
ENSMUSG00000003484	6	0.274901	4	0.165681	5	0.20589	42	1.54018	70	2.49749	83	2.99471	13	0.469117	2	0.0852072	8	0.319452	55	1.97176	29	1.30521	10	0.404531	8	72742326	72763470	-	1855	Cyp4f18	GO:0000038;GO:0001676;GO:0004497;GO:0005506;GO:0005737;GO:0005783;GO:0005789;GO:0006629;GO:0008217;GO:0008391;GO:0008392;GO:0016020;GO:0016021;GO:0016324;GO:0016491;GO:0016705;GO:0016709;GO:0017144;GO:0018685;GO:0019369;GO:0019369;GO:0019373;GO:0020037;GO:0031090;GO:0032304;GO:0032305;GO:0036101;GO:0036101;GO:0042360;GO:0042361;GO:0042361;GO:0042376;GO:0042376;GO:0042377;GO:0042377;GO:0043231;GO:…	K00490	EC:1.14.14.1	Q	0DIWE;1AVU8;1CTMR;09XIZ;18SZR;KOG0157;12PPT;0UMIJ;0V8GR	cytochrome P450, family 4, subfamily f, polypeptide 18 [Source:MGI Symbol;Acc:MGI:1919304]	72054	Q99N16
ENSMUSG00000003500	40	1.03206	28	0.653119	46	1.0667	143	2.9531	131	2.63206	128	2.6008	75	1.52412	60	1.43952	47	1.0569	323	6.52101	36	0.912441	58	1.3213	6	29200433	29216363	-	3294	Impdh1	GO:0000166;GO:0003676;GO:0003677;GO:0003824;GO:0003938;GO:0003938;GO:0005634;GO:0005634;GO:0005737;GO:0005737;GO:0005829;GO:0006164;GO:0006164;GO:0006177;GO:0016491;GO:0016491;GO:0046872;GO:0055114;GO:0055114;GO:0000166;GO:0003824;GO:0003938;GO:0003938;GO:0005634;GO:0005737;GO:0006164;GO:0006164;GO:0006177;GO:0016491;GO:0016491;GO:0046872;GO:0055114;GO:0055114;GO:0000166;GO:0003676;GO:0003676;GO:…	K00088	EC:1.1.1.205	F	0WINI;0ISZP;0B5ZI;0V3P9;1BBDB;1DG3F;197DV;0E97U;13FHU	inosine monophosphate dehydrogenase 1 [Source:MGI Symbol;Acc:MGI:96567]	23917	P50096
ENSMUSG00000003505	0	0	0	0	0	0	0	0	0	0	0	0	0	0	0	0	0	0	0	0	0	0	0	0	7	18079347	18088934	-	3232	Psg18	GO:0009691;GO:0010628;GO:0032653;GO:0009691;GO:0010628;GO:0032653;GO:0009691;GO:0010628;GO:0032653;	-	-	T	0UMBW;12QPK;0DJPU;0VAZW;0IFE1;1CZ2N;0A2ET	pregnancy specific glycoprotein 18 [Source:MGI Symbol;Acc:MGI:1347251]	26438	E9Q8L0;Q3TIY4
ENSMUSG00000003518	83	1.50666	160	2.62571	186	3.03453	650	9.44381	563	7.9584	467	6.67585	467	6.67678	248	4.18611	338	5.34743	462	6.56216	243	4.33312	279	4.47166	11	101861969	101877839	-	4682	Dusp3	GO:0004721;GO:0004725;GO:0006470;GO:0008138;GO:0016311;GO:0016787;GO:0016791;GO:0035335;GO:0000188;GO:0001701;GO:0001772;GO:0004721;GO:0004721;GO:0004722;GO:0004725;GO:0004725;GO:0004725;GO:0005634;GO:0005634;GO:0005654;GO:0005829;GO:0005829;GO:0006470;GO:0006470;GO:0008092;GO:0008138;GO:0008138;GO:0016311;GO:0016311;GO:0016787;GO:0016791;GO:0016791;GO:0019901;GO:0030336;GO:0030971;GO:0033549;GO:…	K17614	-	V	12P2I;09V1R;0DGB2;0V61D;0UI0J;18S48;1CR0H;1ATKZ;KOG1716	dual specificity phosphatase 3 (vaccinia virus phosphatase VH1-related) [Source:MGI Symbol;Acc:MGI:1919599]	72349	Q9D7X3
ENSMUSG00000003526	2430	26.4879	3530	34.786	3380	33.113	1151	10.0418	1597	13.5558	779	6.68699	1903	16.3378	2002	20.2921	1830	17.3853	1266	10.798	2173	23.2679	1933	18.6037	16	17878221	17908067	-	7797	Prodh	GO:0004657;GO:0006562;GO:0055114;GO:0004657;GO:0004657;GO:0004657;GO:0004657;GO:0004657;GO:0005739;GO:0005739;GO:0005739;GO:0005739;GO:0005743;GO:0005759;GO:0006560;GO:0006562;GO:0010133;GO:0010133;GO:0016491;GO:0016597;GO:0016597;GO:0055114;GO:0071949;GO:0071949;GO:0071949;GO:0004657;GO:0006560;GO:0006562;GO:0016491;GO:0055114;GO:0004657;GO:0006560;GO:0006562;GO:0016491;GO:0055114;GO:0004657;GO:…	K00318	EC:1.5.5.2	E	0DF0Q;18SNH;KOG0186;1B1HY;0UG4V;09TQE;1CPQH;0V4PN;12S69	proline dehydrogenase [Source:MGI Symbol;Acc:MGI:97770]	19125	Q9WU79
ENSMUSG00000003527	60	1.20525	62	1.12592	67	1.2096	129	2.07402	122	1.90838	105	1.66099	90	1.42391	72	1.34487	81	1.41808	95	1.4932	68	1.34181	75	1.33019	16	17718573	17729212	-	4231	Ess2	GO:0003674;GO:0005634;GO:0005634;GO:0005681;GO:0006397;GO:0007399;GO:0008380;GO:0071013;GO:0071013;GO:0005634;GO:0071013;	K13118	-	S;K	0DIR4;1AVE1;KOG2627;09XDM;0V8BS;1CTG6;12QGT;18T8G;0UJX7	ess-2 splicing factor [Source:MGI Symbol;Acc:MGI:107854]	27886	O70279
ENSMUSG00000003528	2020	79.3347	3124	110.92	2948	104.059	2437	76.6062	1760	53.8275	1579	48.8366	2560	79.1889	2772	101.234	2724	93.2415	1888	58.0204	1625	62.6934	1962	68.0358	16	17743087	17746083	-	2164	Slc25a1	GO:0005739;GO:0005739;GO:0005743;GO:0005743;GO:0006843;GO:0016020;GO:0016021;GO:0055085;GO:0016020;GO:0016021;	K15100	-	C	1CTZY;0UMX3;KOG0756;12V5A;1AVQ5;18Y7M;09U5F;0VADX;0DHCU	solute carrier family 25 (mitochondrial carrier, citrate transporter), member 1 [Source:MGI Symbol;Acc:MGI:1345283]	13358	Q8JZU2
ENSMUSG00000003531	661	18.8203	820	21.107	747	19.1155	753	17.16	768	17.0281	591	13.2515	785	17.6038	772	20.4392	693	17.1968	614	13.6792	626	17.5088	702	17.6477	16	17870724	17889496	+	2985	Dgcr6	-	-	-	S;K	1AUUA;1CPB8;0DEMC;0V494;13QWU;194VW;KOG4810;09TA2;0UFKQ	DiGeorge syndrome critical region gene 6 [Source:MGI Symbol;Acc:MGI:1202877]	13353	O35347;E9QP31
ENSMUSG00000003534	13	0.231435	25	0.402361	22	0.352006	427	6.0843	436	6.0444	593	8.31368	73	1.02358	36	0.595951	71	1.10163	276	3.8447	71	1.24166	67	1.05314	17	35992459	36015513	-	4774	Ddr1	GO:0000166;GO:0001558;GO:0001952;GO:0004672;GO:0004713;GO:0004713;GO:0004714;GO:0004714;GO:0004714;GO:0005518;GO:0005518;GO:0005518;GO:0005524;GO:0005524;GO:0005737;GO:0005886;GO:0005886;GO:0005887;GO:0005887;GO:0005903;GO:0006468;GO:0007169;GO:0007169;GO:0007275;GO:0007565;GO:0007566;GO:0007595;GO:0008285;GO:0010715;GO:0010715;GO:0014909;GO:0014909;GO:0016020;GO:0016020;GO:0016021;GO:0016301;GO:…	K05124	EC:2.7.10.1	T	0V4HJ;KOG1094;0UFX7;1ARRF;18SHI;12TVM;0DEV7;1CPIY;09TIK	discoidin domain receptor family, member 1 [Source:MGI Symbol;Acc:MGI:99216]	12305	Q03146;Q544T2;Q05BN5
ENSMUSG00000003541	11	0.826607	7	0.475547	9	0.60784	117	7.03702	80	4.68141	152	8.99501	40	2.36744	11	0.768635	27	1.76832	223	13.1123	19	1.40254	18	1.19428	17	36132576	36133815	+	1131	Ier3	GO:0005634;GO:0043066;GO:2001020;	-	-	T	193E8;1B64Q;1D39H;0UVQY;0IZ8Q;0A7TH;13SZD;0DUQT;0VI7A	immediate early response 3 [Source:MGI Symbol;Acc:MGI:104814]	15937	Q91VZ5
ENSMUSG00000003545	1	0.0136137	1	0.0123073	2	0.0244707	2	0.0217923	14	0.148417	6	0.0643248	3	0.0321669	0	0	1	0.011865	17	0.181089	0	0	0	0	7	19036621	19043976	-	6243	Fosb	GO:0000978;GO:0000978;GO:0000981;GO:0001228;GO:0003677;GO:0003677;GO:0003677;GO:0003690;GO:0003690;GO:0003700;GO:0003700;GO:0003700;GO:0005634;GO:0005634;GO:0005634;GO:0005634;GO:0005634;GO:0005634;GO:0005654;GO:0005654;GO:0006355;GO:0006357;GO:0006357;GO:0006366;GO:0006366;GO:0007565;GO:0009612;GO:0032570;GO:0032870;GO:0042493;GO:0043231;GO:0043231;GO:0043278;GO:0043565;GO:0043565;GO:0045944;GO:…	K09029	-	K	1B091;0VDJP;0UQ9C;1CW78;18YMU;138Q1;KOG1414;0DMC2;0A2PT	FBJ osteosarcoma oncogene B [Source:MGI Symbol;Acc:MGI:95575]	14282	P13346;A2RSD4
ENSMUSG00000003546	667	23.8488	753	24.3402	823	26.4472	1094	31.3079	921	25.6436	712	20.048	902	25.4015	830	27.5955	854	26.6127	754	21.0949	773	27.1504	795	25.0977	17	46941550	46956948	-	2377	Klc4	GO:0003674;GO:0005575;GO:0005737;GO:0005856;GO:0005871;GO:0005874;GO:0008150;GO:0003674;GO:0005575;GO:0005737;GO:0005856;GO:0005871;GO:0005874;GO:0008150;	K10407	-	Z	12QDB;0DHEK;0UFGF;0V6JC;KOG1840;1AVWV;1CS4M;18WV2;09W3V	kinesin light chain 4 [Source:MGI Symbol;Acc:MGI:1922014]	74764	Q9DBS5
ENSMUSG00000003549	37	1.01081	36	0.88912	36	0.883918	72	1.57434	61	1.29771	69	1.48446	63	1.35557	44	1.11775	31	0.73811	60	1.28259	35	0.939277	42	1.01308	7	19078703	19090449	+	3111	Ercc1	GO:0000014;GO:0000014;GO:0000109;GO:0000109;GO:0000109;GO:0000110;GO:0000110;GO:0000110;GO:0000710;GO:0000720;GO:0000781;GO:0000781;GO:0001094;GO:0003677;GO:0003677;GO:0003677;GO:0003684;GO:0003684;GO:0003684;GO:0003684;GO:0003697;GO:0003697;GO:0003697;GO:0004518;GO:0004519;GO:0005515;GO:0005634;GO:0005634;GO:0005634;GO:0005634;GO:0005654;GO:0005654;GO:0006281;GO:0006281;GO:0006281;GO:0006281;GO:…	K10849	-	L	0DHTE;09WI5;1CSHU;12PYC;0V7GP;18T4E;0UK2V;KOG2841;1AWNK	excision repair cross-complementing rodent repair deficiency, complementation group 1 [Source:MGI Symbol;Acc:MGI:95412]	13870	P07903
ENSMUSG00000003555	75	2.30201	179	4.96693	101	2.78617	180	4.42196	208	4.97152	609	14.7202	270	6.52713	380	10.8455	260	6.95521	731	17.5562	145	4.3719	98	2.65582	19	46655604	46661611	-	2769	Cyp17a1	GO:0004497;GO:0004508;GO:0004508;GO:0004508;GO:0005506;GO:0005739;GO:0005783;GO:0005783;GO:0005789;GO:0006694;GO:0006694;GO:0006704;GO:0006704;GO:0008202;GO:0008202;GO:0016020;GO:0016491;GO:0016705;GO:0016829;GO:0020037;GO:0020037;GO:0020037;GO:0030424;GO:0031090;GO:0042446;GO:0042446;GO:0042446;GO:0042448;GO:0042448;GO:0042448;GO:0042995;GO:0043025;GO:0043231;GO:0043231;GO:0046872;GO:0047442;GO:…	K00512	-	Q	09YUT;1AXBW;KOG0156;0DK9K;18X82;0V9AN;1CV3I;12NNG;0UJXD	cytochrome P450, family 17, subfamily a, polypeptide 1 [Source:MGI Symbol;Acc:MGI:88586]	13074	P27786;Q3UYU1;Q53YJ1
ENSMUSG00000003559	322	8.52019	741	17.7256	515	12.2473	472	9.99613	378	7.7887	409	8.52253	415	8.64877	362	8.90683	354	8.16371	769	15.9216	266	6.91404	318	7.42929	19	46695897	46729538	+	3212	As3mt	GO:0005737;GO:0005739;GO:0005829;GO:0005829;GO:0005829;GO:0008168;GO:0008168;GO:0009404;GO:0009404;GO:0009404;GO:0009404;GO:0016740;GO:0018872;GO:0018872;GO:0018872;GO:0018872;GO:0030791;GO:0030791;GO:0030791;GO:0030791;GO:0030792;GO:0030792;GO:0030792;GO:0030792;GO:0032259;GO:0032259;GO:0032259;GO:0046685;	K07755	EC:2.1.1.137	S;E	13HH6;1B56F;1CPBS;0DEMY;0USY7;192HH;09TAK;0IFW3;0V49Q	arsenite methyltransferase [Source:MGI Symbol;Acc:MGI:1929882]	57344	Q91WU5
ENSMUSG00000003573	11	0.271771	4	0.0893428	6	0.13323	38	0.751434	57	1.09664	45	0.875538	20	0.389182	12	0.275685	24	0.516788	24	0.463969	12	0.291238	22	0.47991	8	70735477	70747011	+	3440	Homer3	GO:0005737;GO:0014069;GO:0030054;GO:0035256;GO:0045202;GO:0005515;GO:0005515;GO:0005515;GO:0005737;GO:0005737;GO:0005829;GO:0005886;GO:0007216;GO:0007216;GO:0008022;GO:0014069;GO:0014069;GO:0014069;GO:0014069;GO:0019904;GO:0030054;GO:0030425;GO:0032703;GO:0032703;GO:0035256;GO:0035256;GO:0042802;GO:0045178;GO:0045202;GO:0070885;GO:0070885;GO:0098962;GO:0098978;GO:2001256;GO:0005515;GO:0005515;GO:…	K15010	-	Z;T	13KV4;0DNAI;18V08;0UUAP;0A1HW;0VCDE;1CX7G;1ATK5;0IIX6	homer scaffolding protein 3 [Source:MGI Symbol;Acc:MGI:1347359]	26558	Q99JP6
ENSMUSG00000003575	84	0.638453	62	0.42602	109	0.744589	125	0.760424	127	0.75168	106	0.634464	106	0.634553	106	0.749163	98	0.649182	108	0.642303	90	0.671968	73	0.48989	8	70835005	70892229	-	11182	Crtc1	GO:0005515;GO:0005634;GO:0005634;GO:0005634;GO:0005634;GO:0005634;GO:0005634;GO:0005654;GO:0005654;GO:0005737;GO:0005737;GO:0005737;GO:0005737;GO:0005737;GO:0005829;GO:0005829;GO:0005886;GO:0005886;GO:0007613;GO:0008140;GO:0008140;GO:0008140;GO:0008140;GO:0008140;GO:0014069;GO:0014069;GO:0016604;GO:0016604;GO:0030425;GO:0030425;GO:0032793;GO:0032793;GO:0032793;GO:0043025;GO:0043025;GO:0043153;GO:…	K15309	-	K	1CR2Z;192BD;0V8UP;1AVJ0;13MQM;0IGNT;0UK2J;0A2TW;0DQG2	CREB regulated transcription coactivator 1 [Source:MGI Symbol;Acc:MGI:2142523]	382056	Q68ED7
[truncated: 21,291 more rows]
